# Supplementary material for: Novel Functional Genes Involved in Transdifferentiation of Canine ADMSCs Into Insulin-Producing Cells, as Determined by Absolute Quantitative Transcriptome Sequencing Analysis
Source: Front Cell Dev Biol. 2021 Jun 28;9:685494. doi: 10.3389/fcell.2021.685494 (PMC8273515; doi:10.3389/fcell.2021.685494)
Supplement: Supplementary Material 1 — Five types of procedures. [file Data_Sheet_1.zip]

Archive with 18 entries (18 files):
- Supplement 1.docx
- Supplement 10.docx
- Supplement 11.tif
- Supplement 12.xls
- Supplement 13.docx
- Supplement 14.tif
- Supplement 15.tif
- Supplement 16.tif
- Supplement 17.tif
- Supplement 18.docx
- Supplement 2.tif
- Supplement 3.docx
- Supplement 4.docx
- Supplement 5.tif
- Supplement 6.xlsx
- Supplement 7.xls
- Supplement 8.xls
- Supplement 9.tif
