# Supplementary material for: Novel Functional Genes Involved in Transdifferentiation of Canine ADMSCs Into Insulin-Producing Cells, as Determined by Absolute Quantitative Transcriptome Sequencing Analysis
Source: Front Cell Dev Biol. 2021 Jun 28;9:685494. doi: 10.3389/fcell.2021.685494 (PMC8273515; doi:10.3389/fcell.2021.685494)
Supplement: Supplementary Material 1 — Five types of procedures. [file Data_Sheet_1.zip › Supplement 12.xls]

## Sheet: Sheet1
pathway_id	pathway_name	Genes	S gene number	TS gene number	B gene number	TB gene number	pvalue	padj(BH)
ko05200	Pathways in cancer	ABL1;ADCY2;ADCY3;ADCY4;ADCY5;ADCY6;ADCY7;ADCY9;AGTR1;AKT1;AKT2;AKT3;APAF1;APC2;APC;APPL1;ARAF;ARHGEF11;ARHGEF12;ARHGEF1;ARNT2;AXIN1;AXIN2;BAD;BAK1;BAX;BBC3;BCL2L11;BCL2L1;BCL2;BCR;BDKRB1;BDKRB2;BID;BIRC2;BIRC3;BIRC5;BMP2;BMP4;BRAF;BRCA2;C7H1orf27;CALM1;CALM3;CALML4;CALML6;CAMK2A;CAMK2D;CAMK2G;CASP3;CASP7;CASP8;CASP9;CBFA2T2;CBFA2T3;CBL;CCDC6;CCND1;CCND2;CCND3;CCNE1;CCNE2;CDC42;CDH1;CDK2;CDK4;CDK6…	466	6229	565	7978	0.00435476	0.038646
ko04151	PI3K-Akt signaling pathway	AKT1;AKT2;AKT3;ANGPT1;ANGPT2;ANGPT4;ANGPTL7;ATF2;ATF4;ATF6B;BAD;BANK1;BCL2L11;BCL2L1;BCL2;BDNF;BRCA1;C4H5orf51;CASP9;CCND1;CCND2;CCND3;CCNE1;CCNE2;CD19;CDC37L1;CDC37;CDK2;CDK4;CDK6;CDKN1A;CDKN1B;CHAD;CHRM2;CHUK;CMC4;COL1A1;COL1A2;COL4A1;COL4A3;COL4A4;COL4A5;COL4A6;COL6A1;COL6A2;COL6A3;COL6A5;COL6A6;COL9A2;COMP;CREB1;CREB3L1;CREB3L2;CREB3L3;CREB3;CREB5;CRTC2;CSF1R;CSF1;CSF3R;CTDSPL;ITGA9;DDIT4;EFN…	307	6229	370	7978	0.0102303	0.0586068
ko05165	Human papillomavirus infection	AKT1;AKT2;AKT3;APC2;APC;ATM;ATP6AP1;ATP6V0A1;ATP6V0A2;ATP6V0B;ATP6V0C;ATP6V0D1;ATP6V0E1;ATP6V0E2;ATP6V1A;ATP6V1B2;ATP6V1C1;ATP6V1C2;ATP6V1D;ATP6V1E1;ATP6V1F;ATP6V1H;ATR;AXIN1;AXIN2;BAD;BAK1;BAX;BCAP31;CASP3;CASP8;CCNA1;CCNA2;BBS7;CCND1;CCND2;CCND3;CCNE1;CCNE2;CDC42;CDK2;CDK4;CDK6;CDKN1A;CDKN1B;CHAD;CHD4;CHUK;COL1A1;COL1A2;COL4A1;COL4A3;COL4A4;COL4A5;COL4A6;COL6A1;COL6A2;COL6A3;COL6A5;COL6A6;COL9A…	299	6229	363	7978	0.0231229	0.113491
ko04144	Endocytosis	ACAP1;ACAP2;ACAP3;ADAP1;AGAP1;AGAP2;AGAP3;AMPH;AP2A1;AP2A2;AP2B1;AP2M1;AP2S1;ARAP1;ARAP2;ARAP3;AREL1;ARF1;ARF3;ARF5;ARF6;ARFGAP1;ARFGAP2;ARFGAP3;ARFGEF1;ARFGEF2;ARPC1A;ARPC1B;ARPC2;ARPC3;ARPC4;ARPC5L;ARRB1;ARRB2;ASAP1;ASAP2;ASAP3;AUTS2;AZGP1;BIN1;LOC111091071;CAPZA1;CAPZA2;CAPZB;CAV1;CAV2;CBLB;CBLC;CBL;CCNYL1;CCNY;CCR5;CDC42;CHMP1A;CHMP1B;CHMP2A;CHMP2B;CHMP3;CHMP4A;CHMP4B;CHMP4C;CHMP5;CHMP6;CHMP7…	279	6229	304	7978	7.13176e-11	2.41707e-08
ko04010	MAPK signaling pathway	AKT1;AKT2;AKT3;ANGPT1;ANGPT2;ANGPT4;ANGPTL6;ANGPTL7;ARAF;ARRB1;ARRB2;ATF2;ATF4;BDNF;BRAF;CACNA1A;CACNA1B;CACNA1C;CACNA1D;CACNA1G;CACNA1H;CACNA2D1;CACNA2D2;CACNA2D3;CACNB1;CACNB2;CACNB3;CACNB4;CACNG5;CASP3;CCDC136;CD14;CDC25B;CDC42;CECR2;CHUK;CRKL;CRK;CSF1R;CSF1;CWF19L1;DAXX;DDIT3;DUSP10;DUSP16;DUSP1;DUSP2;DUSP3;DUSP5;DUSP6;DUSP7;DUSP8;ECSIT;EFNA1;EFNA3;EFNA4;EFNA5;EGFR;EGF;ELK1;ELK4;EPHA2;ERBB2;E…	278	6229	325	7978	0.00035259	0.0079778
ko05166	HTLV-I infection	ADCY2;ADCY3;ADCY4;ADCY5;ADCY6;ADCY7;ADCY9;AKT1;AKT2;AKT3;ANAPC10;ANAPC11;ANAPC1;ANAPC2;ANAPC4;ANAPC5;ANAPC7;APC2;APC;ATF1;ATF2;ATF3;ATF4;ATM;ATR;BAX;BCL2L1;BUB1B;BUB3;CALR;CANX;CAPS;CCNB2;CCND1;CCND2;CCND3;CD3D;CD3E;CD3G;CD40;CDC16;CDC20;CDC23;CDC26;CDC27;CDK4;CDKN1A;CDKN2A;CDKN2B;CDKN2C;CHEK1;CHEK2;CHUK;CREB1;CREBBP;CREM;CRTC1;CRTC2;CRTC3;CTNNB1;DLA-12;DLA-64;DLA-79;DLA88;DLA-DMA;DLA-DMB;DLA-DQA…	225	6229	270	7978	0.0180037	0.0924545
ko04510	Focal adhesion	ACTB;ACTG1;ACTL7A;ACTN1;ACTN4;AKT1;AKT2;AKT3;ANKRD37;ARHGAP35;ARHGAP5;BAD;BCAR1;BCL2;BIRC2;BIRC3;BRAF;CAPN2;CAV1;CAV2;CCDC136;CCDC71;CCND1;CCND2;CCND3;CDC42;CECR2;CHAD;COL1A1;COL1A2;COL4A1;COL4A3;COL4A4;COL4A5;COL4A6;COL6A1;COL6A2;COL6A3;COL6A5;COL6A6;COL9A2;COMP;CRKL;CRK;CTDSPL;ITGA9;CTNNB1;DAZAP2;DIAPH1;DIP2A;DIP2B;DIP2C;DOCK1;EFS;EGFR;EGF;EID1;ELK1;ERBB2;FAM171A1;FAM171A2;FBLIM1;FLNA;FLNB;FLNC…	212	6229	252	7978	0.00943317	0.0570353
ko04014	Ras signaling pathway	ABL1;ABL2;AFDN;AKT1;AKT2;AKT3;ANGPT1;ANGPT2;ANGPT4;ANGPTL7;ARF6;BAD;BCL2L1;BDNF;BRAP;CALM1;CALM3;CALML4;CALML6;CDC42;CHUK;CSF1R;CSF1;EFNA1;EFNA3;EFNA4;EFNA5;EGFR;EGF;EID1;ELK1;EPHA2;ETS1;ETS2;EXOC2;FGF10;FGF18;FGF19;FGF1;FGF21;FGF22;FGF2;FGF5;FGF7;FGFR1;FGFR2;FGFR3;FGFR4;FLT1;FLT3LG;FLT3;FLT4;FOXO4;GAB1;GAB2;GNB1;GNB2;GNB4;GNB5;GNG10;GNG11;GNG12;GNG14;GNG2;GNG4;GNG5;GNGT2;GRB2;GRIN1;HGF;HRAS;HTR7…	209	6229	253	7978	0.0425509	0.164107
ko04810	Regulation of actin cytoskeleton	ABI1;ABI2;ACTB;ACTG1;ACTL7A;ACTN1;ACTN4;ANKRD37;APC2;APC;ARAF;ARHGAP35;ARHGEF12;ARHGEF1;ARHGEF4;ARHGEF6;ARHGEF7;ARPC1A;ARPC1B;ARPC2;ARPC3;ARPC4;ARPC5L;BAIAP2;BCAR1;BDKRB1;BDKRB2;BRAF;BRK1;CCDC125;CDC42;CECR2;CFL1;CFL2;CHRM2;CHRM3;CRKL;CRK;CTDSPL;ITGA9;CXCL12;CXCR4;CYFIP2;DIAPH1;DIAPH2;DIAPH3;DOCK1;EFS;EGFR;EGF;ENAH;EVL;EZR;F2R;F2;FAM171A1;FAM171A2;FAM46A;FAM46B;FAM46C;FGD1;FGD3;FGF10;FGF18;FGF19;…	205	6229	252	7978	0.114082	0.327508
ko04015	Rap1 signaling pathway	ACTB;ACTG1;ADCY2;ADCY3;ADCY4;ADCY5;ADCY6;ADCY7;ADCY9;ADORA2A;ADORA2B;AFDN;AKT1;AKT2;AKT3;ANGPT1;ANGPT2;ANGPT4;ANGPTL7;APBB1IP;ARAP3;BCAR1;BRAF;CALM1;CALM3;CALML4;CALML6;CDC42;CDH1;CRKL;CRK;CSF1R;CSF1;CTNNB1;CTNND1;DOCK4;EFNA1;EFNA3;EFNA4;EFNA5;EGFR;EGF;EPHA2;F2R;FARP2;FGF10;FGF18;FGF19;FGF1;FGF21;FGF22;FGF2;FGF5;FGF7;FGFR1;FGFR2;FGFR3;FGFR4;FLT1;FLT4;FYB1;GARNL3;GNAI1;GNAI2;GNAI3;GNAO1;GNAQ;GRIN1…	193	6229	244	7978	0.381952	0.748543
ko05163	Human cytomegalovirus infection	ADCY2;ADCY3;ADCY4;ADCY5;ADCY6;ADCY7;ADCY9;AKAP13;AKT1;AKT2;AKT3;ARHGEF11;ARHGEF12;ARHGEF1;ATF2;ATF4;ATF6B;B2M;BAK1;BAX;BCAR1;BID;CALM1;CALM3;CALML4;CALML6;CALR;CASP3;CASP8;CASP9;CCL2;CCL5;CCND1;CCR1;CCR5;CDK4;CDK6;CDKN1A;CDKN2A;CHUK;CREB1;CREB3L1;CREB3L2;CREB3L3;CREB3;CREB5;CRKL;CRK;CTNNB1;CX3CL1;CXCL12;CXCL8;CXCR4;CYCS;DLA-12;DLA-64;DLA-79;DLA88;E2F1;E2F2;E2F3;EGFR;EIF4EBP1;ELK1;FADD;FAS;FCGRT;G…	190	6229	225	7978	0.00990403	0.0578638
ko04714	Thermogenesis	ACSL1;ACSL3;ACSL4;ACSL5;ACSL6;ACTB;ACTG1;ACTL6A;ADCY10;ADCY2;ADCY3;ADCY4;ADCY5;ADCY6;ADCY7;ADCY9;AKT1S1;ARID1A;ARID1B;ASIC1;SMARCD1;ATF2;ATP5A1;ATP5B;ATP5C1;ATP5D;ATP5G1;ATP5G2;ATP5G3;ATP5J2;ATP5J;ATP5L;ATP5O;CCDC56;CHCHD8;COA5;COX17;COX18;COX19;COX20;COX4I1;COX4I2;COX5A;COX5B;COX7A1;COX7A2L;CPT1A;CPT1B;CPT1C;CPT2;CREB1;CREB3L1;CREB3L2;CREB3L3;CREB3;CREB5;CYC1;FAM53C;FGF21;FGFR1;FRS2;FRS3;GCG;GRB…	185	6229	234	7978	0.391491	0.756972
ko03013	RNA transport	AAAS;ACIN1;ALYREF;ANKHD1;EIF4EBP3;ARMCX4;BZW1;BZW2;C4H5orf34;C7H1orf27;C8H14orf119;CASC3;CCDC28B;CHRNA10;NUP98;CLNS1A;CYFIP2;DDX20;DDX39B;EEF1A1;EEF1A2;EIF1AX;EIF1B;EIF1;EIF2B1;EIF2B2;EIF2B3;EIF2B4;EIF2B5;EIF2S1;EIF2S2;EIF2S3;EIF3A;EIF3B;EIF3D;EIF3E;EIF3F;EIF3H;EIF3I;EIF3J;EIF4A1;SENP3;EIF4A2;EIF4A3;EIF4B;EIF4E2;EIF4E3;EIF4EBP1;EIF4EBP2;EIF4E;EIF4G1;EIF4G2;EIF4G3;EIF4H;EIF5B;EIF5;ELAC1;ELAC2;FAM1…	182	6229	206	7978	8.72683e-05	0.00295947
ko05169	Epstein-Barr virus infection	AKAP8L;AKT1;AKT2;AKT3;ATF2;BCL2;CCNA1;CCNA2;BBS7;CD19;CD38;CD40;CD44;CD58;CDK1;CDK2;CDKN1A;CDKN1B;CHUK;CREBBP;CSNK2A1;CSNK2A2;CSNK2B;DDX58;DLA-12;DLA-64;DLA-79;DLA88;EIF2AK2;SULT6B1;EIF2AK3;EIF2AK4;ENTPD1;ENTPD3;EP300;FCGRT;FGR;GSK3B;GTF2B;GTF2E1;GTF2E2;HDAC1;HDAC2;HDAC4;HDAC5;HFE;HSP70;HSPA2;HSPA8;HSPB1;HSPB2;ICAM1;IKBKB;IKBKG;IL10RA;IL10RB;IRAK1;IRF3;JAK1;JAK3;JUN;LOC100685196;LOC100686305;LOC1…	178	6229	201	7978	7.61141e-05	0.00286643
ko05205	Proteoglycans in cancer	ACTB;ACTG1;AKT1;AKT2;AKT3;ANK1;ANK2;ANK3;ARAF;ARHGEF12;ARHGEF1;BRAF;CAMK2A;CAMK2D;CAMK2G;CASP3;CAV1;CAV2;CBL;CCDC136;CCND1;CD44;CD63;CDC42;CDKN1A;CTNNB1;CTTN;DCN;DDX5;EGFR;EIF4B;ELK1;ERBB2;ERBB3;ERBB4;ESR1;EZR;FAS;FGF2;FGFR1;FLNA;FLNB;FLNC;FN1;FRS2;FRS3;FZD10;FZD1;FZD2;FZD3;FZD4;FZD5;FZD6;FZD7;FZD9;GAB1;GCN1;GPC1;GPC3;GRB2;HBEGF;HCLS1;HGF;HIF1A;HOXD11;HOXD10;HPSE;HRAS;HSPB2;HSPG2;LOC106558295;IGF…	177	6229	212	7978	0.0294917	0.128212
ko04141	Protein processing in endoplasmic reticulum	AMFR;NUDT21;ANKRD33B;ATAD2B;ATAD2;ATF4;ATF6B;ATF6;ATXN3;BAG1;BAG2;BAK1;BAX;BCAP31;BCL2;CAAP1;CALR;CANX;CAPN1;LOC612044;CAPN2;CASP12;CKAP4;CRYAB;CUL1;DAD1;DDIT3;DDOST;DERL1;DERL2;DERL3;DNAJA1;DNAJA2;DNAJB11;DNAJB12;DNAJB1;DNAJC10;DNAJC1;DNAJC3;EDEM1;EDEM2;EDEM3;EIF2AK2;SULT6B1;EIF2AK3;EIF2AK4;EIF2S1;ERLEC1;ERN1;ERO1A;ERO1B;ERP29;FBXO2;FBXO6;GANAB;HERPUD1;HERPUD2;HSP70;HSP90AA1;HSP90AB1;HSP90B1;HSP…	175	6229	188	7978	1.61294e-08	1.36447e-06
ko00230	Purine metabolism	ADA2;ADAL;ADA;ADCY10;ADCY2;ADCY3;ADCY4;ADCY5;ADCY6;ADCY7;ADCY9;ADK;ADPRM;ADSL;ADSS;AK1;AK2;AK3;AK4;AK5;AK6;TAF9;AK7;AK9;AMPD2;APRT;ATIC;CANT1;CCDC97;DCK;DGUOK;ENPP1;ENPP4;ENTPD1;ENTPD3;ENTPD4;ENTPD5;ENTPD6;FHDC1;FHIT;GDA;GMPR2;GMPR;GMPS;GSKIP;GUCY1A2;GUCY1A3;GUCY1B3;GUCY2C;GUK1;HDDC3;HPRT1;IMPDH1;IMPDH2;ITPA;LOC100855769;LOC100856570;LOC102153864;LOC106558900;LOC111091931;LOC480491;LOC482730;LOC4…	174	6229	210	7978	0.0505488	0.184081
ko05168	Herpes simplex infection	ALYREF;ARMCX4;ARNTL;AZGP1;C1QBP;C3;CASP3;CASP8;CCL2;CCL5;CD74;CDC34;CDK1;CDK2;CFP;CHUK;CLOCK;CREBBP;CSNK2A1;CSNK2A2;CSNK2B;CUL1;CWF19L1;CYCS;DAXX;DDX58;DLA-12;DLA-64;DLA-79;DLA88;DLA-DMA;DLA-DMB;DLA-DQA1;DLA-DRA;EEF1D;EIF2AK2;SULT6B1;EIF2AK3;EIF2AK4;EIF2S1;EP300;FADD;FAS;FCGRT;FOS;GTF2IRD1;GTF2I;HCFC1;HCFC2;HFE;HLA-DRB1;HMGN1;HNRNPK;IFIH1;IFIT2;IFIT3;IFIT5;IFNAR1;IFNAR2;IFNGR1;IKBKB;IKBKE;IKBKG;I…	171	6229	212	7978	0.202469	0.487014
ko04360	Axon guidance	ABL1;ABLIM1;ABLIM2;ABLIM3;ARHGEF12;BMP7;BMPR1B;BMPR2;BOC;C11H9orf43;CAMK2A;CAMK2D;CAMK2G;CCDC125;CDC42;CDK5;CFL1;CFL2;CXCL12;CXCR4;DMTN;DPYSL2;DPYSL3;EFNA1;EFNA3;EFNA4;EFNA5;EFNB1;EFNB2;EFNB3;ENAH;EPHA1;EPHA2;EPHA3;EPHA4;EPHA5;EPHA6;EPHA7;EPHB1;EPHB2;EPHB3;EPHB4;EPHB6;FAM178B;FES;FNDC1;FYN;FZD3;GNAI1;GNAI2;GNAI3;GSK3B;HRAS;ILK;ITGB1;KRAS;L1CAM;LIMK1;LIMK2;LOC102152214;LOC102153978;LOC111089983;LO…	170	6229	198	7978	0.00345154	0.0343985
ko05203	Viral carcinogenesis	ABCF2;LOC106559817;ACTN1;ACTN4;ATF2;ATF4;ATF6B;ATP6V0D1;BAD;BAK1;BAX;C3;CASP3;CASP8;CCNA1;CCNA2;BBS7;CCND1;CCND2;CCND3;CCNE1;CCNE2;CCR5;CDC20;CDC42;CDK1;CDK2;CDK4;CDK6;CDKN1A;CDKN1B;CDKN2A;CDKN2B;CHD4;CHEK1;CREB1;CREB3L1;CREB3L2;CREB3L3;CREB3;CREB5;CREBBP;DDB1;DDX3X;DLA-12;DLA-64;DLA-79;DLA88;DLG1;DNAJA3;EGR2;EGR3;EIF2AK2;SULT6B1;EP300;FCGRT;GCN1;GRB2;GSN;LOC102154209;GTF2A1;GTF2A2;GTF2B;GTF2E1;G…	168	6229	213	7978	0.426121	0.806067
ko05202	Transcriptional misregulation in cancers	AFF1;ARNT2;ASPSCR1;ATF1;ATM;BAIAP3;BAK1;BAX;BCL2A1;BCL2L1;BCL6;BMI1;BMP2K;CBFA2T2;CBFA2T3;CCND2;CCNT1;CCNT2;CD14;CD40;CD86;CDK14;CLDN12;CDK9;CDKN1A;CDKN1B;CDKN2C;CEBPA;CEBPB;CSF1R;CXCL8;DDB2;DDIT3;DDX5;DOT1L;DUSP6;ELK4;ERG;ETV1;ETV4;ETV5;ETV6;ETV7;EWSR1;EYA1;FCGR1A;FLI1;FLT1;FLT3;FOXO1;FUS;FUT8;GADD45A;GADD45B;GADD45G;GRIA3;GRIPAP1;HDAC1;HDAC2;HHEX;HOXA10;HOXA11;HOXA9;HPGD;IGF1R;IGF1;IGFBP3;IGFBP…	167	6229	196	7978	0.00735366	0.0519094
ko04218	Cellular senescence	AKT1;AKT2;AKT3;ATM;ATR;AZGP1;BTRC;CACNA1D;CALM1;CALM2;CALM3;CALML4;CALML6;CAPN1;LOC612044;CAPN2;CCNA1;CCNA2;BBS7;CCNB1;CCNB2;CCNB3;CCND1;CCND2;CCND3;CCNE1;CCNE2;CDC25A;CDK1;CDK2;CDK4;CDK6;CDKN1A;CDKN2A;CDKN2B;CHEK1;CHEK2;CXCL8;DLA-12;DLA-64;DLA-79;DLA88;E2F1;E2F2;E2F3;E2F4;E2F5;EFCAB3;EIF4EBP1;ETS1;FBXW11;FCGRT;FOXM1;FOXO1;FOXO3;GADD45A;GADD45B;GADD45G;GATA4;HECA;HFE;HIPK1;HIPK2;HIPK3;HRAS;HUS1;I…	164	6229	174	7978	3.07764e-09	3.4804e-07
ko03040	Spliceosome	ACIN1;ALYREF;AQR;BCAS2;BUD31;C24H20orf24;C8H14orf119;CCDC12;CCDC157;CDC40;CDC5L;CFAP61;CHERP;CRNKL1;CTNNBL1;CWC15;DDX23;DDX39B;DDX42;DDX46;DDX5;DHX15;DHX16;DHX38;DHX8;EFTUD2;EIF4A3;FAM169A;FAM169B;FHL3;FNDC10;HDLBP;LOC106557803;HNRNPA1;HNRNPA3;HNRNPC;HNRNPK;HNRNPM;HNRNPUL2;HNRNPU;HSP70;HSPA14;HSPA2;HSPA8;ISY1;KBTBD2;LOC106559695;LOC100683228;LOC100685900;LOC100686524;LOC102152493;LOC102153257;LOC…	163	6229	172	7978	9.44791e-10	1.60178e-07
ko04120	Ubiquitin mediated proteolysis	ANAPC10;ANAPC11;ANAPC1;ANAPC2;ANAPC4;ANAPC5;ANAPC7;AREL1;BIRC2;BIRC3;BIRC6;BRCA1;BTRC;CBLB;CBLC;CBL;CCDC9;CDC16;CDC20;CDC23;CDC26;CDC27;CDC34;CDK16;UBA1;CUL1;CUL2;CUL3;CUL4A;CUL4B;CUL5;CUL7;DDB1;DDB2;DET1;ELOB;ELOC;ERCC8;FANCL;FBXO2;FBXO4;FBXW11;FBXW7;FBXW8;FSD1L;FSD1;FZR1;GRK7;RNF7;HERC1;HERC3;HERC4;HERC5;HERC6;HSPA12A;HSPA12B;HUWE1;IBTK;ITCH;KEAP1;KLHL13;KLHL9;LOC100685565;LOC102152029;LOC47900…	163	6229	184	7978	0.000146626	0.00415275
ko04530	Tight junction	ACTB;ACTG1;ACTL7A;ACTN1;ACTN4;ACTR2;ACTR3B;ACTR3;AFDN;AMOTL1;AMOTL2;AMOT;ARHGAP17;ARHGEF18;ARHGEF2;BEGAIN;BVES;CACNA1D;CCDC88A;CCDC88C;CCND1;CD1A6;CDC42;CDK4;CFTR;CGNL1;CGN;CLDN10;CLDN19;CLDN1;CLDN22;CLDN23;CLDN2;CLDN34;CLDN3;CLDN4;CLDN7;CLDN8;CRB3;CTTN;DLG1;DLG2;DLG3;DMWD;EPB41L4A;EPB41L4B;EPB41L5;ERBB2;EZR;F11R;FILIP1;FIS1;CLDN15;GATA4;HCLS1;HSPA4;IGSF5;ITGB1;JAM2;JAM3;JMY;JUN;LLGL1;LLGL2;LOC10…	163	6229	211	7978	0.652075	0.956831
ko05167	Kaposi sarcoma-associated herpesvirus infection	AKT1;AKT2;AKT3;ANGPT2;ATG14;ATG3;BAK1;BAX;BECN1;BID;C3;CALM1;CALM3;CALML4;CALML6;CASP3;CASP8;CASP9;CCND1;CCR1;CCR5;CD86;CDK4;CDK6;CDKN1A;CHUK;CREB1;CREBBP;CTNNB1;CXCL8;CYCS;DLA-12;DLA-64;DLA-79;DLA88;E2F1;E2F2;E2F3;EIF2AK2;SULT6B1;EP300;FADD;FAS;FCGRT;FGF2;FOS;GABARAPL1;GABARAPL2;GNB1;GNB2;GNB4;GNB5;GNG10;GNG11;GNG12;GNG14;GNG2;GNG4;GNG5;GNGT2;GSK3B;HCK;HFE;HIF1A;HRAS;ICAM1;IFNAR1;IFNAR2;IFNGR1;I…	160	6229	182	7978	0.000416168	0.00828667
ko05016	Huntington disease	AP2A1;AP2A2;AP2B1;AP2M1;AP2S1;APAF1;ATP5A1;ATP5B;ATP5C1;ATP5D;ATP5G1;ATP5G2;ATP5G3;ATP5J;ATP5O;BAX;BBC3;BDNF;CASP3;CASP8;CASP9;CLTA;CLTB;CLTCL1;CLTC;COX4I1;COX4I2;COX5A;COX5B;COX7A1;COX7A2L;CREB1;CREB3L1;CREB3L2;CREB3L3;CREB3;CREB5;CREBBP;CYC1;CYCS;DCTN1;DCTN2;DCTN4;DLG4;DNAH10;DNAH11;DNAH1;DNAH2;DNAH5;DNAH6;DNAH8;DNAL1;EP300;GNAQ;GRIN1;HDAC1;HDAC2;HIP1;HTT;IFT57;ITPR1;LOC100683871;LOC100684983;L…	157	6229	200	7978	0.482295	0.846622
ko04024	cAMP signaling pathway	ABCC4;ACOX1;ACOX3;ADCY10;ADCY2;ADCY3;ADCY4;ADCY5;ADCY6;ADCY7;ADCY9;ADCYAP1R1;ADORA2A;ADRB2;AFDN;AGBL2;AGBL3;AGBL4;AGBL5;TRNAA-AGC;AKT1;AKT2;AKT3;ARAP3;ATP1A1;ATP1A3;ATP1B1;ATP1B2;ATP1B3;ATP2B1;ATP2B4;BAD;BDNF;BRAF;CACNA1C;CACNA1D;CALM1;CALM3;CALML4;CALML6;CAMK2A;CAMK2D;CAMK2G;CAMK4;CFTR;CHRM2;CREB1;CREB3L1;CREB3L2;CREB3L3;CREB3;CREB5;CREBBP;DRD1;EDNRA;EP300;F2R;FFAR2;FOS;FXYD1;FXYD2;GABBR1;GABBR2…	153	6229	205	7978	0.900376	1
ko04621	NOD-like receptor signaling pathway	AHDC1;ANTXR1;ANTXR2;ARRDC2;ARRDC3;ARRDC4;ATG12;ATG16L1;ATG5;BCL2L1;BCL2;BIRC2;BIRC3;BRCC3;CALU;CARD6;CARD8;CASP12;CASP4;CASP8;CCL2;CCL5;CHUK;CTSB;CWF19L1;CXCL8;CYBA;CYBB;DHX33;DNM1L;ERBIN;FADD;GABARAPL1;GABARAPL2;GBP1;GBP5;GSDMD;HSP90AA1;HSP90AB1;IFNAR1;IFNAR2;IKBKB;IKBKE;IKBKG;IL18;IL6;IRAK4;IRF3;IRF9;ITPR1;ITPR2;ITPR3;LOC111098223;JAK1;JUN;LOC100688504;LOC102152873;LOC102153616;LOC102154078;LOC…	152	6229	186	7978	0.129112	0.355403
ko05225	Hepatocellular carcinoma	ACTB;ACTG1;ACTL6A;AKT1;AKT2;AKT3;APC2;APC;ARAF;ARID1A;ARID1B;ARID2;ASIC1;SMARCD1;AXIN1;AXIN2;BAD;BAK1;BAX;BCL2L1;BRAF;BRD7;C12H6orf120;CCND1;CDK4;CDK6;CDKN1A;CDKN2A;CSNK1A1;CTNNB1;DDB2;DVL1;DVL2;DVL3;E2F1;E2F2;E2F3;EGFR;EID1;EID3;ELK1;FRAT1;FZD10;FZD1;FZD2;FZD3;FZD4;FZD5;FZD6;FZD7;FZD9;GAB1;GADD45A;GADD45B;GADD45G;GRB2;GSK3B;GSTA4;GSTO1;GSTP1;HGF;HMOX1;HRAS;IGF1R;IGF2;ITPR3;LOC111098223;KEAP1;KRA…	149	6229	180	7978	0.0706023	0.232363
ko04020	Calcium signaling pathway	ADCY2;ADCY3;ADCY4;ADCY7;ADCY9;ADORA2A;ADORA2B;ADRA1A;ADRA1B;ADRB2;AGBL2;AGBL3;AGBL4;AGBL5;TRNAA-AGC;AGTR1;ATP2A1;ATP2A2;ATP2A3;ATP2B1;ATP2B4;BDKRB1;BDKRB2;CACNA1A;CACNA1B;CACNA1C;CACNA1D;CACNA1G;CACNA1H;CALM1;CALM2;CALM3;CALML4;CALML6;CAMK2A;CAMK2D;CAMK2G;CAMK4;CCDC97;CCKAR;CCKBR;CD38;CHCHD10;CHCHD2;CHRM2;CHRM3;CHRNA7;CXCR4;CYSLTR2;DMXL1;DMXL2;DRD1;EDNRA;EDNRB;EFCAB3;EGFR;ERBB2;ERBB3;ERBB4;F2R;GN…	149	6229	205	7978	0.973701	1
ko04150	mTOR signaling pathway	AIG1;AKT1S1;AKT1;AKT2;AKT3;ATP6V1A;ATP6V1B2;ATP6V1C1;ATP6V1C2;ATP6V1D;ATP6V1E1;ATP6V1F;ATP6V1H;BRAF;C2CD6;CAB39L;CAB39;CECR2;CHUK;CLIP1;CWF19L1;DDIT4L;DDIT4;DEPDC5;DEPTOR;DIXDC1;DVL1;DVL2;DVL3;EIF4B;EIF4E2;EIF4E3;EIF4EBP1;EIF4E;EIF4H;EIPR1;FAM76A;FAM76B;FLCN;FNIP1;FNIP2;FZD10;FZD1;FZD2;FZD3;FZD4;FZD5;FZD6;FZD7;FZD9;GRB14;GRB2;GRB7;GSK3B;HRAS;IGF1R;IGF1;IKBKB;INSR;INS;IRS1;KRAS;LAMTOR1;LAMTOR2;LAM…	148	6229	181	7978	0.12962	0.355403
ko05010	Alzheimer disease	ADAM10;ADAM17;APAF1;APBB1;APH1A;APH1B;APOE;APP;ATF6;ATP2A1;ATP2A2;ATP2A3;ATP5A1;ATP5B;ATP5C1;ATP5D;ATP5G1;ATP5G2;ATP5G3;ATP5J;ATP5O;BACE1;BACE2;BAD;BID;CACNA1C;CACNA1D;CALM1;CALM3;CALML4;CALML6;CAPN1;LOC612044;CAPN2;CASP12;CASP3;CASP7;CASP8;CASP9;CDK5R1;CDK5;COX4I1;COX4I2;COX5A;COX5B;COX7A1;COX7A2L;CYC1;CYCS;EIF2AK3;ERN1;FADD;FAS;GAPDH;GNAQ;GRIN1;GSK3B;IDE;ITPR1;ITPR2;ITPR3;LOC111098223;LOC100683…	146	6229	181	7978	0.225815	0.51076
ko04060	Cytokine-cytokine receptor interaction	ACKR3;ACKR4;ACVR1B;ACVR1;ACVR2A;ACVR2B;ACVRL1;BMP2;BMP3;BMP4;BMP6;BMP7;BMPR1A;BMPR1B;BMPR2;C37H2orf88;C4H5orf51;CCL17;CCL20;CCL23;CCL24;CCL25;CCL27;LOC111098084;CCL2;CCL5;CCL7;CCL8;CCR1;CCR5;CD40LG;CD40;CD4;CD70;CLCF1;CNTFR;CRLF1;CSF1R;CSF1;CSF2RA;CSF2RB;CSF3R;CX3CL1;CX3CR1;CXCL10;CXCL12;CXCL14;CXCL16;CXCL8;CXCR4;EPOR;FAS;GDF11;GDF15;GDF6;GDF9;GHR;IFNAR1;IFNAR2;IFNGR1;IFNLR1;IL10RA;IL10RB;IL11RA;…	144	6229	250	7978	1	1
ko04080	Neuroactive ligand-receptor interaction	ADCYAP1R1;ADORA2A;ADORA2B;ADRA1A;ADRA1B;ADRA2A;ADRA2B;ADRB2;AGBL2;AGBL3;AGBL4;AGBL5;TRNAA-AGC;AGTR1;AHSA1;APLNR;APLN;BDKRB1;BDKRB2;BOD1;C3AR1;C4H5orf51;C5AR1;CALCRL;CCKAR;CCKBR;CGA;CHRM2;CHRM3;CHRNA10;NUP98;CHRNA4;CHRNA5;CHRNA7;CHRNB1;CHRNB2;CHRNB4;CNR2;CYSLTR2;DMXL1;DMXL2;DRD1;EDNRA;EDNRB;ELMOD3;F2RL1;F2RL2;F2R;F2;FPR2;GABBR1;GABBR2;GABRA3;GABRB3;GABRE;GALR1;GAL;GCGR;GHRHR;GHR;GIPR;GLP1R;GLRB;GP…	144	6229	300	7978	1	1
ko04910	Insulin signaling pathway	ACACA;ACACB;AKT1;AKT2;AKT3;ARAF;ARID5A;ARID5B;BAD;BRAF;CALM1;CALM2;CALM3;CALML4;CALML6;CBLB;CBL;CECR2;CHCHD10;CHCHD2;CRKL;CRK;CUX1;SH2B2;DAZAP2;EFCAB3;EID1;EIF4E2;EIF4EBP1;EIF4E;ELK1;EXOC7;FASN;FBP1;FBP2;FLOT1;FLOT2;FOXO1;G6PC2;G6PC3;GCK;GRB2;GSK3B;GYS1;HK1;HK2;HRAS;IKBKB;INPPL1;INSR;INS;IRS1;IRS2;KANK1;KANK2;KANK3;KANK4;KRAS;LOC102151906;LOC489534;LOC611215;MAP2K1;MAP2K2;MAPK10;MAPK1;MAPK8;MAPK9…	143	6229	167	7978	0.00872905	0.055903
ko05206	MicroRNAs in cancer	ABCB1;ABCC1;ABL1;APC2;APC;ATM;BAK1;BCL2L11;BCL2L2;BCL2;BMF;BMI1;BMPR2;BRCA1;CASP3;CCND1;CCND2;CCNE1;CCNE2;CCNG1;CD44;CDC25A;CDC25B;CDC25C;CDCA5;CDK6;CDKN1A;CDKN1B;CDKN2A;CREBBP;CRKL;CRK;CYP1B1;DDIT4;DICER1;DNMT1;DNMT3A;DNMT3B;E2F1;E2F2;E2F3;EGFR;EID1;EP300;ERBB2;ERBB3;EZH2;EZR;FGFR3;FZD3;GLS2;GLS;GRB2;HMOX1;HNRNPK;HOXD11;HOXD10;HRAS;IKBKB;IRS1;IRS2;ITGA5;ITGB3;ITPR3;LOC111098223;KIF23;KRAS;LOC102…	140	6229	151	7978	9.22998e-07	5.21495e-05
ko04310	Wnt signaling pathway	ANKRD55;APC2;APC;AXIN1;AXIN2;BAMBI;BTRC;CACYBP;CAMK2A;CAMK2D;CAMK2G;CCND1;CCND2;CCND3;CFAP100;CHD8;CREBBP;CSNK1A1;CSNK1E;CSNK2A1;CSNK2A2;CSNK2B;CTBP1;CTBP2;CTNNB1;CUL1;CXXC4;CXXC5;DAAM1;DAAM2;DIXDC1;DKK1;DKK2;DVL1;DVL2;DVL3;EP300;FBXW11;FMNL1;FMNL3;FOSL1;FRAT1;FRZB;FZD10;FZD1;FZD2;FZD3;FZD4;FZD5;FZD6;FZD7;FZD9;GPC4;GREM1;GSK3B;INVS;JUN;LDLRAD3;LEF1;LMCD1;LOC106557595;LOC106557930;LOC476151;LOC476…	140	6229	169	7978	0.0751583	0.240498
ko05152	Tuberculosis	AKT1;AKT2;AKT3;APAF1;ARHGEF12;ATP6AP1;ATP6V0A1;ATP6V0A2;ATP6V0B;ATP6V0C;ATP6V0D1;ATP6V1H;BAD;BAX;BCL10;BCL2;BID;BPI;BTBD19;C3;CALM1;CALM3;CALML4;CALML6;CAMK2A;CAMK2D;CAMK2G;CASP10;CASP3;CASP8;CASP9;CD14;CD209;CD74;CEBPB;CEBPG;CIITA;CLEC7A;CORO1A;CREB1;CREBBP;CTSD;CTSS;CYCS;DLA-DMA;DLA-DMB;DLA-DQA1;DLA-DRA;EEA1;EP300;FADD;FCER1G;FCGR1A;HLA-DRB1;HSPA9;HSPD1;IFNGR1;IL10RA;IL10RB;IL18;IL1A;IL23A;IL6;…	140	6229	173	7978	0.206971	0.487312
ko04145	Phagosome	ACTB;ACTG1;ACTL7A;ASTN1;ATP6AP1L;ATP6AP1;ATP6V0A1;ATP6V0A2;ATP6V0B;ATP6V0C;ATP6V0D1;ATP6V0E1;ATP6V0E2;ATP6V1A;ATP6V1B2;ATP6V1C1;ATP6V1C2;ATP6V1D;ATP6V1E1;ATP6V1F;ATP6V1H;AZGP1;C1RL;C1R;C3;CALR;CANX;CD14;CD209;CD36;CLEC7A;COLEC12;COMP;CORO1A;CTSS;CWC25;CYBA;CYBB;DLA-12;DLA-64;DLA-79;DLA88;DLA-DMA;DLA-DMB;DLA-DQA1;DLA-DRA;DYNC1H1;DYNC1I1;DYNC1I2;DYNC1LI1;DYNC1LI2;DYNC2H1;EEA1;FAM172A;FCGR1A;FCGRT;H…	140	6229	175	7978	0.302547	0.646019
ko04062	Chemokine signaling pathway	ADCY2;ADCY3;ADCY4;ADCY5;ADCY6;ADCY7;ADCY9;AKT1;AKT2;AKT3;ARRB1;ARRB2;BCAR1;BRAF;CCL17;CCL20;CCL23;CCL24;CCL25;CCL27;LOC111098084;CCL2;CCL5;CCL7;CCL8;CCR1;CCR5;CDC42;CHUK;CRKL;CRK;CX3CL1;CX3CR1;CXCL10;CXCL12;CXCL14;CXCL16;CXCL8;CXCR4;DOCK2;EID1;ELMO1;FGR;FOXO3;GCN1;GNAI1;GNAI2;GNAI3;GNB1;GNB2;GNB4;GNB5;GNG10;GNG11;GNG12;GNG14;GNG2;GNG4;GNG5;GNGT2;GRB2;GRK2;GRK3;GRK5;GRK6;GRK7;RNF7;GSK3A;GSK3B;HCK;…	138	6229	181	7978	0.75882	1
ko04022	cGMP - PKG signaling pathway	ADCY2;ADCY3;ADCY4;ADCY5;ADCY6;ADCY7;ADCY9;ADRA1A;ADRA1B;ADRA2A;ADRA2B;ADRB2;AGTR1;AKT1;AKT2;AKT3;ATF2;ATF4;ATF6B;ATP1A1;ATP1A3;ATP1B1;ATP1B2;ATP1B3;ATP2A1;ATP2A2;ATP2A3;ATP2B1;ATP2B4;BAD;BDKRB2;CACNA1C;CACNA1D;CALM1;CALM3;CALML4;CALML6;CREB1;CREB3L1;CREB3L2;CREB3L3;CREB3;CREB5;EDNRA;EDNRB;FXYD2;GATA4;GNA11;GNA12;GNA13;GNAI1;GNAI2;GNAI3;GNAQ;GTF2IRD1;GTF2I;GUCY1A2;GUCY1A3;GUCY1B3;INSR;INS;IRS1;IRS…	137	6229	166	7978	0.0933434	0.282399
ko05164	Influenza A	ACTB;ACTG1;ADAR;AGFG1;AKT1;AKT2;AKT3;ARMCX4;ATF2;CASP9;CCL2;CCL5;CDC42EP4;CHRNA10;NUP98;CIITA;CPSF4;CREBBP;CXCL10;CXCL8;CYCS;DDX39B;DDX58;DLA-DMA;DLA-DMB;DLA-DQA1;DLA-DRA;DNAJB1;DNAJC3;EIF2AK2;SULT6B1;EIF2AK3;EIF2AK4;EIF2S1;EP300;FAS;FDPS;FURIN;GSK3B;HLA-DRB1;HNRNPUL1;AXL;HSP70;HSPA2;HSPA8;ICAM1;IFIH1;IFNAR1;IFNAR2;IFNGR1;IKBKB;IKBKE;IL18;IL1A;IL33;IL6;IRAK4;IRF3;IRF9;IVNS1ABP;JAK1;JAK2;JUN;KPNA1…	136	6229	164	7978	0.0747082	0.240498
ko04371	Apelin signaling pathway	ACTA2;ADCY10;ADCY2;ADCY3;ADCY4;ADCY5;ADCY6;ADCY7;ADCY9;AGTR1;AKT1;AKT2;AKT3;APLNR;APLN;BECN1;CALM1;CALM2;CALM3;CALML4;CALML6;CAMK4;CCDC97;CCND1;CDH1;CTGF;EFCAB3;EGR1;FAM212A;FAM46A;FAM46B;FAM46C;GABARAPL1;GABARAPL2;GNA13;GNAI1;GNAI2;GNAI3;GNAQ;GNB1;GNB2;GNB4;GNB5;GNG10;GNG11;GNG12;GNG14;GNG2;GNG4;GNG5;GNG7;GNGT2;HDAC4;HDAC5;HRAS;ITPR1;ITPR2;ITPR3;LOC111098223;JAG1;KRAS;KREMEN1;LOC102151906;LOC106…	135	6229	160	7978	0.0288397	0.128212
ko04140	Autophagy - animal	AKT1S1;AKT1;AKT2;AKT3;AMBRA1;ATG101;ATG12;ATG13;ATG14;ATG16L1;ATG2A;ATG2B;ATG3;ATG4A;ATG4B;ATG4C;ATG4D;ATG5;ATG7;ATG9A;BAD;BCL2L1;BCL2;BECN1;BNIP3;C8H14orf37;CAMKK2;CFAP100;CFLAR;CTSB;CTSD;DAPK1;DAPK2;DAPK3;DDIT4L;DDIT4;DEF8;DEPTOR;EIF2AK3;EIF2AK4;EIF2S1;ERN1;GABARAPL1;GABARAPL2;HIF1A;HMGB1;HRAS;IGBP1;IGF1R;INS;IRS1;IRS2;ITPR1;KRAS;LAMP1;LAMP2;LOC102154067;LOC102156614;MAP2K1;MAP2K2;MAP3K7CL;MAP3…	134	6229	143	7978	2.6631e-07	1.80348e-05
ko04217	Necroptosis	AIFM1;ALOX15;APOO;BAX;BCL2;BID;BIRC2;BIRC3;C8H14orf37;CAMK2A;CAMK2D;CAMK2G;CAPN1;LOC612044;CAPN2;CASP8;CFLAR;CHMP1A;CHMP1B;CHMP2A;CHMP2B;CHMP3;CHMP4A;CHMP4B;CHMP4C;CHMP5;CHMP6;CHMP7;CYBB;CYLD;DNM1L;EIF2AK2;SULT6B1;FADD;FAF1;FAS;FTH1;FTL;GHDC;GLUD1;GLUL;H2AFJ;H2AFV;H2AFZ;HIST2H2AA4;HMGB1;HSP90AA1;HSP90AB1;IFNAR1;IFNAR2;IFNGR1;IL1A;IL33;IRF9;JAK1;JAK2;JAK3;LOC102152873;LOC102155014;LOC102155200;LOC…	134	6229	171	7978	0.5076	0.868794
ko04142	Lysosome	ABCA2;ABCB9;ACP2;ACP5;AGA;AP1B1;AP1G1;AP1G2;AP1M1;AP1M2;AP1S1;AP1S2;AP3B1;AP3B2;AP3D1;AP3M1;AP3M2;AP3S1;AP3S2;AP4B1;AP4E1;AP4M1;AP4S1;ARSA;ARSB;ARSG;ASAH1;ATP6AP1L;ATP6AP1;ATP6V0A1;ATP6V0A2;ATP6V0B;ATP6V0C;ATP6V0D1;ATP6V1H;C15H1orf210;CD164;CD63;CD68;CLN3;CLN5;CLTA;CLTB;CLTCL1;CLTC;CTNS;CTSA;CTSB;CTSC;CTSD;CTSF;CTSH;CTSK;CTSO;CTSS;CTSZ;DNASE2;ENTPD4;FAM177A1;FAM189A1;FAM189A2;FAM189B;GAA;GALC;GAL…	133	6229	150	7978	0.000546196	0.00961065
ko04390	Hippo signaling pathway	ACTB;ACTG1;AFM;AJUBA;AMOT;APC2;APC;AXIN1;AXIN2;BBC3;BIRC5;BMP2;BMP4;BMP6;BMP7;BMPR1A;BMPR1B;BMPR2;BTRC;CCND1;CCND2;CCND3;CDH1;COMMD2;CSNK1D;CSNK1E;CTGF;CTNNA1;CTNNA2;CTNNA3;CTNNB1;DLG1;DLG2;DLG3;DLG4;DVL1;DVL2;DVL3;FBXW11;FGF1;FRMD1;FRMD6;FZD10;FZD1;FZD2;FZD3;FZD4;FZD5;FZD6;FZD7;FZD9;GDF6;GLI2;GSK3B;ID1;ITGB2;LATS1;LATS2;LEF1;LIMD1;LLGL1;LLGL2;LOC100855618;LOC102156058;LOC489647;LOC607768;MOB1A;M…	133	6229	164	7978	0.199179	0.487014
ko05226	Gastric cancer	ABCB1;AKT1;AKT2;AKT3;APC2;APC;ARAF;AXIN1;AXIN2;BAK1;BAX;BCL2;BRAF;CCND1;CCNE1;CCNE2;CDH17;CDH1;CDK2;CDKN1A;CDKN1B;CDKN2B;CDX2;CRIM1;CSNK1A1;CTNNA1;CTNNA2;CTNNA3;CTNNB1;DDB2;DVL1;DVL2;DVL3;E2F1;E2F2;E2F3;EGFR;EGF;EID1;ERBB2;FGF10;FGF18;FGF19;FGF1;FGF21;FGF22;FGF2;FGF5;FGF7;FGFR2;FRAT1;FZD10;FZD1;FZD2;FZD3;FZD4;FZD5;FZD6;FZD7;FZD9;GAB1;GADD45A;GADD45B;GADD45G;GRB2;GSK3B;HGF;HRAS;ITPR3;LOC111098223;…	132	6229	160	7978	0.0999653	0.297368
ko05224	Breast cancer	AKT1;AKT2;AKT3;APC2;APC;ARAF;AXIN1;AXIN2;BAK1;BAX;BRAF;BRCA1;BRCA2;CCND1;CDK4;CDK6;CDKN1A;CSNK1A1;CTNNB1;DDB2;DLL1;DLL4;DVL1;DVL2;DVL3;E2F1;E2F2;E2F3;EGFR;EGF;EID1;ERBB2;ESR1;ESR2;FGF10;FGF18;FGF19;FGF1;FGF21;FGF22;FGF2;FGF5;FGF7;FGFR1;FLT4;FOS;FRAT1;FZD10;FZD1;FZD2;FZD3;FZD4;FZD5;FZD6;FZD7;FZD9;GADD45A;GADD45B;GADD45G;GRB2;GSK3B;HEY1;HEYL;HRAS;IGF1R;IGF1;ITPR3;LOC111098223;JAG1;JAG2;JUN;KIT;KRAS…	131	6229	164	7978	0.324846	0.667727
ko05161	Hepatitis B	AKT1;AKT2;AKT3;APAF1;ATF2;ATF4;ATF6B;ATP6AP1;BAD;BAX;BCL2;BIRC5;CASP10;CASP12;CASP3;CASP8;CASP9;CCNA1;CCNA2;BBS7;CCND1;CCNE1;CCNE2;CDK2;CDK4;CDK6;CDKN1A;CDKN1B;CHUK;CREB1;CREB3L1;CREB3L2;CREB3L3;CREB3;CREB5;CREBBP;CXCL8;CYCS;DDB1;DDB2;DDX3X;DDX58;E2F1;E2F2;E2F3;EGR2;EGR3;ELK1;EP300;FADD;FAS;FOS;GRB2;HRAS;HSPG2;LOC106558295;IFIH1;IFNAR1;IKBKB;IKBKE;IKBKG;IL6;IRF3;JAK1;JUN;KRAS;LAMTOR5;LOC102153861…	129	6229	141	7978	1.71433e-05	0.000724612
ko04932	Non-alcoholic fatty liver disease (NAFLD)	ADIPOR2;AKT1;AKT2;AKT3;ATF4;BAX;BCL2L11;BID;C1QL1;C1QTNF5;MFRP;CASP3;CASP7;CASP8;CDC42;CEBPA;COX4I1;COX4I2;COX5A;COX5B;COX7A1;COX7A2L;CXCL8;CYB5R1;ADIPOR1;CYC1;CYCS;DDIT3;EIF2AK3;EIF2S1;ERN1;FAS;GSK3A;GSK3B;IKBKB;IL1A;IL6R;IL6;INSR;INS;IRS1;IRS2;ITCH;JUN;LEPROT;LEPR;LEP;LOC100684983;LOC102155410;LOC477944;LOC479815;LOC606860;LOC608455;LOC609990;LOC612644;MAP3K11;MAP3K5;MAPK10;MAPK8;MAPK9;MLXIPL;M…	129	6229	150	7978	0.00914441	0.0563356
ko04210	Apoptosis	ACTB;ACTG1;ACTL7A;AIFM1;AKT1;AKT2;AKT3;APAF1;ARPP19;ATF4;ATM;BAD;BAK1;BAX;BBC3;BCL2A1;BCL2L11;BCL2L1;BCL2;BID;BIRC2;BIRC3;BIRC5;CAPN1;LOC612044;CAPN2;CASP10;CASP12;CASP2;CASP3;CASP6;CASP7;CASP8;CASP9;CFLAR;CHUK;CIDEA;CSF2RB;CTSB;CTSC;CTSD;CTSF;CTSH;CTSK;CTSO;CTSS;CTSZ;CWF19L1;CYCS;DAB2IP;DAXX;DDIT3;DFFA;DFFB;DIABLO;EIF2AK3;EIF2S1;ENDOG;ENSA;ERN1;FADD;FAS;FOS;GADD45A;GADD45B;GADD45G;GATD1;HRAS;HTR…	129	6229	156	7978	0.0927665	0.282399
ko04261	Adrenergic signaling in cardiomyocytes	ADCY2;ADCY3;ADCY4;ADCY5;ADCY6;ADCY7;ADCY9;ADRA1A;ADRA1B;ADRB2;AGTR1;AKT1;AKT2;AKT3;ATF2;ATF4;ATF6B;ATP1A1;ATP1A3;ATP1B1;ATP1B2;ATP1B3;ATP2B1;ATP2B4;BCL2;CACNA1C;CACNA1D;CACNA2D1;CACNA2D2;CACNA2D3;CACNB1;CACNB2;CACNB3;CACNB4;CACNG5;CALM1;CALM2;CALM3;CALML4;CALML6;CAMK2A;CAMK2D;CAMK2G;CASQ1;CCDC149;CCDC97;CREB1;CREB3L1;CREB3L2;CREB3L3;CREB3;CREB5;CREM;EFCAB3;FAM212A;FAM46A;FAM46B;FAM46C;FXYD2;GNAI1…	129	6229	165	7978	0.53159	0.884059
ko04072	Phospholipase D signaling pathway	ADCY2;ADCY3;ADCY4;ADCY5;ADCY6;ADCY7;ADCY9;AGPAT1;AGPAT2;AGPAT3;AGPAT4;AGPAT5;AGTR1;AKT1;AKT2;AKT3;ARF1;ARF6;CXCL8;CYTH1;CYTH2;CYTH3;CYTH4;DGKA;DGKD;DGKE;DGKG;DGKH;DGKQ;DGKZ;DNM1;DNM2;DNM3;EGFR;EGF;EID1;F2R;FCER1A;FCER1G;FYN;GAB1;GAB2;GNA12;GNA13;GRB2;HRAS;INSR;INS;KITLG;KIT;KRAS;LOC102151654;LOC102152761;LOC102155399;LOC102155650;LOC102156319;LOC106558875;LOC111094239;LOC489534;LPAR1;LPAR3;LPAR6;…	127	6229	168	7978	0.811682	1
ko04110	Cell cycle	ABL1;ANAPC10;ANAPC11;ANAPC1;ANAPC2;ANAPC4;ANAPC5;ANAPC7;ATM;ATR;BUB1B;BUB1;BUB3;CCNA1;CCNA2;BBS7;CCNB1;CCNB2;CCNB3;CCND1;CCND2;CCND3;CCNE1;CCNE2;CCNH;CDC14A;CDC14B;CDC16;CDC20;CDC23;CDC25A;CDC25B;CDC25C;CDC26;CDC27;CDC45;CDC6;CDC7;CDK1;CDK2;CDK4;CDK6;CDK7;CDKN1A;CDKN1B;CDKN2A;CDKN2B;CDKN2C;CDKN2D;CHEK1;CHEK2;CREBBP;CUL1;DBF4B;DBF4;E2F1;E2F2;E2F3;E2F4;E2F5;EP300;ESPL1;FAM200A;FZR1;GADD45A;GADD45B;…	126	6229	145	7978	0.00453881	0.038646
ko03010	Ribosome	C10H12orf75;C23H3orf33;C7H18orf32;DHRS1;LOC102157274;DNAJC9;MRPS16;EMC3;FAU;KIAA0556;KIAA1549L;LLPH;LOC100682542;LOC100685611;LOC100687285;LOC100855841;LOC100856673;LOC100856765;LOC102151445;LOC102155800;LOC106558887;LOC106559170;LOC106559787;LOC476206;LOC607794;LOC608703;MRPL10;MRPL11;MRPL12;MRPL13;MRPL14;MRPL15;MRPL17;MRPL18;MRPL19;MRPL1;MRPL20;MRPL21;MRPL22;MRPL24;MRPL27;MRPL28;MRPL2;MRPL30;MR…	126	6229	201	7978	1	1
ko04068	FoxO signaling pathway	AGAP2;AKT1;AKT2;AKT3;ARAF;ATG12;ATM;BCL2L11;BCL6B;BCL6;BNIP3;BRAF;BTBD19;CAT;CCNB1;CCNB2;CCNB3;CCND1;CCND2;CCNG2;CCNI;CCNJL;CDK2;CDKN1A;CDKN1B;CDKN2B;CDKN2D;CECR2;CHUK;CREBBP;CSNK1E;CWF19L1;EGFR;EGF;EP300;FBXO25;FBXO32;FOXO1;FOXO3;FOXO4;G6PC2;G6PC3;GABARAPL1;GABARAPL2;GADD45A;GADD45B;GADD45G;GRB2;HOMER1;HOMER3;HRAS;IGF1R;IGF1;IKBKB;IL6;IL7R;INSR;INS;IRS1;IRS2;KRAS;LOC111091360;LOC489534;LOC608987…	125	6229	147	7978	0.02175	0.108679
ko05418	Fluid shear stress and atherosclerosis	ACTB;ACTG1;ACVR1;ACVR2A;ACVR2B;AKT1;AKT2;AKT3;ARHGEF2;ASS1;BCL2;BMP4;BMPR1A;BMPR1B;BMPR2;CALM1;CALM3;CALML4;CALML6;CAV1;CAV2;CCL2;CDH5;CHUK;CTNNB1;CYBA;DUSP1;EDN1;FOS;GPC1;GSTA4;GSTO1;GSTP1;HMOX1;HSP90AA1;HSP90AB1;HSP90B1;ICAM1;IKBKB;IKBKG;IL1A;IL1R1;ITGAV;ITGB3;JUN;KDR;KEAP1;LOC100686488;LOC100855485;LOC102151906;LOC102156614;LOC102156762;LOC474798;LOC474938;LOC476006;LOC477556;LOC477558;LOC4799…	124	6229	144	7978	0.00959188	0.0570353
ko04921	Oxytocin signaling pathway	ACTB;ACTG1;ADCY2;ADCY3;ADCY4;ADCY5;ADCY6;ADCY7;ADCY9;CACNA1C;CACNA1D;CACNA2D1;CACNA2D2;CACNA2D3;CACNB1;CACNB2;CACNB3;CACNB4;CACNG5;CALM1;CALM3;CALML4;CALML6;CAMK1D;CAMK1G;CAMK1;CAMK2A;CAMK2D;CAMK2G;CAMK4;CAMKK2;CCND1;CD38;CDKN1A;EEF2K;EEF2;EGFR;ELK1;FOS;GNAI1;GNAI2;GNAI3;GNAO1;GNAQ;GUCY1A2;GUCY1A3;GUCY1B3;HRAS;ITPR1;ITPR2;ITPR3;LOC111098223;JUN;KCNJ12;KCNJ14;KCNJ2;KCNJ3;KCNJ4;KCNJ5;KCNJ9;KRAS;LOC…	124	6229	153	7978	0.214487	0.49351
ko04722	Neurotrophin signaling pathway	ABL1;AKT1;AKT2;AKT3;ARHGDIA;ARHGDIB;ARHGDIG;ARMCX4;ATF4;BAD;BAX;BCL2;BDNF;BEX3;BEX4;BEX5;BRAF;CALM1;CALM3;CALML4;CALML6;CAMK2A;CAMK2D;CAMK2G;CAMK4;CDC42;CRKL;CRK;CUX1;SH2B2;EID1;FOXO3;FRS2;FRS3;GAB1;GRB2;GSK3B;HRAS;IKBKB;IRAK1;IRAK2;IRAK3;IRAK4;IRS1;JUN;KIDINS220;KRAS;LOC100684429;LOC100688940;LOC102151906;LOC480926;LOC480934;LOC482687;LOC489534;LOC609235;MAGED1;MAP2K1;MAP2K2;MAP2K5;MAP3K1;MAP3K3…	122	6229	144	7978	0.028988	0.128212
ko04514	Cell adhesion molecules (CAMs)	ALCAM;AZGP1;CADM1;CADM3;CD22;CD274;CD276;CD2;CD34;CD40LG;CD40;CD4;CD58;CD6;CD80;CD86;CD8B;CD99L2;CD99;CDH1;CDH2;CDH3;CDH5;CLDN10;CLDN19;CLDN1;CLDN22;CLDN23;CLDN2;CLDN34;CLDN3;CLDN4;CLDN7;CLDN8;CNTN1;CNTN2;CNTNAP1;CNTNAP2;CNTNAP5;CTDSPL;ITGA9;DLA-12;DLA-64;DLA-79;DLA88;DLA-DMA;DLA-DMB;DLA-DQA1;DLA-DRA;ESAM;F11R;FCGRT;FIS1;CLDN15;GLG1;HFE;HLA-DRB1;ICAM1;ICAM2;ICAM3;ICOSLG;IGDCC4;ITGA6;ITGA8;ITGAM;I…	122	6229	167	7978	0.950865	1
ko04934	Cushing syndrome	ADCY2;ADCY3;ADCY4;ADCY5;ADCY6;ADCY7;ADCY9;AGTR1;AHR;AIPL1;AIP;APC2;APC;ASH2L;ATF2;ATF4;ATF6B;AXIN1;AXIN2;BRAF;CACNA1C;CACNA1D;CACNA1G;CACNA1H;CAMK2A;CAMK2D;CAMK2G;CCND1;CCNE1;CCNE2;CDK2;CDK4;CDK6;CDKN1A;CDKN1B;CDKN2A;CDKN2B;CDKN2C;CREB1;CREB3L1;CREB3L2;CREB3L3;CREB3;CREB5;CTNNB1;DVL1;DVL2;DVL3;E2F1;E2F2;E2F3;EGFR;FH;FZD10;FZD1;FZD2;FZD3;FZD4;FZD5;FZD6;FZD7;FZD9;GNA11;GNAI1;GNAI2;GNAI3;GNAQ;GSK3B;…	118	6229	160	7978	0.921764	1
ko04152	AMPK signaling pathway	ACACA;ACACB;ADIPOR2;ADRA1A;AKT1S1;AKT1;AKT2;AKT3;C1QL1;C1QTNF5;MFRP;C2CD6;CAB39L;CAB39;CAMKK2;CCNA1;CCNA2;BBS7;CCND1;CD36;CFTR;CPT1A;CPT1B;CPT1C;CREB1;CREB3L1;CREB3L2;CREB3L3;CREB3;CREB5;CRTC2;CYB5R1;ADIPOR1;EEF2K;EEF2;EIF4EBP1;ELAVL1;FASN;FBP1;FBP2;FOXO1;FOXO3;G6PC2;G6PC3;GYS1;HMGCR;HNF4A;IGF1R;IGF1;INSR;INS;IRS1;IRS2;LEPROT;LEPR;LEP;LOC100855509;LOC607103;MAP3K7;MTOR;PCK2;PDPK1;PFKFB1;PFKFB2;PF…	117	6229	130	7978	0.000274454	0.00663471
ko04728	Dopaminergic synapse	ADCY5;AGBL2;AGBL3;AGBL4;AGBL5;TRNAA-AGC;AKT1;AKT2;AKT3;ARNTL;ATF2;ATF4;ATF6B;CACNA1A;CACNA1B;CACNA1C;CACNA1D;CALM1;CALM3;CALML4;CALML6;CALY;CAMK2A;CAMK2D;CAMK2G;CLOCK;COMT;CREB1;CREB3L1;CREB3L2;CREB3L3;CREB3;CREB5;DDC;DRD1;FOS;GNAI1;GNAI2;GNAI3;GNAL;GNAO1;GNAQ;GNB1;GNB2;GNB4;GNB5;GNG10;GNG11;GNG12;GNG14;GNG2;GNG4;GNG5;GNGT2;GRIA1;GRIA2;GRIA3;GRIA4;GSK3A;GSK3B;ITPR1;ITPR2;ITPR3;LOC111098223;KCNJ3;…	115	6229	135	7978	0.0244797	0.11865
ko04926	Relaxin signaling pathway	ACTA2;ADCY2;ADCY3;ADCY4;ADCY5;ADCY6;ADCY7;ADCY9;AKT1;AKT2;AKT3;ARRB1;ARRB2;ATF2;ATF4;ATF6B;COL1A1;COL1A2;COL3A1;COL4A1;COL4A3;COL4A4;COL4A5;COL4A6;CREB1;CREB3L1;CREB3L2;CREB3L3;CREB3;CREB5;EDN1;EDNRB;EGFR;EID1;FOS;GNA15;GNAI1;GNAI2;GNAI3;GNAO1;GNB1;GNB2;GNB4;GNB5;GNG10;GNG11;GNG12;GNG14;GNG2;GNG4;GNG5;GNGT2;GRB2;HRAS;JUN;KRAS;LOC106557787;LOC106559503;LOC111094296;LOC484907;LOC489534;MAP2K1;MAP2K…	114	6229	137	7978	0.0838167	0.263039
ko04114	Oocyte meiosis	ADCY2;ADCY3;ADCY4;ADCY5;ADCY6;ADCY7;ADCY9;ANAPC10;ANAPC11;ANAPC1;ANAPC2;ANAPC4;ANAPC5;ANAPC7;AURKA;BTRC;BUB1;CALM1;CALM2;CALM3;CALML4;CALML6;CAMK2A;CAMK2D;CAMK2G;CCDC149;CCDC97;CCNB1;CCNB2;CCNE1;CCNE2;CDC16;CDC20;CDC23;CDC25C;CDC26;CDC27;CDK1;CDK2;CPEB1;CPEB2;CPEB3;CPEB4;CUL1;EFCAB3;ESPL1;FBXO5;FBXW11;IGF1R;IGF1;INS;ITPR1;ITPR2;ITPR3;LOC111098223;KANK1;KANK2;KANK3;KANK4;LOC102151653;LOC102151886;…	109	6229	139	7978	0.50974	0.868794
ko04723	Retrograde endocannabinoid signaling	ABHD6;ADCY2;ADCY3;ADCY4;ADCY5;ADCY6;ADCY7;ADCY9;BOD1;CACNA1A;CACNA1B;CACNA1C;CACNA1D;DAGLA;DAGLB;GABRA3;GABRB3;GABRE;GNAI1;GNAI2;GNAI3;GNAO1;GNAQ;GNB1;GNB2;GNB4;GNB5;GNG10;GNG11;GNG12;GNG14;GNG2;GNG4;GNG5;GNGT2;GRIA1;GRIA2;GRIA3;GRIA4;ITPR1;ITPR2;ITPR3;LOC111098223;KCNJ3;KCNJ5;KCNJ9;LOC106559503;LOC111093450;LOC475367;LOC475898;LOC482510;MAPK10;MAPK11;MAPK13;MAPK14;MAPK1;MAPK8;MAPK9;MGLL;MLLT10;M…	109	6229	148	7978	0.919099	1
ko03015	mRNA surveillance pathway	ACIN1;ALYREF;AMFR;NUDT21;ARMCX4;C8H14orf119;CASC3;CCDC149;CDC42EP4;CLP1;CPSF1;CPSF2;CPSF3;CPSF4;CPSF6;CPSF7;CSTF1;CSTF2;CSTF3;DAZAP1;DDX39B;DMWD;EIF4A3;ETF1;FIP1L1;FRYL;FRY;GOLT1B;GSPT1;GSPT2;HBS1L;HELZ2;ILDR1;KANK1;KANK2;KANK3;KANK4;KLHDC10;LOC100684429;LOC100855509;LOC102152493;LOC102156482;LOC102157224;LOC479761;LOC607103;MAGOHB;MAGOH;MSI2;NCBP1;NCBP2;NXF1;NXT1;NXT2;OGFOD1;PABPC1;PABPC4;PABPC5…	108	6229	122	7978	0.00206956	0.0226365
ko05012	Parkinson disease	ADCY5;ADORA2A;APAF1;ATP5A1;ATP5B;ATP5C1;ATP5D;ATP5G1;ATP5G2;ATP5G3;ATP5J;ATP5O;CASP3;CASP9;CDK16;UBA1;COX4I1;COX4I2;COX5A;COX5B;COX7A1;COX7A2L;CYC1;CYCS;DRD1;GNAI1;GNAI2;GNAI3;GNAL;HTRA2;LOC100683871;LOC100684983;LOC100686514;LOC102152873;LOC102155410;LOC102155865;LOC477944;LOC479815;LOC479901;LOC606860;LOC608455;LOC609990;LOC612644;LRRK2;NDUFA10;NDUFA11;NDUFA12;NDUFA13;NDUFA1;NDUFA2;NDUFA3;NDUFA…	108	6229	133	7978	0.222094	0.5085
ko04270	Vascular smooth muscle contraction	ACTA2;ACTG2;ADCY2;ADCY3;ADCY4;ADCY5;ADCY6;ADCY7;ADCY9;ADM;ADORA2A;ADORA2B;ADRA1A;ADRA1B;AGTR1;AGT;ANKRD37;ARAF;ARHGEF11;ARHGEF12;ARHGEF1;BRAF;CACNA1C;CACNA1D;CALCRL;CALD1;CALM1;CALM2;CALM3;CALML4;CALML6;CCDC97;CECR2;CYP4A37;EDN1;EDNRA;EFCAB3;GNA11;GNA12;GNA13;GNAQ;GUCY1A2;GUCY1A3;GUCY1B3;ITPR1;ITPR2;ITPR3;LOC111098223;KANK1;KANK2;KANK3;KANK4;KCNMA1;KCNMB1;KCNMB2;KCNMB4;KCNU1;LOC102151906;LOC11109…	108	6229	144	7978	0.842015	1
ko05034	Alcoholism	ABCF2;LOC106559817;ADCY5;ADORA2A;ADORA2B;ARAF;ATF2;ATF4;ATF6B;BDNF;BRAF;CALM1;CALM3;CALML4;CALML6;CAMK4;CAMKK1;CAMKK2;CREB1;CREB3L1;CREB3L2;CREB3L3;CREB3;CREB5;DDC;DRD1;EID1;FOSB;GNAI1;GNAI2;GNAI3;GNAO1;GNB1;GNB2;GNB4;GNB5;GNG10;GNG11;GNG12;GNG14;GNG2;GNG4;GNG5;GNGT2;GRB2;GRIN1;H2AFJ;H2AFV;H2AFZ;HAT1;HDAC10;HDAC11;HDAC1;HDAC2;HDAC3;HDAC4;HDAC5;HDAC6;HDAC7;LOC106557909;HDAC8;HDAC9;HIST2H2AA4;HRAS;…	108	6229	172	7978	0.999999	1
ko05160	Hepatitis C	AKT1;AKT2;AKT3;ARAF;BAD;BRAF;CD81;CDKN1A;CHUK;CLDN10;CLDN19;CLDN1;CLDN22;CLDN23;CLDN2;CLDN34;CLDN3;CLDN4;CLDN7;CLDN8;CXCL8;DDX58;EGFR;EGF;EIF2AK2;SULT6B1;EIF2AK3;EIF2AK4;EIF2S1;EIF3E;FIS1;CLDN15;GRB2;GSK3B;HRAS;IFIT2;IFIT3;IFIT5;IFNAR1;IFNAR2;IKBKB;IKBKE;IKBKG;IRF1;IRF3;IRF9;JAK1;KRAS;LDLR;LOC487737;LOC488947;LOC489534;LOC609830;MAPK10;MAPK11;MAPK13;MAPK14;MAPK1;MAPK8;MAPK9;MAVS;NFKB1;NFKBIA;NR1H…	107	6229	123	7978	0.00804969	0.0539076
ko04630	Jak-STAT signaling pathway	AKT1;AKT2;AKT3;BCL2L1;BCL2;C4H5orf51;CCND1;CCND2;CCND3;CDKN1A;CISH;CNTFR;CREBBP;CSF2RA;CSF2RB;CSF3R;EGFR;EGF;EP300;EPOR;FHL1;GFAP;GHR;GRB2;HRAS;IFNAR1;IFNAR2;IFNGR1;IFNLR1;IL10RA;IL10RB;IL11RA;IL11;IL12RB2;IL13RA1;IL13RA2;IL15RA;IL15;IL17D;IL20RB;IL22RA1;IL23A;IL2RB;IL2RG;IL4R;IL6R;IL6ST;IL6;IL7R;IRF9;JAK1;JAK2;JAK3;LEPROT;LEPR;LEP;LIFR;LIF;LOC487737;LOC487739;LOC489534;LOC490969;LOC609830;MCL1;M…	107	6229	147	7978	0.949184	1
ko04070	Phosphatidylinositol signaling system	AGBL5;TRNAA-AGC;CALM1;CALM2;CALM3;CALML4;CALML6;CDIPT;CDS1;CDS2;DGKA;DGKD;DGKE;DGKG;DGKH;DGKQ;DGKZ;EFCAB11;EFCAB2;EFCAB3;ESYT1;EVA1C;FAM109A;FIG4;IMPA1;IMPA2;IMPAD1;INPP1;INPP4A;INPP4B;INPP5A;INPP5B;INPP5D;INPP5E;INPP5F;INPP5J;INPP5K;INPPL1;IP6K1;IP6K2;IP6K3;IPPK;ITPK1;ITPKA;ITPKB;ITPKC;ITPR1;ITPR2;ITPR3;LOC111098223;LOC102151906;LOC477516;LOC489992;METRNL;MFSD1;MTM1;MTMR14;MTMR1;MTMR2;MTMR3;MTMR…	106	6229	116	7978	0.00011349	0.00348245
ko04380	Osteoclast differentiation	ACP5;AKT1;AKT2;AKT3;BLNK;BTK;CAMK4;CHUK;CREB1;CSF1R;CSF1;CTSK;CYBA;CYLD;FCGR1A;FHL2;FHL5;FOSB;FOSL1;FOSL2;FOS;FYN;GAB2;GRB2;IFNAR1;IFNAR2;IFNGR1;IKBKB;IKBKG;IL1A;IL1R1;IRF9;ITGB3;JAK1;JUNB;JUND;JUN;LCK;LCP2;LOC100856270;LOC474898;LOC478984;LOC484306;LOC487737;LOC487739;LOC489534;LOC609830;MAP2K1;MAP2K6;MAP3K14;MAP3K7;MAPK10;MAPK11;MAPK13;MAPK14;MAPK1;MAPK8;MAPK9;MIA2;MITF;NCF1;NCF2;NFATC1;NFATC2;…	106	6229	138	7978	0.684656	0.985398
ko04550	Signaling pathways regulating pluripotency of stem cells	ACVR1B;ACVR1;ACVR2A;ACVR2B;AKT1;AKT2;AKT3;APC2;APC;AXIN1;AXIN2;BMI1;BMP4;BMPR1A;BMPR1B;BMPR2;CTNNB1;DVL1;DVL2;DVL3;FGF2;FGFR1;FGFR2;FGFR3;FGFR4;FZD10;FZD1;FZD2;FZD3;FZD4;FZD5;FZD6;FZD7;FZD9;GRB2;GSK3B;HNF1A;HRAS;ID1;ID3;IGF1R;IGF1;IL6ST;INHBA;INHBB;ISL1;JAK1;JAK2;JAK3;JARID2;KAT6A;KLF4;KRAS;LIFR;LIF;LOC481034;LOC489534;LOC611720;MAP2K1;MAP2K2;MAPK11;MAPK13;MAPK14;MAPK1;MEIS1;MXRA8;MYC;NRAS;ONECUT…	106	6229	143	7978	0.893514	1
ko04919	Thyroid hormone signaling pathway	ACTB;ACTG1;AKT1;AKT2;AKT3;ATP1A1;ATP1A3;ATP1B1;ATP1B2;ATP1B3;BAD;BMP4;CASP9;CCND1;CREBBP;CTNNB1;DIO1;DIO3;EP300;ESR1;FOXO1;FXYD2;GATA4;GSK3B;HDAC1;HDAC2;HDAC3;HIF1A;HRAS;ITGAV;ITGB3;KAT2A;KAT2B;KRAS;LOC102153807;LOC102154067;LOC102155067;LOC488636;MAP2K1;MAP2K2;MAPK1;MDM2;MED12;MED13L;MED13;MED14;MED16;MED17;MED1;MED24;MED27;MED30;MED4;MTOR;MYC;NCOA1;NCOA2;NCOR1;NOTCH1;NOTCH2;NOTCH3;NOTCH4;NRAS;P…	105	6229	119	7978	0.00308538	0.0317427
ko04071	Sphingolipid signaling pathway	ABCC1;ACER2;AKT1;AKT2;AKT3;ASAH1;BAX;BCL2;BDKRB2;BID;CERS2;CERS4;CERS5;CERS6;CTSD;DEGS1;DEGS2;FCER1A;FCER1G;FYN;GAB2;GNA12;GNA13;GNAI1;GNAI2;GNAI3;GNAQ;HRAS;KRAS;LOC100855509;LOC607103;LRRC45;RAC3;MAP2K1;MAP2K2;MAP3K5;MAPK10;MAPK11;MAPK13;MAPK14;MAPK1;MAPK8;MAPK9;MS4A2;NFKB1;NOS3;NRAS;NSMAF;PDPK1;PIK3CA;PIK3CB;PIK3CD;PIK3R1;PIK3R2;PIK3R3;PLCB1;PLCB2;PLCB3;PLCB4;PLD1;PLD2;PPP2CA;PPP2CB;PPP2R1A;PPP…	105	6229	123	7978	0.027509	0.12817
ko00190	Oxidative phosphorylation	ATP5A1;ATP5B;ATP5C1;ATP5D;ATP5G1;ATP5G2;ATP5G3;ATP5J2;ATP5J;ATP5L;ATP5O;ATP6AP1L;ATP6AP1;ATP6V0A1;ATP6V0A2;ATP6V0B;ATP6V0C;ATP6V0D1;ATP6V0E1;ATP6V0E2;ATP6V1A;ATP6V1B2;ATP6V1C1;ATP6V1C2;ATP6V1D;ATP6V1E1;ATP6V1F;ATP6V1H;COX17;COX4I1;COX4I2;COX5A;COX5B;COX7A1;COX7A2L;CYC1;DNTTIP2;HDHD2;LOC100683871;LOC100684983;LOC102151856;LOC102155410;LOC102155865;LOC477792;LOC477944;LOC479815;LOC479901;LOC481939;…	103	6229	134	7978	0.678025	0.985398
ko00240	Pyrimidine metabolism	AK9;C5H1orf123;CAD;ATRAID;CANT1;CDA;CMPK1;CMPK2;CTPS1;CTPS2;DCK;DCTD;DCTPP1;DHODH;DPYD;DPYS;DUT;ENPP1;ENTPD1;ENTPD3;ENTPD4;ENTPD5;ENTPD6;HIGD2A;LOC100856638;LOC106558900;LOC111094775;LOC480960;LOC608689;NME1;NME2;NME4;NME6;NME7;NT5C1A;NT5C2;NT5C3A;NT5C3B;NT5C;NT5DC2;NT5DC3;NT5E;NT5M;NUDT2;PACRG;PNPT1;PNP;POLA1;POLA2;POLD1;POLD2;POLD3;POLD4;POLE2;POLE3;POLE4;POLE;POLR1A;POLR1B;POLR1C;POLR1D;LOC111…	102	6229	116	7978	0.00455899	0.038646
ko05162	Measles	ADAR;AKT1;AKT2;AKT3;BBC3;CBLB;CCND1;CCND2;CCND3;CCNE1;CCNE2;CD209;CD3D;CD3E;CD3G;CDK2;CDK4;CDK6;CDKN1B;CHUK;CSNK2A1;CSNK2A2;CSNK2B;DDX58;DOK1;DOK4;DOK6;EIF2AK2;SULT6B1;EIF2AK3;EIF2AK4;EIF2S1;EIF3H;FAS;FYN;GSK3B;HSP70;HSPA2;HSPA8;IFIH1;IFNAR1;IFNAR2;IFNGR1;IKBKE;IL1A;IL2RB;IL2RG;IL6;IRAK1;IRAK4;IRF3;IRF9;JAK1;JAK2;JAK3;LOC100856270;LOC111090221;LOC474850;LOC487737;LOC487739;LOC490969;LOC607937;LOC…	102	6229	126	7978	0.252442	0.562026
ko04611	Platelet activation	ACTB;ACTG1;ADCY2;ADCY3;ADCY4;ADCY5;ADCY6;ADCY7;ADCY9;AKT1;AKT2;AKT3;APBB1IP;ARHGAP35;ARHGEF12;ARHGEF1;BTK;COL1A1;COL1A2;COL3A1;DGCR6L;F2R;FCER1G;FERMT3;FYN;GNA13;GNAI1;GNAI2;GNAI3;GNAQ;GUCY1A2;GUCY1A3;GUCY1B3;ITGA2;ITGB1;ITGB3;ITPR1;ITPR2;ITPR3;LOC111098223;LCP2;LOC106557787;LOC111094296;LOC607207;MYL12B;LYN;MAPK11;MAPK13;MAPK14;MAPK1;MYLK3;MYLK;NMRAL1;NOS3;ORAI1;ORAOV1;P2RX1;P2RY1;PIK3CA;PIK3CB;…	102	6229	135	7978	0.795452	1
ko04668	TNF signaling pathway	AKT1;AKT2;AKT3;ATF2;ATF4;ATF6B;BAG4;BCL3;BIRC2;BIRC3;CASP10;CASP3;CASP7;CASP8;CCL20;CCL2;CCL5;CEBPB;CFLAR;CHUK;CREB1;CREB3L1;CREB3L2;CREB3L3;CREB3;CREB5;CSF1;CX3CL1;CXCL10;DAB2IP;DNM1L;EDN1;FADD;FAS;FOS;ICAM1;IFGGB2;IFGGC1;IKBKB;IKBKG;IL15;IL18R1;IL6;IRF1;ITCH;JAG1;JUNB;JUN;LIF;LOC102154078;LOC476445;MAP2K1;MAP2K3;MAP2K4;MAP2K6;MAP3K14;MAP3K5;MAP3K7;MAP3K8;MAPK10;MAPK11;MAPK13;MAPK14;MAPK1;MAPK8;…	99	6229	113	7978	0.00667397	0.0502473
ko04931	Insulin resistance	ACACB;AKT1;AKT2;AKT3;CD36;CPT1A;CPT1B;CREB1;CREB3L1;CREB3L2;CREB3L3;CREB3;CREB5;CRTC2;FOXO1;G6PC2;G6PC3;GFPT1;GFPT2;GSK3B;GYS1;IKBKB;IL6;INSR;INS;INTS3;SLC27A3;IRS1;IRS2;LOC111092927;LOC608675;MAPK10;MAPK8;MAPK9;MGEA5;MLXIPL;MLXIP;MTOR;NFKB1;NFKBIA;NOS3;NR1H2;NR1H3;OGT;PCK2;PCNP;PDPK1;PIK3CA;PIK3CB;PIK3CD;PIK3R1;PIK3R2;PIK3R3;PPARA;PPARGC1A;PPARGC1B;PPP1CA;PPP1CB;PPP1CC;PPP1R3B;PPP1R3C;PPP1R3D;PP…	98	6229	116	7978	0.0545245	0.192453
ko04512	ECM-receptor interaction	AGRN;CCDC71;CD36;CD44;CD47;CHADL;CHAD;COL1A1;COL1A2;COL28A1;COL4A1;COL4A3;COL4A4;COL4A5;COL4A6;COL6A1;COL6A2;COL6A3;COL6A5;COL6A6;COL9A2;COMP;CTDSPL;ITGA9;DAG1;DGCR6L;DIP2A;DIP2B;DIP2C;EGFLAM;FAM171A1;FAM171A2;FN1;FSTL1;HMMR;HSPG2;LOC106558295;ITGA10;ITGA11;ITGA1;ITGA2;ITGA3;ITGA5;ITGA6;ITGA7;ITGA8;ITGAV;ITGB1;ITGB3;ITGB4;ITGB5;ITGB6;ITGB7;ITGB8;LAMA1;LAMA2;LAMA3;LAMA4;LAMA5;LAMB1;LAMB2;LAMB3;LAM…	98	6229	128	7978	0.705118	0.999979
ko04915	Estrogen signaling pathway	ADCY2;ADCY3;ADCY4;ADCY5;ADCY6;ADCY7;ADCY9;AKT1;AKT2;AKT3;ATF2;ATF4;ATF6B;BCL2;CALM1;CALM3;CALML4;CALML6;CREB1;CREB3L1;CREB3L2;CREB3L3;CREB3;CREB5;CTSD;EGFR;EID1;ESR1;ESR2;FKBP4;LOC102155834;FKBP5;FOS;GABBR1;GABBR2;GNAI1;GNAI2;GNAI3;GNAO1;GNAQ;GPER1;GRB2;HBEGF;HRAS;HSP70;HSP90AA1;HSP90AB1;HSP90B1;HSPA2;HSPA8;ITPR1;ITPR2;ITPR3;LOC111098223;JUN;KCNJ3;KCNJ5;KCNJ9;KRAS;KRT17;KRT18;KRT19;KRT23;LOC10215…	98	6229	132	7978	0.879736	1
ko05145	Toxoplasmosis	AKT1;AKT2;AKT3;ALOX5;BAD;BCL2L1;BCL2;BIRC2;BIRC3;CASP3;CASP8;CASP9;CCR5;CD40LG;CD40;CHUK;CIITA;CYCS;DLA-DMA;DLA-DMB;DLA-DQA1;DLA-DRA;GNAI1;GNAI2;GNAI3;GNAO1;HLA-DRB1;HSP70;HSPA2;HSPA8;IFNGR1;IKBKB;IKBKG;IL10RA;IL10RB;IRAK1;IRAK4;ITGA6;ITGB1;JAK1;JAK2;LAMA1;LAMA2;LAMA3;LAMA4;LAMA5;LAMB1;LAMB2;LAMB3;LAMC1;LAMC2;LAMC3;LDLR;LOC100684769;LOC100856137;LOC102153796;LOC102156677;LOC102156915;LOC474850;LO…	97	6229	114	7978	0.0395111	0.157535
ko04933	AGE-RAGE signaling pathway in diabetic complications	AGTR1;AKT1;AKT2;AKT3;BAX;BCL2;CASP3;CCL2;CCND1;CDC42;CDK4;CDKN1B;COL1A1;COL1A2;COL3A1;COL4A1;COL4A3;COL4A4;COL4A5;COL4A6;CXCL8;CYBB;DIAPH1;EDN1;EGR1;F3;FN1;FOXO1;GHDC;HRAS;ICAM1;IL1A;IL6;JAK2;JUN;KRAS;LOC106557787;LOC111094296;LOC111097734;LOC490969;MAPK10;MAPK11;MAPK13;MAPK14;MAPK1;MAPK8;MAPK9;MMP2;NAPB;NFATC1;NFKB1;NOS3;NOX4;NRAS;PCNP;PIK3CA;PIK3CB;PIK3CD;PIK3R1;PIK3R2;PIK3R3;PIM1;PLCB1;PLCB2;P…	96	6229	113	7978	0.0436242	0.166072
ko05222	Small cell lung cancer	AKT1;AKT2;AKT3;APAF1;BAK1;BAX;BCL2L1;BCL2;BIRC2;BIRC3;CASP3;CASP9;CCND1;CCNE1;CCNE2;CDK2;CDK4;CDK6;CDKN1A;CDKN1B;CDKN2B;CHUK;CKS1B;CKS2;COL4A1;COL4A3;COL4A4;COL4A5;COL4A6;CYCS;DDB2;E2F1;E2F2;E2F3;FHIT;FN1;GADD45A;GADD45B;GADD45G;IKBKB;IKBKG;ITGA2;ITGA3;ITGA6;ITGAV;ITGB1;ITPR3;LOC111098223;LAMA1;LAMA2;LAMA3;LAMA4;LAMA5;LAMB1;LAMB2;LAMB3;LAMC1;LAMC2;LAMC3;LOC102153796;LOC102156677;LOC102156915;MAX;…	95	6229	105	7978	0.000658759	0.0100079
ko05231	Choline metabolism in cancer	AKT1;AKT2;AKT3;CHKA;CHKB;CHPT1;DGKA;DGKD;DGKE;DGKG;DGKH;DGKQ;DGKZ;EGFR;EGF;EIF4EBP1;FOS;GPCPD1;GRB2;HIF1A;HRAS;JUN;KRAS;LOC102151654;LOC102152761;LOC102154067;LOC102155399;LOC102155650;LOC102156319;LOC106558875;LOC111094239;LOC489534;LRRC45;RAC3;LYPLA1;MAP2K1;MAP2K2;MAPK10;MAPK1;MAPK8;MAPK9;MTOR;NRAS;PCYT1A;TCTEX1D2;PCYT1B;PDGFA;PDGFB;PDGFC;PDGFD;PDGFRA;PDGFRB;PDPK1;PIK3CA;PIK3CB;PIK3CD;PIK3R1;PI…	95	6229	112	7978	0.0481046	0.179186
ko04670	Leukocyte transendothelial migration	ACTB;ACTG1;ACTN1;ACTN4;AFDN;ARHGAP35;ARHGAP5;BCAR1;CD99L2;CD99;CDC42;CDH5;CLDN10;CLDN19;CLDN1;CLDN22;CLDN23;CLDN2;CLDN34;CLDN3;CLDN4;CLDN7;CLDN8;CTNNA1;CTNNA2;CTNNA3;CTNNB1;CTNND1;CXCL12;CXCR4;CYBA;CYBB;ESAM;EZR;F11R;FIS1;CLDN15;GCN1;GNAI1;GNAI2;GNAI3;ICAM1;ITGAM;ITGB1;ITGB2;ITK;JAM2;JAM3;LOC607207;MYL12B;MAPK11;MAPK13;MAPK14;MMP2;MMP9;MSN;MYL9;MYLPF;NCF1;NCF2;NMRAL1;OCLN;PECAM1;PIK3CA;PIK3CB;PIK…	94	6229	114	7978	0.152454	0.402562
ko05210	Colorectal cancer	AKT1;AKT2;AKT3;APC2;APC;APPL1;ARAF;AXIN1;AXIN2;BAD;BAK1;BAX;BBC3;BCL2L11;BCL2;BIRC5;BRAF;CASP3;CASP9;CCND1;CDKN1A;CTNNB1;CYCS;DDB2;EGFR;EGF;EREG;FNDC1;FOS;GADD45A;GADD45B;GADD45G;GRB2;GSK3B;HRAS;ITPR3;LOC111098223;JUN;KRAS;LEF1;LOC102151654;LOC102152761;LOC102155399;LOC102155650;LOC102156319;LOC106558875;LOC111094239;LOC489534;LRRC45;RAC3;MAP2K1;MAP2K2;MAPK10;MAPK1;MAPK8;MAPK9;MLH1;MSH2;MSH3;MSH6…	93	6229	106	7978	0.0077311	0.053479
ko04066	HIF-1 signaling pathway	AKT1;AKT2;AKT3;ANGPT1;ANGPT2;ANGPT4;ANGPTL7;BCL2;CAMK2A;CAMK2D;CAMK2G;CDKN1A;CDKN1B;CREBBP;CUL2;CYBB;EDN1;EGFR;EGF;EGLN1;EGLN2;EGLN3;EIF4E2;EIF4EBP1;EIF4E;ELOB;ELOC;ENO1;ENO2;ENO3;EP300;ERBB2;FLT1;GAPDH;HIF1A;HK1;HK2;HMOX1;IFNGR1;IGF1R;IGF1;IL6R;IL6;INSR;INS;LOC100683724;LOC100688969;LOC102154067;LOC106559694;RP9;LOC106560188;LOC476315;LOC477072;LOC482687;LOC487739;LOC611215;LTBR;MAP2K1;MAP2K2;MA…	93	6229	115	7978	0.273492	0.597077
ko04725	Cholinergic synapse	ACHE;ADCY2;ADCY3;ADCY4;ADCY5;ADCY6;ADCY7;ADCY9;AKT1;AKT2;AKT3;ATF4;BCL2;CACNA1A;CACNA1B;CACNA1C;CACNA1D;CAMK2A;CAMK2D;CAMK2G;CAMK4;CHRM2;CHRM3;CHRNA4;CHRNA7;CHRNB2;CHRNB4;CREB1;CREB3L1;CREB3L2;CREB3L3;CREB3;CREB5;FOS;FYN;GNA11;GNAI1;GNAI2;GNAI3;GNAO1;GNAQ;GNB1;GNB2;GNB4;GNB5;GNG10;GNG11;GNG12;GNG14;GNG2;GNG4;GNG5;GNGT2;HRAS;ITPR1;ITPR2;ITPR3;LOC111098223;JAK2;KCNJ12;KCNJ14;KCNJ2;KCNJ3;KCNJ4;KCNQ1…	92	6229	120	7978	0.692391	0.985664
ko05215	Prostate cancer	AKT1;AKT2;AKT3;ARAF;ATF4;BAD;BCL2;BRAF;CASP9;CCND1;CCNE1;CCNE2;CDK2;CDKN1A;CDKN1B;CHUK;CREB1;CREB3L1;CREB3L2;CREB3L3;CREB3;CREB5;CREBBP;CTNNB1;E2F1;E2F2;E2F3;EGFR;EGF;EP300;ERBB2;ERG;ETV5;FGFR1;FGFR2;FOXO1;GRB2;GSK3B;HRAS;HSP90AA1;HSP90AB1;HSP90B1;IGF1R;IGF1;IKBKB;IKBKG;INSRR;INS;KRAS;LEF1;LOC102156762;LOC489534;MAP2K1;MAP2K2;MAPK1;MDM2;MMP3;MMP9;MTOR;NFKB1;NFKBIA;NKX3-1;NRAS;PDGFA;PDGFB;PDGFC;PD…	91	6229	99	7978	0.000199907	0.00521538
ko05142	Chagas disease (American trypanosomiasis)	ACE;AKT1;AKT2;AKT3;BDKRB2;C1QA;C1QB;C1QC;C3;CALR;CASP8;CCL2;CCL5;CD247;CD3D;CD3E;CD3G;CFLAR;CHUK;CXCL8;FADD;FAS;FOS;GNA11;GNA14;GNA15;GNAI1;GNAI2;GNAI3;GNAL;GNAO1;GNAQ;IFNGR1;IKBKB;IKBKG;IL6;IRAK1;IRAK4;JUN;LOC111090221;LOC111091388;LOC480601;LOC487739;LOC607937;MAP2K4;MAPK10;MAPK11;MAPK13;MAPK14;MAPK1;MAPK8;MAPK9;MYD88;NFKB1;NFKBIA;NOS2;PCNP;PIK3CA;PIK3CB;PIK3CD;PIK3R1;PIK3R2;PIK3R3;PLCB1;PLCB2;…	91	6229	108	7978	0.0702071	0.232363
ko01522	Endocrine resistance	ABCB11;ADCY2;ADCY3;ADCY4;ADCY5;ADCY6;ADCY7;ADCY9;AKT1;AKT2;AKT3;ARAF;BAD;BAX;BCL2;BRAF;CARM1;CCND1;CDK4;CDKN1A;CDKN1B;CDKN2A;CDKN2C;DLL1;DLL4;E2F1;E2F2;E2F3;EGFR;EID1;ERBB2;ESR1;ESR2;FOS;GPER1;GRB2;HBEGF;HRAS;IGF1R;IGF1;JAG1;JAG2;JUN;KRAS;LOC102153807;LOC102155067;LOC489534;LOC609469;MAP2K1;MAP2K2;MAPK10;MAPK11;MAPK13;MAPK14;MAPK1;MAPK8;MAPK9;MDM2;MED1;MMP2;MMP9;MTOR;NCOR1;NOTCH1;NOTCH2;NOTCH3;NO…	90	6229	105	7978	0.0326255	0.138143
ko04625	C-type lectin receptor signaling pathway	AKT1;AKT2;AKT3;ARHGEF12;BCL10;BCL3;BTBD19;CALM1;CALM2;CALM3;CALML4;CALML6;CASP8;CBLB;CCL17;CD209;CHUK;CLEC7A;CWF19L1;CYLD;EFCAB3;EGR2;EGR3;FCER1G;HRAS;IKBKB;IKBKE;IKBKG;IL17D;IL23A;IL6;IRF1;IRF9;ITPR1;ITPR2;ITPR3;LOC111098223;JUN;KRAS;KSR1;LOC102151906;LOC611538;LSP1;MAP3K14;MAPK10;MAPK11;MAPK13;MAPK14;MAPK1;MAPK8;MAPK9;MAPKAPK2;MDM2;MRAS;NFATC1;NFATC2;NFATC3;NFATC4;NFKB1;NFKB2;NFKBIA;NLRP3;NRAS;…	90	6229	107	7978	0.0769096	0.243636
ko04914	Progesterone-mediated oocyte maturation	ADCY2;ADCY3;ADCY4;ADCY5;ADCY6;ADCY7;ADCY9;AKT1;AKT2;AKT3;ANAPC10;ANAPC11;ANAPC1;ANAPC2;ANAPC4;ANAPC5;ANAPC7;ARAF;AURKA;BRAF;BUB1;CCDC97;CCNA1;CCNA2;BBS7;CCNB1;CCNB2;CCNB3;CDC16;CDC23;CDC25A;CDC25B;CDC25C;CDC26;CDC27;CDK1;CDK2;CECR2;CPEB1;CPEB2;CPEB3;CPEB4;FAM212A;FZR1;GNAI1;GNAI2;GNAI3;HSP90AA1;HSP90AB1;IGF1R;IGF1;INS;KIF22;KRAS;LOC102151653;LOC102151886;LOC102156729;LOC102156762;LOC111093016;LOC…	90	6229	112	7978	0.324351	0.667727
ko04928	Parathyroid hormone synthesis, secretion and action	ADCY2;ADCY3;ADCY4;ADCY5;ADCY6;ADCY7;ADCY9;AKAP13;ARAF;ARHGEF11;ARHGEF1;ARRB1;ARRB2;ATF2;ATF4;ATF6B;BCL2;BRAF;CDKN1A;CREB1;CREB3L1;CREB3L2;CREB3L3;CREB3;CREB5;EGFR;EGR1;FGFR1;FOS;GATA3;GNA11;GNA12;GNA13;GNAI1;GNAI2;GNAI3;GNAQ;HBEGF;ITPR1;ITPR2;ITPR3;LOC111098223;JUND;KL;LDLRAD3;LOC102151229;LOC111091951;LRP5;LRP6;MAFB;MAP2K1;MAPK1;MEF2A;MEF2C;MEF2D;MIA2;MMP13;MMP14;MMP15;MMP16;MMP17;MMP24;NACA;NR4…	90	6229	116	7978	0.602955	0.915
ko03008	Ribosome biogenesis in eukaryotes	AK6;TAF9;ARMCX4;BMS1;CSNK2A1;CSNK2A2;CSNK2B;DKC1;EFL1;EIF6;EMG1;FAM43A;FBL;FCF1;GAR1;GNB1L;RTL10;GNL1;GNL2;GNL3L;GNL3;GOPC;GTPBP4;HEATR1;IMP3;KLF16;LOC100684429;LOC100686305;LOC102152733;LOC486757;LOC489134;MDN1;MIR8903;MPHOSPH10;NAT10;NHP2;NMD3;NOB1;NOL6;NOP10;NOP56;NOP58;NVL;NXF1;NXT1;NXT2;POP1;POP4;POP5;POP7;PRRT4;PWP2;RAN;RBM28;RCL1;REXO1;REXO2;REXO5;RIOK1;RIOK2;RPP25L;RPP25;RPP30;RPP38;RPP40…	89	6229	98	7978	0.000711277	0.0100429
ko00564	Glycerophospholipid metabolism	ACBD6;ACHE;ADPRM;AGPAT1;AGPAT2;AGPAT3;AGPAT4;AGPAT5;CDIPT;CDS1;CDS2;CEPT1;CHKA;CHKB;CHPT1;CRLS1;DGKA;DGKD;DGKE;DGKG;DGKH;DGKQ;DGKZ;ETNK1;ETNK2;FAM84B;GNPAT;GPAM;GPAT3;GPAT4;MIR8854;GPCPD1;GPD1L;GPD1;GPD2;LCAT;LPCAT1;LPCAT2;LPCAT3;LPCAT4;LPGAT1;LPIN1;LPIN2;LPIN3;LYPLA1;LYPLA2;MBOAT1;MBOAT2;MBOAT7;MCOLN1;PNPLA6;METRNL;PCYT1A;TCTEX1D2;PCYT1B;PCYT2;PEMT;PGS1;PISD;PLA2G12A;PLA2G15;PLA2G16;PLA2G1B;PLA2…	88	6229	104	7978	0.0622821	0.211197
ko04922	Glucagon signaling pathway	ACACA;ACACB;ADCY2;AKT1;AKT2;AKT3;ATF2;ATF4;CALM1;CALM3;CALML4;CALML6;CAMK2A;CAMK2D;CAMK2G;CPT1A;CPT1B;CPT1C;CREB1;CREB3L1;CREB3L2;CREB3L3;CREB3;CREB5;CREBBP;CRTC2;EP300;FOXO1;G6PC2;G6PC3;GCGR;GCG;GCK;GNAQ;GYS1;ITPR1;ITPR2;ITPR3;LOC111098223;LDHAL6B;LDHA;LDHB;LOC102151906;LOC482687;MRFAP1;ORAOV1;PCK2;PDE3B;PDHA1;PDHB;PFKFB1;PGAM1;PHKA1;PHKA2;PHKB;PHKG1;PHKG2;PKM;PLCB1;PLCB2;PLCB3;PLCB4;PPARA;PPARG…	88	6229	105	7978	0.091915	0.282399
ko04620	Toll-like receptor signaling pathway	AKT1;AKT2;AKT3;BPI;CASP8;CCL5;CD14;CD40;CD80;CD86;CHUK;CTSK;CWF19L1;CXCL10;CXCL8;FADD;FOS;IFNAR1;IFNAR2;IKBKB;IKBKE;IKBKG;IL6;IRAK1;IRAK4;IRF3;IRF5;JUN;LBP;LOC102153861;LOC480601;LOC487737;LOC609830;LRRC32;LY96;MAP2K1;MAP2K2;MAP2K3;MAP2K4;MAP2K6;MAP3K7CL;MAP3K7;MAP3K8;MAPK10;MAPK11;MAPK13;MAPK14;MAPK1;MAPK8;MAPK9;MYD88;NFKB1;NFKBIA;PCNP;PIK3CA;PIK3CB;PIK3CD;PIK3R1;PIK3R2;PIK3R3;RAC1;RELA;RIPK1;SA…	86	6229	102	7978	0.0752158	0.240498
ko04211	Longevity regulating pathway - mammal	ADCY2;ADCY3;ADCY4;ADCY5;ADCY6;ADCY7;ADCY9;ADIPOR2;AKT1S1;AKT1;AKT2;AKT3;APPL1;ATF2;ATF4;ATF6B;ATG101;ATG13;ATG5;BAX;C1QL1;C1QTNF5;MFRP;CAMK4;CAMKK2;CAT;CREB1;CREB3L1;CREB3L2;CREB3L3;CREB3;CREB5;CYB5R1;ADIPOR1;EHMT1;EHMT2;EIF4E2;EIF4EBP1;EIF4E;FOXO1;FOXO3;HRAS;IGF1R;IGF1;INSR;INS;IRS1;IRS2;KL;KRAS;LOC611215;MTOR;NFKB1;NRAS;ORAOV1;PIK3CA;PIK3CB;PIK3CD;PIK3R1;PIK3R2;PIK3R3;PPARGC1A;PPARG;PRKAA1;PRKA…	85	6229	99	7978	0.0344754	0.142628
ko04659	Th17 cell differentiation	AHR;CD247;CD3D;CD3E;CD3G;CD4;CHUK;DLA-DMA;DLA-DMB;DLA-DQA1;DLA-DRA;FOS;GATA3;HIF1A;HLA-DRB1;HSP90AA1;HSP90AB1;IFNGR1;IKBKB;IKBKG;IL17D;IL1R1;IL1RAP;IL23A;IL2RB;IL2RG;IL4R;IL6R;IL6ST;IL6;JAK1;JAK2;JAK3;JUN;LCK;LOC100856137;LOC102154067;LOC102156762;LOC111090221;LOC487739;LOC490969;LOC607937;LOC609817;MAPK10;MAPK11;MAPK13;MAPK14;MAPK1;MAPK8;MAPK9;MTOR;NFATC1;NFATC2;NFATC3;NFKB1;NFKBIA;NFKBIB;NFKBIE…	85	6229	105	7978	0.279705	0.608462
ko04012	ErbB signaling pathway	ABL1;ABL2;AKT1;AKT2;AKT3;ARAF;BAD;BCAR3;BRAF;CAMK2A;CAMK2D;CAMK2G;CBLB;CBL;CDKN1A;CDKN1B;CECR2;CRKL;CRK;EGFR;EGF;EID1;EIF4EBP1;ELK1;ERBB2;ERBB3;ERBB4;EREG;GAB1;GHDC;GRB2;GSK3B;HBEGF;HRAS;JUN;KRAS;LOC482687;LOC489534;LOC490969;MAP2K1;MAP2K2;MAP2K4;MAPK10;MAPK1;MAPK8;MAPK9;MTOR;MYC;NCK1;NCK2;NRAS;NRG1;PAK1;PAK2;PAK3;PAK4;PIK3CA;PIK3CB;PIK3CD;PIK3R1;PIK3R2;PIK3R3;PLCG1;PLCG2;PRKCA;PRKCB;PTK2;PYGO1;P…	84	6229	98	7978	0.0384012	0.154971
ko04660	T cell receptor signaling pathway	AKT1;AKT2;AKT3;BCL10;CARD11;CBLB;CD247;CD3D;CD3E;CD3G;CD40LG;CD4;CD8B;CDC42;CDK4;CHUK;DLG1;FOS;FYN;GRAP2;GRB2;GSK3B;HRAS;IKBKB;IKBKG;ITK;JUN;KRAS;LCK;LCP2;LOC111090221;LOC489534;LOC607937;MAP2K1;MAP2K2;MAP3K14;MAP3K7;MAP3K8;MAPK11;MAPK13;MAPK14;MAPK1;NCK1;NCK2;NFATC1;NFATC2;NFATC3;NFKB1;NFKBIA;NFKBIB;NFKBIE;NRAS;PAK1;PAK2;PAK3;PAK4;PDCD1;PDPK1;PIK3CA;PIK3CB;PIK3CD;PIK3R1;PIK3R2;PIK3R3;PLCG1;PPP3C…	83	6229	105	7978	0.459532	0.838387
ko00562	Inositol phosphate metabolism	AGBL5;TRNAA-AGC;ALDH6A1;BBOF1;CDIPT;ESYT1;EVA1C;FAM109A;FIG4;IMPA1;IMPA2;IMPAD1;INPP1;INPP4A;INPP4B;INPP5A;INPP5B;INPP5D;INPP5E;INPP5F;INPP5J;INPP5K;INPPL1;IPPK;ISYNA1;ITPK1;ITPKA;ITPKB;ITPKC;LOC489992;MFSD1;MINPP1;MIOX;MTM1;MTMR14;MTMR1;MTMR2;MTMR3;MTMR4;MTMR6;MTMR7;NAPB;OCRL;PI4K2A;PI4K2B;PI4KA;PI4KB;PIK3C2A;PIK3C2B;PIK3C2G;PIK3C3;PIK3CA;PIK3CB;PIK3CD;PIK3CG;PIKFYVE;PIP4K2A;PIP4K2B;PIP4K2C;PIP5…	82	6229	86	7978	8.31462e-06	0.000402441
ko05212	Pancreatic cancer	AKT1;AKT2;AKT3;ARAF;ARHGEF6;BAD;BAK1;BAX;BCL2L1;BRAF;BRCA2;CASP9;CCND1;CDC42;CDK4;CDK6;CDKN1A;CDKN2A;CHUK;DDB2;E2F1;E2F2;E2F3;EGFR;EGF;ERBB2;GADD45A;GADD45B;GADD45G;IKBKB;IKBKG;ITPR3;LOC111098223;JAK1;KRAS;LOC102151654;LOC102152761;LOC102155399;LOC102155650;LOC102156319;LOC106558875;LOC111094239;LRRC45;RAC3;MAP2K1;MAPK10;MAPK1;MAPK8;MAPK9;MTOR;NFKB1;PACSIN3;LOC111090846;PIK3CA;PIK3CB;PIK3CD;PIK3R…	82	6229	93	7978	0.00907695	0.0563356
ko04064	NF-kappa B signaling pathway	ATM;BCL10;BCL2A1;BCL2L1;BCL2;BIRC2;BIRC3;BLNK;BPI;BTK;CARD10;CARD11;CD14;CD40LG;CD40;CFLAR;CHUK;CSNK2A1;CSNK2A2;CSNK2B;CXCL12;CXCL8;DDX58;ERC1;GATD1;ICAM1;IKBKB;IKBKG;IL1R1;IRAK1;IRAK4;LBP;LCK;LOC102153861;LOC111090221;LOC607937;LOC610760;LTBR;LY96;LYN;MAP3K14;MAP3K7;MIA2;MYD88;NFKB1;NFKB2;NFKBIA;PIAS4;PIDD1;PLAU;PLCG1;PLCG2;PRKCB;PTGS2;RELA;RELB;RIPK1;SYK;TAB1;TAB2;TAB3;TICAM1;TICAM2;TIRAP;TLR4;…	82	6229	100	7978	0.204494	0.487014
ko04916	Melanogenesis	ADCY2;ADCY3;ADCY4;ADCY5;ADCY6;ADCY7;ADCY9;CALM1;CALM2;CALM3;CALML4;CALML6;CAMK2A;CAMK2D;CAMK2G;CCDC97;CREB1;CREB3L1;CREB3L2;CREB3L3;CREB3;CREBBP;CTNNB1;DIXDC1;DVL1;DVL2;DVL3;EDN1;EDNRB;EFCAB3;EP300;FAM212A;FZD10;FZD1;FZD2;FZD3;FZD4;FZD5;FZD6;FZD7;FZD9;GNAI1;GNAI2;GNAI3;GNAO1;GNAQ;GSK3B;HRAS;KITLG;KIT;KRAS;LEF1;LOC102151906;LOC482687;MAP2K1;MAP2K2;MAPK1;MITF;MXRA8;NAPB;NRAS;ORAOV1;PLCB1;PLCB2;PLCB…	82	6229	113	7978	0.935272	1
ko04912	GnRH signaling pathway	ADCY2;ADCY3;ADCY4;ADCY5;ADCY6;ADCY7;ADCY9;ATF4;CACNA1C;CACNA1D;CALM1;CALM2;CALM3;CALML4;CALML6;CAMK2A;CAMK2D;CAMK2G;CCDC97;CDC42;CGA;EFCAB3;EGFR;EGR1;ELK1;GNA11;GNAQ;GRB2;HBEGF;HRAS;ITPR1;ITPR2;ITPR3;LOC111098223;JUN;KRAS;LOC102151906;LOC482687;LOC489534;MAP2K1;MAP2K2;MAP2K3;MAP2K4;MAP2K6;MAP3K1;MAP3K2;MAP3K3;MAP3K4;MAPK10;MAPK11;MAPK13;MAPK14;MAPK1;MAPK7;MAPK8;MAPK9;MMP14;MMP2;NAPB;NRAS;ORAOV1;P…	80	6229	102	7978	0.522116	0.87603
ko04724	Glutamatergic synapse	ADCY2;ADCY3;ADCY4;ADCY5;ADCY6;ADCY7;ADCY9;CACNA1A;CACNA1C;CACNA1D;DLG4;DLGAP4;GLS2;GLS;GLUL;GNAI1;GNAI2;GNAI3;GNAO1;GNAQ;GNB1;GNB2;GNB4;GNB5;GNG10;GNG11;GNG12;GNG14;GNG2;GNG4;GNG5;GNGT2;GRIA1;GRIA2;GRIA3;GRIA4;GRIK3;GRIK4;GRIN1;GRK2;GRK3;HOMER1;HOMER3;ITPR1;ITPR2;ITPR3;LOC111098223;KCNJ3;LOC106559503;MAPK1;ORAOV1;P3H3;GNB3;PLA2G4A;PLA2G4B;PLA2G4E;PLCB1;PLCB2;PLCB3;PLCB4;PLD1;PLD2;PPP3CA;PPP3CB;PP…	80	6229	111	7978	0.947865	1
ko04115	p53 signaling pathway	ADGRB1;APAF1;ATM;ATR;BAX;BBC3;BCL2L1;BCL2;BID;CASP3;CASP8;CASP9;CCNB1;CCNB2;CCND1;CCND2;CCND3;CCNE1;CCNE2;CCNG1;CCNG2;CD82;CDK1;CDK2;CDK4;CDK6;CDKN1A;CDKN2A;CHEK1;CHEK2;CYCS;DDB2;EI24;FAM76A;FAM76B;FAS;GADD45A;GADD45B;GADD45G;GATD1;GORAB;GTSE1;IGF1;IGFBP3;IGFBP4;IGFBP5;LOC610760;MDM2;MDM4;PACSIN3;LOC111090846;PERP;PIDD1;PPM1D;PTEN;RALGAPA1;RCHY1;RFWD2;RRM2B;RRM2;SERPINB5;SERPINE1;SESN1;SESN2;SESN…	79	6229	86	7978	0.000567402	0.00961065
ko04713	Circadian entrainment	ADCY10;ADCY2;ADCY3;ADCY4;ADCY5;ADCY6;ADCY7;ADCY9;ADCYAP1R1;C38H1orf226;CACNA1C;CACNA1D;CACNA1G;CACNA1H;CALM1;CALM3;CALML4;CALML6;CAMK2A;CAMK2D;CAMK2G;CREB1;FOS;GNAI1;GNAI2;GNAI3;GNAO1;GNAQ;GNB1;GNB2;GNB4;GNB5;GNG10;GNG11;GNG12;GNG14;GNG2;GNG4;GNG5;GNGT2;GRIA1;GRIA2;GRIA3;GRIA4;GRIN1;GUCY1A2;GUCY1A3;GUCY1B3;ITPR1;ITPR3;LOC111098223;KCNJ3;KCNJ5;KCNJ9;LOC102151906;LOC106559503;LOC111093450;LOC482687…	79	6229	102	7978	0.615786	0.91993
ko05220	Chronic myeloid leukemia	ABL1;AKT1;AKT2;AKT3;ARAF;BAD;BAK1;BAX;BCL2L1;BCR;BRAF;CBL;CCND1;CDK4;CDK6;CDKN1A;CDKN1B;CDKN2A;CHUK;CRKL;CRK;CTBP1;CTBP2;DDB2;E2F1;E2F2;E2F3;EID1;GAB2;GADD45A;GADD45B;GADD45G;GRB2;HDAC1;HDAC2;HRAS;IKBKB;IKBKG;ITPR3;LOC111098223;KRAS;LOC489534;LOC490969;MAP2K1;MAP2K2;MAPK1;MDM2;MECOM;MYC;NFKB1;NFKBIA;NRAS;PACSIN3;LOC111090846;PIK3CA;PIK3CB;PIK3CD;PIK3R1;PIK3R2;PIK3R3;POLK;PTPN11;RAF1;RB1;RELA;RUNX…	78	6229	85	7978	0.000672089	0.0100079
ko04520	Adherens junction	ACTB;ACTG1;ACTL7A;ACTN1;ACTN4;AFDN;ARVCF;BAIAP2;CDC42;CDH1;CREBBP;CSNK2A1;CSNK2A2;CSNK2B;CTNNA1;CTNNA2;CTNNA3;CTNNB1;CTNND1;CTNND2;EGFR;EP300;ERBB2;FARP2;FGFR1;FYN;IGF1R;INSR;IQGAP1;LEF1;LIMCH1;LMO7;LOC489647;LRRC45;RAC3;MAP3K7CL;MAP3K7;MAPK1;MET;NECTIN1;NECTIN2;NECTIN3;NLK;PARD3B;PARD3;PKP4;PRTG;PTPN1;PTPN6;PTPRB;PTPRF;PTPRJ;PTPRM;RAC1;RAC2;RHOA;GPX1;SMAD2;SMAD3;SMAD4;SNAI1;SNAI2;SORBS1;SORBS2;S…	78	6229	86	7978	0.00169279	0.0204611
ko03018	RNA degradation	BTG1;BTG2;BTG3;C1D;CNOT10;CNOT1;CNOT2;CNOT3;CNOT4;CNOT6L;CNOT6;CNOT7;CNOT8;CNOT9;CNPY2;DCP1A;DCP1B;DCP2;DCPS;DDX6;DHX36;DIS3L;DIS3;DYDC2;EDC3;EDC4;ENO1;ENO2;ENO3;EXOSC10;EXOSC1;EXOSC2;EXOSC3;EXOSC4;EXOSC5;EXOSC7;EXOSC8;EXOSC9;HSPA9;HSPD1;LOC100685900;LOC111091931;LOC476315;LSM1;LSM2;LSM3;LSM4;LSM5;LSM6;LSM7;LSM8;MPHOSPH6;NCOA7;NUDT16;OXR1;PABPC1;PABPC4;PABPC5;PAN2;PAN3;PAPD5;PAPD7;PARN;PATL1;PFKL…	78	6229	87	7978	0.00384441	0.03616
ko04666	Fc gamma R-mediated phagocytosis	AKT1;AKT2;AKT3;AMPH;ARF6;ARPC1A;ARPC1B;ARPC2;ARPC3;ARPC4;ARPC5L;ASAP1;ASAP2;ASAP3;BIN1;LOC111091071;CCDC125;CDC42;CFL1;CFL2;CRKL;CRK;DOCK2;FCGR1A;GAB2;GSN;LOC102154209;HCK;INPP5D;INPPL1;LIMK1;LIMK2;LOC100856270;LOC102153978;LOC478984;LYN;MAP2K1;MAPK1;MARCKSL1;MARCKS;MYO10;NCF1;PAK1;PIK3CA;PIK3CB;PIK3CD;PIK3R1;PIK3R2;PIK3R3;PIP5K1A;PIP5K1B;PIP5K1C;PLA2G6;PLCG1;PLCG2;PLD1;PLD2;PLPP1;PLPP2;PLPP3;PRK…	78	6229	90	7978	0.027142	0.12817
ko04146	Peroxisome	ABCD1;ABCD2;ABCD3;ABCD4;ACBD5;ACOT8;ACOX1;ACOX2;ACOX3;ACSL1;ACSL3;ACSL4;ACSL5;ACSL6;AGPS;AMACR;CAT;CRAT;CROT;CXHXorf56;DAO;DHRS4;ECI2;EFCAB1;EHHADH;EPHX2;FAR1;FAR2;GNPAT;GSTK1;HMGCLL1;HMGCL;HSD17B4;HSDL2;IDH1;IDH2;KCNN3;PMVK;LOC478000;LOC607509;LOC478001;LOC481634;LOC608697;METTL24;MPV17L2;MPV17L;MPV17;MVK;NOS2;NUDT12;NUDT13;NUDT19;NUDT7;PECR;PEX10;PEX11B;PEX11G;PEX12;PEX13;PEX14;PEX19;PEX1;PEX26…	78	6229	100	7978	0.564394	0.915
ko04750	Inflammatory mediator regulation of TRP channels	ADCY2;ADCY3;ADCY4;ADCY5;ADCY6;ADCY7;ADCY9;ASIC1;SMARCD1;ASIC2;BDKRB1;BDKRB2;CALM1;CALM3;CALML4;CALML6;CAMK2A;CAMK2D;CAMK2G;CYP2C18;CYP2J2;CYP4A37;F2RL1;GNAQ;HRH1;HTR2A;IGF1;IL1R1;IL1RAP;ITPR1;ITPR2;ITPR3;LOC111098223;LOC102151906;LOC111095870;LOC482687;MAP2K3;MAP2K6;MAPK10;MAPK11;MAPK13;MAPK14;MAPK8;MAPK9;NTRK1;ORAOV1;P2RY2;PIK3CA;PIK3CB;PIK3CD;PIK3R1;PIK3R2;PIK3R3;PLA2G4A;PLA2G4B;PLA2G4E;PLA2G6;…	78	6229	103	7978	0.761427	1
ko04972	Pancreatic secretion	ADCY2;ADCY3;ADCY4;ADCY5;ADCY6;ADCY7;ADCY9;ATP1A1;ATP1A3;ATP1B1;ATP1B2;ATP1B3;ATP2A1;ATP2A2;ATP2A3;ATP2B1;ATP2B4;BST1;CA2;CCKAR;CD38;CEL;CFTR;CHRM3;CLCA2;CLCA4;CPA1;CPA2;SSMEM1;CPA3;CPB1;CTRL;FAM200B;FXYD2;GNAQ;IFRD1;IFRD2;ITPR1;ITPR2;ITPR3;LOC111098223;KCNMA1;KCNQ1;LOC475521;LOC478196;LOC486903;LOC488636;ORAOV1;PLA2G12A;PLA2G1B;PLA2G2C;PLA2G3;PLA2G5;PLCB1;PLCB2;PLCB3;PLCB4;PNLIPRP1;PNLIP;PRKCA;PR…	77	6229	97	7978	0.433777	0.812851
ko04540	Gap junction	ADCY2;ADCY3;ADCY4;ADCY5;ADCY6;ADCY7;ADCY9;CCDC97;CDK1;CSNK1D;DRD1;EGFR;EGF;FAM212A;GJA1;GJD2;GNA11;GNAI1;GNAI2;GNAI3;GNAQ;GRB2;GUCY1A2;GUCY1A3;GUCY1B3;HRAS;HTR2A;ITPR1;ITPR2;ITPR3;LOC111098223;KRAS;LOC100855995;LOC100856405;LOC102152648;LOC102156768;LOC106557476;LOC478701;LOC489534;LOC610636;LPAR1;MAP2K1;MAP2K2;MAP2K5;MAP3K2;MAPK1;MAPK7;NAPB;NRAS;ORAOV1;PDGFA;PDGFB;PDGFC;PDGFD;PDGFRA;PDGFRB;PLCB1…	77	6229	102	7978	0.777995	1
ko01521	EGFR tyrosine kinase inhibitor resistance	AKT1;AKT2;AKT3;ARAF;BAD;BAX;BCL2L11;BCL2L1;BCL2;BRAF;EGFR;EGF;EID1;EIF4E2;EIF4EBP1;EIF4E;ERBB2;ERBB3;FGF2;FGFR2;FGFR3;FOXO3;GAB1;GAS6;GRB2;GSK3B;HGF;HRAS;IGF1R;IGF1;IL6R;IL6;JAK1;JAK2;KDR;KRAS;LOC489534;LOC611215;LOC611720;MAP2K1;MAP2K2;MAPK1;MET;MTOR;NF1;NRAS;NRG1;PCNP;PDGFA;PDGFB;PDGFC;PDGFD;PDGFRA;PDGFRB;PIK3CA;PIK3CB;PIK3CD;PIK3R1;PIK3R2;PIK3R3;PLCG1;PLCG2;PRKCA;PRKCB;PTEN;RAF1;RPS6KB1;RPS6KB…	76	6229	88	7978	0.0342242	0.142628
ko04974	Protein digestion and absorption	ACE2;ATP1A1;ATP1A3;ATP1B1;ATP1B2;ATP1B3;COL11A1;COL12A1;COL13A1;COL14A1;COL15A1;COL16A1;COL17A1;COL18A1;COL1A1;COL1A2;COL21A1;COL24A1;COL27A1;COL3A1;COL4A1;COL4A3;COL4A4;COL4A5;COL4A6;COL5A1;COL5A2;COL5A3;COL6A1;COL6A2;COL6A3;COL6A5;COL6A6;COL7A1;COL8A1;COL8A2;COL9A2;CPA1;CPA2;SSMEM1;CPA3;CPB1;CTRL;DPP10;DPP4;ELN;FXYD2;KCNE3;KCNK5;KCNN4;KCNQ1;LOC100855471;LOC106557787;LOC106559497;LOC111094296;LO…	76	6229	97	7978	0.532099	0.884059
ko05146	Amoebiasis	ACTN1;ACTN4;ARG1;ARG2;CASP3;CD14;COL1A1;COL1A2;COL3A1;COL4A1;COL4A3;COL4A4;COL4A5;COL4A6;CRIM1;CXCL8;FN1;GNA11;GNA14;GNA15;GNAL;GNAQ;HSPB1;IL1R1;IL6;ITGAM;ITGB2;LAMA1;LAMA2;LAMA3;LAMA4;LAMA5;LAMB1;LAMB2;LAMB3;LAMC1;LAMC2;LAMC3;LOC102156677;LOC102156915;LOC106557787;LOC111094296;MEGF8;NFKB1;NOS2;PCNP;PIK3CA;PIK3CB;PIK3CD;PIK3R1;PIK3R2;PIK3R3;PLCB1;PLCB2;PLCB3;PLCB4;PRKACA;PRKCA;PRKCB;PTK2;RAB5A;RA…	75	6229	101	7978	0.853904	1
ko04650	Natural killer cell mediated cytotoxicity	ARAF;BID;BRAF;CASP3;CD247;CD48;DLA-12;DLA-64;DLA-79;DLA88;EID1;FAS;FCER1G;FCGRT;FYN;GRB2;HFE;HRAS;ICAM1;ICAM2;IFNAR1;IFNAR2;IFNGR1;ITGB2;KRAS;LCK;LCP2;LOC100683099;LOC100685196;LOC478984;LOC487737;LOC487739;LOC489534;LOC609830;LRRC45;RAC3;MAP2K1;MAP2K2;MAPK1;NFATC1;NFATC2;NRAS;PAK1;PIK3CA;PIK3CB;PIK3CD;PIK3R1;PIK3R2;PIK3R3;PLCG1;PLCG2;PPP3CA;PPP3CB;PPP3CC;PPP3R1;PRKCA;PRKCB;PTK2B;PTPN11;PTPN6;RAC…	75	6229	108	7978	0.986979	1
ko04726	Serotonergic synapse	ADCY5;ALOX15B;ALOX15;ALOX5;APOO;APP;ARAF;BRAF;CACNA1A;CACNA1B;CACNA1C;CACNA1D;CASP3;CYP2C18;CYP2J2;DDC;DUSP1;GABRB3;GNAI1;GNAI2;GNAI3;GNAO1;GNAQ;GNB1;GNB2;GNB4;GNB5;GNG10;GNG11;GNG12;GNG14;GNG2;GNG4;GNG5;GNGT2;HRAS;HTR1B;HTR1D;HTR2A;HTR7;ITPR1;ITPR2;ITPR3;LOC111098223;KCND2;KCNJ3;KCNJ5;KCNJ9;KCNN2;KRAS;LOC106559503;LOC111093450;LOC111095870;MAOA;MAOB;MAP2K1;MAPK1;NRAS;P3H3;GNB3;PLA2G4A;PLA2G4B;PL…	75	6229	109	7978	0.991442	1
ko04657	IL-17 signaling pathway	ANAPC5;C31H21orf62;CASP3;CASP8;CCL17;CCL20;CCL2;CCL7;CEBPB;CHUK;CXCL10;CXCL8;ELAVL1;FADD;FOSB;FOSL1;FOS;GSK3B;HSP90AA1;HSP90AB1;HSP90B1;IKBKB;IKBKE;IKBKG;IL17D;IL17RB;IL17RC;IL6;JAGN1;IL17RE;JUND;JUN;LCN2;LOC102154078;LOC102156762;LOC106557449;LOC111090369;MAP3K7;MAPK10;MAPK11;MAPK13;MAPK14;MAPK15;MAPK1;MAPK6;MAPK7;MAPK8;MAPK9;MIA2;MMP13;MMP1;MMP3;MMP9;MUC5B;NFKB1;NFKBIA;PCNP;PTGS2;RELA;S100A2;S1…	74	6229	90	7978	0.206027	0.487312
ko04911	Insulin secretion	ABCC8;ADCY2;ADCY3;ADCY4;ADCY5;ADCY6;ADCY7;ADCY9;ADCYAP1R1;ADCYAP1;ATF2;ATF4;ATF6B;ATP1A1;ATP1A3;ATP1B1;ATP1B2;ATP1B3;CACNA1C;CACNA1D;CAMK2A;CAMK2D;CAMK2G;CCKAR;CHRM3;CREB1;CREB3L1;CREB3L2;CREB3L3;CREB3;CREB5;FFAR1;FFAR3;FXYD2;GCG;GCK;GLP1R;GNA11;GNAQ;GPR119;INS;ITPR3;LOC111098223;KCNJ11;KCNMA1;KCNMB1;KCNMB2;KCNMB4;KCNN1;KCNN2;KCNN3;PMVK;KCNN4;KCNU1;LOC111090913;LOC482687;LOC488636;ORAOV1;PCLO;PDX…	74	6229	93	7978	0.420131	0.799888
ko05132	Salmonella infection	ACTB;ACTG1;ACTL7A;ARPC1A;ARPC1B;ARPC2;ARPC3;ARPC4;ARPC5L;ASTN1;BPI;CCDC136;CD14;CDC42;CXCL8;DYNC1H1;DYNC1I1;DYNC1I2;DYNC1LI1;DYNC1LI2;DYNC2H1;FLNA;FLNB;FLNC;FOS;IFNGR1;IL18;IL1A;IL6;JUN;KLC1;KLC2;KLC3;KLC4;LBP;LMO4;LOC102154078;LOC111095863;LOC480601;LOC487739;LOC491949;MAPK10;MAPK11;MAPK13;MAPK14;MAPK1;MAPK8;MAPK9;MYD88;NFKB1;NOS2;PCNP;PFN1;PFN2;PKN1;PKN2;PKN3;PLEKHM2;PYCARD;RAB7A;RAB7B;RAC1;REL…	73	6229	91	7978	0.36366	0.730154
ko04658	Th1 and Th2 cell differentiation	CD247;CD3D;CD3E;CD3G;CD4;CHUK;DLA-DMA;DLA-DMB;DLA-DQA1;DLA-DRA;DLL1;DLL4;FOS;GATA3;HLA-DRB1;IFNGR1;IKBKB;IKBKG;IL12RB2;IL2RB;IL2RG;IL4R;JAG1;JAG2;JAK1;JAK2;JAK3;JUN;LCK;LOC100856137;LOC102153807;LOC102155067;LOC111090221;LOC487739;LOC490969;LOC607937;MAF;MAML1;MAML2;MAML3;MAPK10;MAPK11;MAPK13;MAPK14;MAPK1;MAPK8;MAPK9;NFATC1;NFATC2;NFATC3;NFKB1;NFKBIA;NFKBIB;NFKBIE;NOTCH1;NOTCH2;NOTCH3;PLCG1;PPP3C…	73	6229	94	7978	0.596957	0.915
ko04925	Aldosterone synthesis and secretion	ADCY2;ADCY3;ADCY4;ADCY5;ADCY6;ADCY7;ADCY9;AGTR1;ATF1;ATF2;ATF4;ATF6B;ATP1A1;ATP1A3;ATP1B1;ATP1B2;ATP1B3;ATP2B1;ATP2B4;CACNA1C;CACNA1D;CACNA1G;CACNA1H;CALM1;CALM3;CALML4;CALML6;CAMK1D;CAMK1G;CAMK1;CAMK2A;CAMK2D;CAMK2G;CAMK4;CREB1;CREB3L1;CREB3L2;CREB3L3;CREB3;CREB5;DAGLA;DAGLB;GNA11;GNAQ;HSD3B2;ITPR1;ITPR2;ITPR3;LOC111098223;KCNJ5;KCNK3;LDLR;LOC102151906;LOC482687;LOC488636;NPR1;NR4A1;NR4A2;ORAI1;…	73	6229	99	7978	0.878147	1
ko05214	Glioma	AKT1;AKT2;AKT3;ARAF;BAK1;BAX;BRAF;CALM1;CALM3;CALML4;CALML6;CAMK2A;CAMK2D;CAMK2G;CCND1;CDK4;CDK6;CDKN1A;CDKN2A;DDB2;E2F1;E2F2;E2F3;EGFR;EGF;EID1;GADD45A;GADD45B;GADD45G;GRB2;HRAS;IGF1R;IGF1;ITPR3;LOC111098223;KRAS;LOC102151906;LOC482687;LOC489534;MAP2K1;MAP2K2;MAPK1;MDM2;MTOR;NRAS;PACSIN3;LOC111090846;PDGFA;PDGFB;PDGFRA;PDGFRB;PIK3CA;PIK3CB;PIK3CD;PIK3R1;PIK3R2;PIK3R3;PLCG1;PLCG2;POLK;PRKCA;PRKCB…	71	6229	79	7978	0.00498259	0.0392609
ko05100	Bacterial invasion of epithelial cells	ACTB;ACTG1;ARHGAP10;ARHGEF26;ARPC1A;ARPC1B;ARPC2;ARPC3;ARPC4;ARPC5L;BCAR1;CAV1;CAV2;CBL;CD2AP;CDC42;CDH1;CLTA;CLTB;CLTCL1;CLTC;CRKL;CRK;CTNNA1;CTNNA2;CTNNA3;CTNNB1;CTTN;DNM1;DNM2;DNM3;DOCK1;EID1;ELMO1;ELMO2;ELMO3;FN1;GAB1;GCN1;HCLS1;ILK;ITGA5;ITGB1;LOC489647;LOC491949;MAD2L2;MET;PIK3CA;PIK3CB;PIK3CD;PIK3R1;PIK3R2;PIK3R3;PTK2;PXN;RAC1;RHOA;GPX1;RHOG;SEPT11;SEPT2;SEPT3;SEPT6;SEPT8;SEPT9;SHC1;SHC2;S…	71	6229	80	7978	0.0104841	0.059325
ko00310	Lysine degradation	AADAT;AASS;ACAT1;ACAT2;ALDH16A1;ALDH2;ALDH3A2;ALDH7A1;ALDH9A1;ASH1L;BBOX1;C15H16orf87;C9H9orf78;CAMKMT;CERCAM;COLGALT1;COLGALT2;DLST;DOT1L;ECHS1;EHHADH;EHMT1;EHMT2;EZH1;EZH2;GCDH;HADHA;HADH;HYKK;KMT2A;KMT2B;KMT2C;KMT2D;KMT2E;KMT5B;LOC100856086;LOC102151263;LOC608656;LOC610615;MLLT11;NSD1;NSD2;NSD3;OGDHL;OGDH;PHF6;PHYKPL;PIPOX;PLOD1;PLOD2;PLOD3;PRDM11;PRDM1;PRDM2;PRELID1;SETBP1;SETD1A;SETD1B;SETD2…	71	6229	82	7978	0.0359033	0.146628
ko04350	TGF-beta signaling pathway	ACVR1B;ACVR1;ACVR2A;ACVR2B;BAMBI;BMP2;BMP4;BMP6;BMP7;BMPR1A;BMPR1B;BMPR2;CDKN2B;CHRD;CREBBP;CUL1;DCN;E2F4;E2F5;EP300;FAM151B;FST;GDF6;GREM2;ID1;ID3;INHBA;INHBB;LOC100855618;LOC102156058;LOC487403;MINOS1;LOC607768;LTBP1;MAPK1;MYC;PITX2;PPP2CA;PPP2CB;PPP2R1A;PPP2R1B;RBL1;RBX1;RHOA;GPX1;ROCK1;RPS6KB1;RPS6KB2;SKP1;SMAD1;SMAD2;SMAD3;SMAD4;SMAD5;SMAD6;SMAD7;SMAD9;SMURF1;SMURF2;SP1;TFDP1;TGFB1;TGFB2;TGF…	70	6229	88	7978	0.427785	0.806067
ko04137	Mitophagy - animal	AHDC1;AMBRA1;ATF4;ATG5;ATG9A;BCL2L13;BCL2L1;BECN1;BNIP3L;BNIP3;C12H6orf106;CALCOCO1;CALCOCO2;CITED2;CSNK2A1;CSNK2A2;CSNK2B;E2F1;EIF2AK3;FIS1;CLDN15;FOXO3;FUNDC1;GABARAPL1;GABARAPL2;GRIPAP1;HIF1A;HRAS;JUN;KRAS;LOC100686514;LOC102154067;MAPK10;MAPK8;MAPK9;MFN1;MFN2;MITF;MRAS;NBR1;NRAS;OPTN;PGAM5;PHF23;GABARAP;PINK1;PRKN;RAB7A;RAB7B;RELA;RHOT1;RRAS2;RRAS;SP1;SQSTM1;SRC;TAX1BP1;TBC1D15;TBC1D16;TBC1D1…	69	6229	74	7978	0.000392592	0.00828667
ko05218	Melanoma	AKT1;AKT2;AKT3;ARAF;BAD;BAK1;BAX;BRAF;CCND1;CDH1;CDK4;CDK6;CDKN1A;CDKN2A;DDB2;E2F1;E2F2;E2F3;EGFR;EGF;FGF10;FGF18;FGF19;FGF1;FGF21;FGF22;FGF2;FGF5;FGF7;FGFR1;GADD45A;GADD45B;GADD45G;HGF;HRAS;IGF1R;IGF1;ITPR3;LOC111098223;KRAS;LOC489647;LOC611720;MAP2K1;MAP2K2;MAPK1;MB21D2;MDM2;MET;MITF;NRAS;PACSIN3;LOC111090846;PDGFA;PDGFB;PDGFC;PDGFD;PDGFRA;PDGFRB;PIK3CA;PIK3CB;PIK3CD;PIK3R1;PIK3R2;PIK3R3;POLK;P…	69	6229	80	7978	0.0452556	0.17063
ko05133	Pertussis	C1QA;C1QB;C1QC;C1RL;C1R;C1S;C2;C3;C4BPA;C4BPB;CALM1;CALM3;CALML4;CALML6;CASP3;CASP7;CCDC125;CD14;CFL1;CFL2;CXCL8;FOS;GNAI1;GNAI2;GNAI3;IL1A;IL23A;IL6;IRAK1;IRAK4;IRF1;IRF3;IRF8;ITGA5;ITGAM;ITGB1;ITGB2;JUN;LOC102151906;LOC102153861;LOC102153978;LOC106557449;LOC111091388;LOC481722;LY96;MAPK10;MAPK11;MAPK13;MAPK14;MAPK1;MAPK8;MAPK9;MYD88;NFKB1;NLRP3;NOD1;NOS2;PCNP;PYCARD;RELA;RHOA;GPX1;SERPING1;TICA…	68	6229	77	7978	0.0158075	0.0829246
ko04920	Adipocytokine signaling pathway	ACACB;ACSL1;ACSL3;ACSL4;ACSL5;ACSL6;ADIPOR2;AKT1;AKT2;AKT3;C1QL1;C1QTNF2;C1QTNF5;MFRP;C1QTNF7;CAMKK2;CCDC115;CD36;CHUK;CPT1A;CPT1B;CPT1C;CWF19L1;CYB5R1;ADIPOR1;G6PC2;G6PC3;IKBKB;IKBKG;IRS1;IRS2;JAK2;LEPROT;LEPR;LEP;MAPK10;MAPK8;MAPK9;MTOR;NFKB1;NFKBIA;NFKBIB;NFKBIE;NSMF;PAQR3;PAQR8;PCK2;PPARA;PPARGC1A;PRKAA1;PRKAA2;PRKAB1;PRKAB2;PRKAG1;PRKAG2;LOC106559811;PTPN11;RELA;RXRA;RXRB;RXRG;SLC2A1;SLC2A4;…	68	6229	85	7978	0.391124	0.756972
ko05323	Rheumatoid arthritis	ACP5;ANGPT1;ATP6AP1;ATP6V0A1;ATP6V0A2;ATP6V0B;ATP6V0C;ATP6V0D1;ATP6V0E1;ATP6V0E2;ATP6V1A;ATP6V1B2;ATP6V1C1;ATP6V1C2;ATP6V1D;ATP6V1E1;ATP6V1F;ATP6V1H;CCL20;CCL2;CCL5;CD80;CD86;CSF1;CTSK;CXCL12;CXCL8;DLA-DMA;DLA-DMB;DLA-DQA1;DLA-DRA;FLT1;FOS;HLA-DRB1;ICAM1;IL11;IL15;IL18;IL1A;IL23A;IL6;ITGB2;JUN;LOC100856137;LOC102156614;LOC106557449;LOC111090221;LOC480601;LOC481939;LOC607937;LOC612591;MIA2;MMP1;MM…	67	6229	86	7978	0.576376	0.915
ko04662	B cell receptor signaling pathway	AKT1;AKT2;AKT3;BANK1;BCL10;BLNK;BTK;CARD11;CD19;CD22;CD72;CD81;CHUK;DAPP1;FOS;GRB2;GSK3B;HRAS;IKBKB;IKBKG;INPP5D;INPPL1;JUN;KRAS;LOC100856270;LOC484306;LOC489534;LRRC45;RAC3;LYN;MAP2K1;MAP2K2;MAPK1;NFATC1;NFATC2;NFATC3;NFKB1;NFKBIA;NFKBIB;NFKBIE;NRAS;PIK3AP1;PIK3CA;PIK3CB;PIK3CD;PIK3R1;PIK3R2;PIK3R3;PLCG2;PPP3CA;PPP3CB;PPP3CC;PPP3R1;PRKCB;PTPN6;RAC1;RAC2;RAF1;RASGRP3;RELA;SOS1;SOS2;SYK;TMEM151B;V…	66	6229	71	7978	0.000678977	0.0100079
ko05223	Non-small cell lung cancer	AKT1;AKT2;AKT3;ARAF;BAD;BAK1;BAX;BRAF;CASP9;CCND1;CDK4;CDK6;CDKN1A;CDKN2A;DDB2;E2F1;E2F2;E2F3;EGFR;EGF;EML4;ERBB2;FHIT;FOXO3;GADD45A;GADD45B;GADD45G;GRB2;HRAS;ITPR3;LOC111098223;JAK3;KRAS;LOC489534;LOC490969;MAP2K1;MAP2K2;MAPK1;NRAS;PACSIN3;LOC111090846;PDPK1;PIK3CA;PIK3CB;PIK3CD;PIK3R1;PIK3R2;PIK3R3;PLCG1;PLCG2;POLK;PRKCA;PRKCB;RAF1;RARB;RASSF1;RASSF5;RB1;RXRA;RXRB;RXRG;SOS1;SOS2;STAT3;STAT5A;ST…	66	6229	72	7978	0.00191985	0.021696
ko05211	Renal cell carcinoma	AKT1;AKT2;AKT3;ARAF;ARNT2;BAD;BRAF;CDC42;CDKN1A;CREBBP;CRKL;CRK;CUL2;EGLN1;EGLN2;EGLN3;ELOB;ELOC;EP300;EPAS1;ETS1;FH;FLCN;GAB1;GRB2;GRIPAP1;HGF;HIF1A;HRAS;JUN;KRAS;LOC102154067;LOC489534;MAP2K1;MAP2K2;MAPK1;MET;NRAS;PAK1;PAK2;PAK3;PAK4;PDGFB;PIK3CA;PIK3CB;PIK3CD;PIK3R1;PIK3R2;PIK3R3;PRCC;PTPN11;RAC1;RAF1;RAP1A;RAP1B;RAPGEF1;RBX1;SLC2A1;SOS1;SOS2;TFE3;TGFB1;TGFB2;TGFB3;VEGFA;VHL	66	6229	72	7978	0.00191985	0.021696
ko01524	Platinum drug resistance	AKT1;AKT2;AKT3;APAF1;ATM;ATP7A;ATP7B;BAD;BAK1;BAX;BBC3;BCL2L1;BCL2;BID;BIRC2;BIRC3;BIRC5;BRCA1;CASP3;CASP8;CASP9;CDKN1A;CDKN2A;CYCS;ERBB2;ERCC1;FADD;FAS;GSTA4;GSTO1;GSTP1;ITPR3;LOC111098223;LOC100686488;LOC442967;LOC474938;LOC476006;LOC477556;LOC477558;LOC479911;LOC479912;LOC486404;LOC610304;MAP3K5;MAPK1;MDM2;MGST1;MGST3;MLH1;MSH2;MSH3;MSH6;PDPK1;PIK3CA;PIK3CB;PIK3CD;PIK3R1;PIK3R2;PIK3R3;POLH;REV…	66	6229	75	7978	0.0206396	0.10423
ko05032	Morphine addiction	ADCY2;ADCY3;ADCY4;ADCY5;ADCY6;ADCY7;ADCY9;ARRB1;ARRB2;BOD1;CACNA1A;CACNA1B;DRD1;GABBR1;GABBR2;GABRA3;GABRB3;GABRE;GNAI1;GNAI2;GNAI3;GNAO1;GNB1;GNB2;GNB4;GNB5;GNG10;GNG11;GNG12;GNG14;GNG2;GNG4;GNG5;GNGT2;GRK2;GRK3;GRK5;GRK6;KCNJ3;KCNJ5;KCNJ9;LOC106559503;LOC111093450;MLLT10;MLLT6;ORAOV1;P3H3;GNB3;PDE10A;PDE1A;PDE1B;PDE1C;PDE2A;PDE3A;PDE3B;PDE4A;PDE4B;PDE4C;PDE4D;PDE7A;PDE7B;PDE8A;PDE8B;PHF14;PRKAC…	66	6229	97	7978	0.99246	1
ko00010	Glycolysis / Gluconeogenesis	ACSS1;ACSS2;ADH4;ADH5;ADPGK;AKR1A1;ALDH16A1;ALDH1A3;ALDH2;ALDH3A2;ALDH3B1;ALDH7A1;ALDH9A1;ALDOA;LOC102157295;ALDOB;ALDOC;ARID5A;ARID5B;BPGM;DLAT;DLD;ENO1;ENO2;ENO3;FBP1;FBP2;G6PC2;G6PC3;GALM;GAPDHS;GAPDH;GCK;GPI;HK1;HK2;LDHAL6B;LDHA;LDHB;LOC100683724;LOC100688969;LOC100856533;LOC106559190;LOC106559694;RP9;LOC106560188;LOC476315;LUC7L3;MINPP1;MTCL1;PCK2;PDHA1;PDHB;PDHX;PFKL;PFKM;PFKP;PGAM1;PGK1;PG…	65	6229	84	7978	0.621602	0.924816
ko04970	Salivary secretion	ADCY2;ADCY3;ADCY4;ADCY5;ADCY6;ADCY7;ADCY9;ADRA1A;ADRA1B;ADRB2;AQP5;ATP1A1;ATP1A3;ATP1B1;ATP1B2;ATP1B3;ATP2B1;ATP2B4;BST1;CALM1;CALM3;CALML4;CALML6;CD38;CD5L;CHRM3;CUZD1;DMBT1;FAM200B;FXYD2;GNAQ;GUCY1A2;GUCY1A3;GUCY1B3;IFRD1;IFRD2;ITPR1;ITPR2;ITPR3;LOC111098223;KCNMA1;KCNN4;LOC102151906;LOC488636;LOC607874;LOC610335;LYZ;MUC5B;NOS1;ORAOV1;PLCB1;PLCB2;PLCB3;PLCB4;PRKACA;PRKCA;PRKCB;PRKG1;PRKG2;RYR3;…	65	6229	89	7978	0.898435	1
ko05221	Acute myeloid leukemia	AKT1;AKT2;AKT3;ARAF;BAD;BCL2A1;BRAF;CBFA2T2;CBFA2T3;CCND1;CD14;CEBPA;CHUK;CSF1R;DUSP6;EIF4EBP1;FCGR1A;FLT3;GRB2;HRAS;IKBKB;IKBKG;ITGAM;JUP;KIT;KRAS;LEF1;LOC102152029;LOC489534;LOC490969;MAP2K1;MAP2K2;MAPK1;MTOR;MYC;NFKB1;NRAS;PER2;PIK3CA;PIK3CB;PIK3CD;PIK3R1;PIK3R2;PIK3R3;PIM1;PIM2;PML;PPARD;RAF1;RARA;RELA;RPS6KB1;RPS6KB2;RUNX1T1;RUNX1;SOS1;SOS2;SPI1;STAT3;STAT5A;TCF7L1;TCF7L2;TCF7;ZBTB16	64	6229	69	7978	0.000973713	0.0126995
ko04917	Prolactin signaling pathway	AKT1;AKT2;AKT3;CCND1;CCND2;CGA;CISH;EID1;ELF5;ESR1;ESR2;FOS;FOXO3;GALT;GCK;GRB2;GSK3B;HRAS;INS;IRF1;JAK2;KRAS;LOC489534;LOC490969;MAP2K1;MAP2K2;MAPK10;MAPK11;MAPK13;MAPK14;MAPK1;MAPK8;MAPK9;MIA2;NFKB1;NRAS;PIK3CA;PIK3CB;PIK3CD;PIK3R1;PIK3R2;PIK3R3;PRLR;RAF1;RELA;SHC1;SHC2;SHC4;SLC2A2;SOCS2;SOCS3;SOCS4;SOCS5;SOCS6;SOCS7;SOS1;SOS2;SRC;STAT1;STAT3;STAT5A;TNFRSF11A;TNFSF11	63	6229	71	7978	0.0158944	0.0829246
ko05410	Hypertrophic cardiomyopathy (HCM)	ACE;ACTB;ACTG1;AGT;CACNA1C;CACNA1D;CACNA2D1;CACNA2D2;CACNA2D3;CACNB1;CACNB2;CACNB3;CACNB4;CACNG5;CTDSPL;ITGA9;DAG1;DES;DMD;EDN1;EMD;IGF1;IL6;ITGA10;ITGA11;ITGA1;ITGA2;ITGA3;ITGA5;ITGA6;ITGA7;ITGA8;ITGAV;ITGB1;ITGB3;ITGB4;ITGB5;ITGB6;ITGB7;ITGB8;LMNA;LOC111096734;LOC102153796;PCNP;PRKAA1;PRKAA2;PRKAB1;PRKAB2;PRKAG1;PRKAG2;LOC106559811;RYR2;SGCA;SGCB;SGCD;SGCE;SGCZ;TGFB1;TGFB2;TGFB3;TMPO;TNNI3;TNNT…	63	6229	86	7978	0.886531	1
ko03320	PPAR signaling pathway	ACADL;ACADM;ACOX1;ACOX2;ACOX3;ACSL1;ACSL3;ACSL4;ACSL5;ACSL6;ANGPTL4;APOA1;C1QL1;C1QTNF2;C1QTNF5;MFRP;C1QTNF7;CABCOCO1;LOC111095458;CD36;CPT1A;CPT1B;CPT1C;CPT2;CXHXorf56;CYP27A1;CYP4A37;DBI;EHHADH;FABP3;FABP4;FABP5;FADS2;GK;ILK;LOC100685053;LOC485619;LOC608675;LPL;MAATS1;NR1I2;MMP1;NR1H3;OLR1;PCK2;PDPK1;PLIN2;PLIN4;PLIN5;PLTP;PPARA;PPARD;PPARG;RXRA;RXRB;RXRG;SCD5;SCD;SCP2;SLC27A1;SLC27A4;SLC27A6;S…	63	6229	91	7978	0.982491	1
ko05213	Endometrial cancer	AKT1;AKT2;AKT3;APC2;APC;ARAF;AXIN1;AXIN2;BAD;BAK1;BAX;BRAF;CASP9;CCND1;CDH1;CDKN1A;CTNNA1;CTNNA2;CTNNA3;CTNNB1;DDB2;EGFR;EGF;ELK1;ERBB2;FOXO3;GADD45A;GADD45B;GADD45G;GRB2;GSK3B;HRAS;ILK;ITPR3;LOC111098223;KRAS;LEF1;LOC489534;LOC489647;MAP2K1;MAP2K2;MAPK1;MLH1;MYC;NRAS;PACSIN3;LOC111090846;PDPK1;PIK3CA;PIK3CB;PIK3CD;PIK3R1;PIK3R2;PIK3R3;POLK;PTEN;RAF1;SOS1;SOS2;TCF7L1;TCF7L2;TCF7;TP53;WDR76	62	6229	66	7978	0.000440018	0.00828667
ko04330	Notch signaling pathway	ADAM17;ANOS1;APH1A;APH1B;C10H2orf42;CIR1;CREBBP;CTBP1;CTBP2;CXHXorf36;DIXDC1;DLL1;DLL4;DTX1;DTX2;DTX3L;DTX3;DTX4;DVL1;DVL2;DVL3;EGFL7;EP300;HDAC1;HDAC2;HEG1;JAG1;JAG2;KAT2A;KAT2B;LFNG;LOC102153807;LOC102155067;LOC106557595;LOC106559890;LOC476317;MAML1;MAML2;MAML3;MFNG;MXRA8;NCOR2;LOC111092506;NCSTN;NOTCH1;NOTCH2;NOTCH3;NOTCH4;NUMBL;NUMB;PSEN1;PSEN2;PSENEN;RBPJL;RBPJ;RFNG;SELENOW;SNW1;TLE1;TLE2;TL…	62	6229	69	7978	0.00874196	0.055903
ko05414	Dilated cardiomyopathy (DCM)	ACTB;ACTG1;ADCY2;ADCY3;ADCY4;ADCY5;ADCY6;ADCY7;ADCY9;CACNA1C;CACNA1D;CACNA2D1;CACNA2D2;CACNA2D3;CACNB1;CACNB2;CACNB3;CACNB4;CACNG5;CTDSPL;ITGA9;DAG1;DES;DMD;EMD;IGF1;ITGA10;ITGA11;ITGA1;ITGA2;ITGA3;ITGA5;ITGA6;ITGA7;ITGA8;ITGAV;ITGB1;ITGB3;ITGB4;ITGB5;ITGB6;ITGB7;ITGB8;LMNA;LOC111096734;LOC102153796;ORAOV1;PLN;PRKACA;RYR2;SGCA;SGCB;SGCD;SGCE;SGCZ;TGFB1;TGFB2;TGFB3;TMPO;TNNI3;TNNT2;TPM1;TPM3;TPM4	62	6229	90	7978	0.985017	1
ko05412	Arrhythmogenic right ventricular cardiomyopathy (ARVC)	ACTB;ACTG1;ACTN2;CACNA1C;CACNA1D;CACNA2D1;CACNA2D2;CACNA2D3;CACNB1;CACNB2;CACNB3;CACNB4;CACNG5;CDH2;CTDSPL;ITGA9;CTNNA1;CTNNA2;CTNNA3;CTNNB1;DAG1;DES;DMD;DSC2;DSG2;DSP;EMD;GJA1;ITGA10;ITGA11;ITGA1;ITGA2;ITGA3;ITGA5;ITGA6;ITGA7;ITGA8;ITGAV;ITGB1;ITGB3;ITGB4;ITGB5;ITGB6;ITGB7;ITGB8;JUP;LEF1;LMNA;LOC111096734;LOC102153796;LOC106558660;PKP2;PKP3;RYR2;SGCA;SGCB;SGCD;SGCE;SGCZ;TCF7L1;TCF7L2;TCF7;TMPO	61	6229	77	7978	0.468198	0.839429
ko04610	Complement and coagulation cascades	BDKRB1;BDKRB2;C1QA;C1QB;C1QC;C1RL;C1R;C1S;C2;C3AR1;C3;C4BPA;C4BPB;C5AR1;C6;C7;CD55;CD59;CFB;CFD;CFH;CFI;CLU;F11;F13A1;F2RL2;F2R;F2;F3;F5;F8;ITGAM;ITGAX;ITGB2;KLKB1;KNG1;LOC111091388;LOC111095525;LOC477699;LOC481722;LOC609365;MASP1;MASP2;PLAT;PLAUR;PLAU;PLG;PRG4;PROCR;PROS1;PRRG1;SERPINA1;LOC111097149;SERPINB2;SERPINE1;SERPING1;TFPI;THBD;VSIG4;VTN;VWF;ZNF408	61	6229	83	7978	0.873259	1
ko04727	GABAergic synapse	ABAT;ADCY2;ADCY3;ADCY4;ADCY5;ADCY6;ADCY7;ADCY9;BOD1;CACNA1A;CACNA1B;CACNA1C;CACNA1D;GABARAPL1;GABARAPL2;GABBR1;GABBR2;GABRA3;GABRB3;GABRE;GAD2;GLS2;GLS;GLUL;GNAI1;GNAI2;GNAI3;GNAO1;GNB1;GNB2;GNB4;GNB5;GNG10;GNG11;GNG12;GNG14;GNG2;GNG4;GNG5;GNGT2;GPHN;LOC106559503;LOC111093450;MLLT10;MLLT6;NSF;ORAOV1;P3H3;GNB3;PHF14;PHF23;GABARAP;PLCL1;PRKACA;PRKCA;PRKCB;SLC38A1;SLC38A2;SLC38A3;SLC38A5;SLC6A1;SRC;…	61	6229	88	7978	0.98025	1
ko05322	Systemic lupus erythematosus	ABCF2;LOC106559817;ACTN1;ACTN4;C1QA;C1QB;C1QC;C1RL;C1R;C1S;C2;C3;C6;C7;CD40LG;CD40;CD80;CD86;DLA-DMA;DLA-DMB;DLA-DQA1;DLA-DRA;FCGR1A;H2AFJ;H2AFV;H2AFZ;HIST2H2AA4;HLA-DRB1;LOC100856099;LOC100856137;LOC100856186;LOC106558237;LOC106558262;LOC100856216;LOC106558266;LOC111090221;LOC111090709;BOLA1;LOC111091388;LOC475916;LOC478743;LOC478984;LOC481514;LOC481722;LOC483164;LOC483172;LOC483168;LOC483169;LO…	60	6229	121	7978	1	1
ko04213	Longevity regulating pathway - multiple species	ADCY2;ADCY3;ADCY4;ADCY5;ADCY6;ADCY7;ADCY9;AKT1S1;AKT1;AKT2;AKT3;ATG5;CAT;CLPB;CRYAB;EIF4EBP2;FOXA2;FOXO1;FOXO3;HDAC1;HDAC2;HRAS;HSP70;HSPA2;HSPA8;IGF1R;IGF1;INSR;INS;IRS1;IRS2;KRAS;LOC474850;MTOR;NRAS;ORAOV1;PIK3CA;PIK3CB;PIK3CD;PIK3R1;PIK3R2;PIK3R3;PRKAA1;PRKAA2;PRKAB1;PRKAB2;PRKACA;PRKAG1;PRKAG2;LOC106559811;RASGEF1B;RPS6KB1;RPS6KB2;RPTOR;SIRT1;SOD1;SOD2;SPRTN;TMEM161A;TMEM161B	59	6229	68	7978	0.0500178	0.184081
ko05230	Central carbon metabolism in cancer	AKT1;AKT2;AKT3;EGFR;ERBB2;FGFR1;FGFR2;FGFR3;FLT3;G6PD;GCK;GLS2;GLS;HIF1A;HK1;HK2;HRAS;KIT;KRAS;LOC102154067;MAP2K1;MAP2K2;MAPK1;MET;MTOR;MYC;NRAS;NTRK1;NTRK3;PDGFRA;PDGFRB;PDHA1;PDHB;PDK1;PFKL;PFKM;PFKP;PGAM1;PIK3CA;PIK3CB;PIK3CD;PIK3R1;PIK3R2;PIK3R3;PKM;PTEN;RAF1;RET;SIRT3;SIRT6;SLC16A3;SLC1A5;SLC2A1;SLC2A2;SLC7A5;TIGAR;TP53;UBL4A	58	6229	64	7978	0.00711338	0.0512828
ko00510	N-Glycan biosynthesis	ALG10;ALG11;ALG12;ALG13;ALG14;ALG1;ALG2;ALG3;ALG5;ALG6;ALG8;ALG9;B4GALT1;B4GALT2;B4GALT3;C15H16orf87;C22H16orf87;CCDC126;CNN1;CNN2;CNN3;DAD1;DDOST;DOLK;DOLPP1;DPAGT1;DPM1;DPM2;DPM3;FDXACB1;FUT8;GANAB;LOC480667;LOC488104;LOC608032;MAN1A1;MAN1A2;MAN1C1;MAN2A1;MAN2A2;MGAT1;MGAT2;MGAT3;MGAT4A;MGAT4B;MGAT5;MOGS;RPN1;RPN2;ST6GAL1;ST6GAL2;STT3A;STT3B;TUSC3;ZSWIM4;ZSWIM5;ZSWIM6;ZSWIM8	58	6229	65	7978	0.0157956	0.0829246
ko04640	Hematopoietic cell lineage	ANPEP;CD14;CD19;CD1A6;CD22;CD2;CD34;CD36;CD37;CD38;CD3D;CD3E;CD3G;CD44;CD4;CD55;CD59;CD8B;CD9;CSF1R;CSF1;CSF2RA;CSF3R;DGCR6L;DLA-DMA;DLA-DMB;DLA-DQA1;DLA-DRA;EPOR;FCGR1A;FLT3LG;FLT3;HLA-DRB1;IL11RA;IL11;IL1A;IL1R1;IL4R;IL6R;IL6;IL7R;ITGA1;ITGA2;ITGA3;ITGA5;ITGA6;ITGAM;ITGB3;KITLG;KIT;LOC100686511;LOC100856137;LOC102153796;LOC608848;MME;PCNP;TFRC	57	6229	95	7978	0.999981	1
ko04370	VEGF signaling pathway	AKT1;AKT2;AKT3;BAD;CASP9;CDC42;GCN1;HRAS;HSPB1;KDR;KRAS;LIMS1;LIMS2;LPXN;LRRC45;RAC3;MAP2K1;MAP2K2;MAPK11;MAPK13;MAPK14;MAPK1;MAPKAPK2;MAPKAPK3;NFATC2;NOS3;NRAS;PDGFRL;PIK3CA;PIK3CB;PIK3CD;PIK3R1;PIK3R2;PIK3R3;PLA2G4A;PLA2G4B;PLA2G4E;PLCG1;PLCG2;PPP3CA;PPP3CB;PPP3CC;PPP3R1;PRKCA;PRKCB;PTGS2;PTK2;PXN;RAC1;RAC2;RAF1;SHC2;SPHK1;SPHK2;SRC;TGFB1I1;VEGFA	56	6229	61	7978	0.00394913	0.0361905
ko04622	RIG-I-like receptor signaling pathway	ATG12;ATG5;AZI2;CASP10;CASP8;CHUK;CWF19L1;CXCL10;CXCL8;CYLD;DDX3X;DDX58;DHX58;FADD;FGFR1OP2;IFIH1;IKBKB;IKBKE;IKBKG;IRF3;ISG15;LOC111089969;LRRN2;LRRN3;MAP3K1;MAP3K7CL;MAP3K7;MAPK10;MAPK11;MAPK13;MAPK14;MAPK8;MAPK9;MAVS;NFKB1;NFKBIA;NFKBIB;NLRX1;OTUD5;PIN1;RELA;RIPK1;RNF125;SIKE1;TANK;TBK1;TBKBP1;TKFC;TMEM173;TRADD;TRAF2;TRAF3;TRAF6;TRIM25;ZNF385B;ZNF385D	56	6229	69	7978	0.325028	0.667727
ko04971	Gastric acid secretion	ADCY2;ADCY3;ADCY4;ADCY5;ADCY6;ADCY7;ADCY9;ATP1A1;ATP1A3;ATP1B1;ATP1B2;ATP1B3;CA2;CALM1;CALM3;CALML4;CALML6;CAMK2A;CAMK2D;CAMK2G;CCKBR;CFTR;CHRM3;EZR;GNAI1;GNAI2;GNAI3;GNAQ;HRH2;IFRD1;IFRD2;ITPR1;ITPR2;ITPR3;LOC111098223;KCNJ16;KCNJ2;KCNK2;KCNQ1;LOC102151906;LOC482687;LOC488636;MYLK3;MYLK;ORAOV1;PLCB1;PLCB2;PLCB3;PLCB4;PRKACA;PRKCA;PRKCB;SLC4A2;SLC9A1;SSTR2;COG1;SST;TMEM52	56	6229	78	7978	0.927871	1
ko03420	Nucleotide excision repair	ATAD5;BIVM;C27H12orf10;CCNH;CDK7;CETN2;CUL4A;CUL4B;DDB1;DDB2;ERCC1;ERCC2;ERCC3;ERCC4;ERCC5;ERCC6;ERCC8;GTF2H1;GTF2H2;GTF2H3;GTF2H5;HSPA12A;HSPA12B;LIG1;LOC102151348;MNAT1;PACSIN3;LOC111090846;PCNA;PGBD1;PGBD2;POLD1;POLD2;POLD3;POLD4;POLE2;POLE3;POLE4;POLE;PRKRIP1;RAD23A;RAD23B;RBX1;RFC1;RFC2;RFC3;RFC4;RFC5;RPA1;RPA2;RPA3;WDR76;XPA;XPC;ZNF608;ZNF609	55	6229	60	7978	0.00467998	0.0386956
ko00280	Valine, leucine and isoleucine degradation	AACS;ABAT;ACAA2;ACAD8;ACADM;ACADSB;ACADS;ACAT1;ACAT2;ACSF3;ALDH16A1;ALDH2;ALDH3A2;ALDH6A1;ALDH7A1;ALDH9A1;AUH;BBOF1;BCAT1;BCAT2;BCKDHA;BCKDHB;BRI3;DBT;DLD;ECHDC2;ECHS1;EHHADH;FHOD1;FHOD3;GLYR1;HADHA;HADHB;HADH;HEATR5A;HEATR5B;HIBADH;HIBCH;HMGCLL1;HMGCL;HMGCS1;HMGCS2;HSD17B14;PLEKHA4;IVD;MCCC1;MCCC2;MCEE;MUT;NUP62;IL4I1;OXCT1;PCCA;PCCB;PLCXD2;PLCXD3;ZC3H15	55	6229	65	7978	0.127398	0.355403
ko00561	Glycerolipid metabolism	ACBD6;AGK;AGPAT1;AGPAT2;AGPAT3;AGPAT4;AGPAT5;AKR1A1;AKR1B1;ALDH16A1;ALDH2;ALDH3A2;ALDH7A1;ALDH9A1;CEL;DGAT1;DGAT2;DGKA;DGKD;DGKE;DGKG;DGKH;DGKQ;DGKZ;GK;GLA;GLYCTK;GPAM;GPAT3;GPAT4;MIR8854;LIPC;LIPG;LIPJ;LOC486903;LPIN1;LPIN2;LPIN3;LPL;MBOAT1;MBOAT2;METRNL;MGLL;MOGAT3;PLPP1;PLPP2;PLPP3;PLPP4;PLPP5;PNLIPRP1;PNLIP;PNPLA2;PNPLA3;SLC9B1;SLC9B2;TKFC	55	6229	67	7978	0.263587	0.581143
ko00520	Amino sugar and nucleotide sugar metabolism	AMDHD2;ARID5A;ARID5B;C13H8orf33;CMAS;CYB5R1;ADIPOR1;CYB5R3;CYB5R4;CYB5RL;ERLIN1;ERLIN2;FPGT;GALE;GALK1;GALT;GCK;GFPT1;GFPT2;GLT8D2;GMDS;GMPPA;GMPPB;GNE;GNPDA1;GNPDA2;GNPNAT1;GPI;HEXA;HEXB;HK1;HK2;LOC488248;LOC491239;LOC606974;LOC607011;METTL23;MPI;NAGK;NANP;NANS;NPL;OXNAD1;PGM1;ROR1;PGM2;PGM3;PMM1;PMM2;RENBP;TMEM65;TSTA3;UAP1;UGDH;UGP2;UXS1	54	6229	62	7978	0.0523334	0.188614
ko04664	Fc epsilon RI signaling pathway	AKT1;AKT2;AKT3;ALOX5AP;ALOX5;BTK;FCER1A;FCER1G;FYN;GAB2;GRB2;HRAS;INPP5D;KRAS;LCP2;LOC489534;LRRC45;RAC3;LYN;MAP2K1;MAP2K2;MAP2K3;MAP2K4;MAP2K6;MAPK10;MAPK11;MAPK13;MAPK14;MAPK1;MAPK8;MAPK9;MS4A2;NRAS;PDPK1;PIK3CA;PIK3CB;PIK3CD;PIK3R1;PIK3R2;PIK3R3;PLA2G4A;PLA2G4B;PLA2G4E;PLCG1;PLCG2;PRKCA;RAC1;RAC2;RAF1;SOS1;SOS2;SYK;VAV1;VAV2;VAV3	54	6229	68	7978	0.463049	0.838484
ko04924	Renin secretion	ACE;ADCY5;ADCY6;ADCYAP1R1;ADCYAP1;ADRB2;AGTR1;AGT;AQP1;CACNA1C;CACNA1D;CALM1;CALM3;CALML4;CALML6;CLCA2;CLCA4;CREB1;CTSB;EDNRA;GNAI1;GNAI2;GNAI3;GNAQ;GUCY1A2;GUCY1A3;GUCY1B3;ITPR1;ITPR2;ITPR3;LOC111098223;KCNJ2;KCNMA1;LOC102151906;NPR1;ORAI1;PDE1A;PDE1B;PDE1C;PDE3A;PDE3B;PLCB1;PLCB2;PLCB3;PLCB4;PPP3CA;PPP3CB;PPP3CC;PPP3R1;PRKACA;PRKG2;PTGER2;PTGER4;TMEM52	53	6229	65	7978	0.306517	0.646416
ko04612	Antigen processing and presentation	B2M;CALR;CANX;CD4;CD74;CD8B;CIITA;CREB1;CTSB;CTSS;DLA-12;DLA-64;DLA-79;DLA88;DLA-DMA;DLA-DMB;DLA-DQA1;DLA-DRA;EMC8;EMC9;FCGRT;HFE;HLA-DRB1;HSP70;HSP90AA1;HSP90AB1;HSPA2;HSPA4;HSPA5;HSPA8;IFI30;LGMN;LOC100685196;LOC100856137;LOC102155353;LOC102156614;LOC102156762;LOC111090221;LOC474850;LOC607937;NFYA;NFYB;NFYC;PDIA3;PSME1;PSME2;PSME3;RFX5;RFXANK;RFXAP;TAP1;TAP2;TAPBP;ZBTB22	53	6229	65	7978	0.306517	0.646416
ko00983	Drug metabolism - other enzymes	C5H1orf123;CDA;CES1;CES2;CMPK1;DPYD;DPYS;DUT;GMPS;GSTA4;GSTO1;GSTP1;GUSB;HIGD2A;HPRT1;IMPDH1;IMPDH2;ITPA;LOC100686488;LOC100856638;LOC106558737;LOC474938;LOC476006;LOC477556;LOC477558;LOC479911;LOC479912;LOC486404;LOC610304;MGST1;MGST3;NME1;NME2;NME4;NME6;NME7;PRTFDC1;RRM1;RRM2B;RRM2;TK1;TK2;TPMT;UCK1;UCKL1;UGT1A6;UMPS;UPB1;UPP1;USO1;XDH;ZNF512B;ZNF512	53	6229	66	7978	0.396086	0.758441
ko05217	Basal cell carcinoma	APC2;APC;AXIN1;AXIN2;BAK1;BAX;BMP2;BMP4;CDKN1A;CTNNB1;DDB2;DVL1;DVL2;DVL3;FZD10;FZD1;FZD2;FZD3;FZD4;FZD5;FZD6;FZD7;FZD9;GADD45A;GADD45B;GADD45G;GLI1;GLI2;GLI3;GSK3B;HHIP;ITPR3;LOC111098223;KIF7;LEF1;MXRA8;PACSIN3;LOC111090846;POLK;PTCH1;PTCH2;SMO;SUFU;TCF7L1;TCF7L2;TCF7;TP53;WDR76;WNT11;WNT2;WNT3;WNT4;WNT5B;WNT7B;WNT9A	53	6229	70	7978	0.739254	1
ko04720	Long-term potentiation	ARAF;ATF4;BRAF;CACNA1C;CALM1;CALM3;CALML4;CALML6;CAMK2A;CAMK2D;CAMK2G;CAMK4;CREBBP;EP300;GNAQ;GRIA1;GRIA2;GRIN1;HRAS;ITPR1;ITPR2;ITPR3;LOC111098223;KRAS;LOC102151906;LOC482687;MAP2K1;MAP2K2;MAPK1;NRAS;PLCB1;PLCB2;PLCB3;PLCB4;PPP1CA;PPP1CB;PPP1CC;PPP1R1A;PPP3CA;PPP3CB;PPP3CC;PPP3R1;PRKACA;PRKCA;PRKCB;RAF1;RAP1A;RAP1B;RAPGEF3;RPS6KA1;RPS6KA2;RPS6KA3;RPS6KA6;TMEM52	53	6229	73	7978	0.896984	1
ko04918	Thyroid hormone synthesis	ADCY2;ADCY3;ADCY4;ADCY5;ADCY6;ADCY7;ADCY9;ALB;ATF2;ATF4;ATF6B;ATP1A1;ATP1A3;ATP1B1;ATP1B2;ATP1B3;CANX;CGA;CREB1;CREB3L1;CREB3L2;CREB3L3;CREB3;CREB5;FXYD2;GNAQ;GPX2;GPX3;GPX7;GPX8;GSR;HSP90B1;HSPA5;ITPR1;ITPR2;ITPR3;LOC111098223;LOC488636;LOC489461;LRP2;ORAOV1;PDIA4;PLCB1;PLCB2;PLCB3;PLCB4;PRKACA;PRKCA;PRKCB;RHOA;GPX1;TTF1;TTF2;TTR;ZNF526	53	6229	73	7978	0.896984	1
ko05140	Leishmaniasis	C3;CYBA;CYBB;DLA-DMA;DLA-DMB;DLA-DQA1;DLA-DRA;ELK1;FCGR1A;FOS;HLA-DRB1;IFNGR1;IL1A;IRAK1;IRAK4;ITGAM;ITGB1;ITGB2;JAK1;JAK2;JUN;LOC100856137;LOC111091388;LOC478984;LOC487739;MAP3K7;MAPK11;MAPK13;MAPK14;MAPK1;MARCKSL1;MYD88;NCF1;NCF2;NFKB1;NFKBIA;NFKBIB;NOS2;PRKCB;PTGS2;PTPN6;RELA;SH3PXD2B;STAT1;TAB1;TAB2;TGFB1;TGFB2;TGFB3;TLR2;TLR4;TRAF6	52	6229	67	7978	0.604972	0.915
ko04260	Cardiac muscle contraction	ATP1A1;ATP1A3;ATP1B1;ATP1B2;ATP1B3;CACNA1C;CACNA1D;CACNA2D1;CACNA2D2;CACNA2D3;CACNB1;CACNB2;CACNB3;CACNB4;CACNG5;CASQ1;COX4I1;COX4I2;COX5A;COX5B;COX7A1;COX7A2L;CYC1;FAM46A;FAM46B;FAM46C;FXYD2;LOC100684983;LOC102155410;LOC477944;LOC479815;LOC488636;LOC606860;LOC608455;LOC609990;LOC612644;MYH7;MYL4;RYR2;SLC9A1;TMEM115;TNNI3;TNNT2;TPM1;TPM3;TPM4;UQCR10;UQCR11;UQCRFS1;UQCRH;WDR72;WDR7	52	6229	76	7978	0.982445	1
ko03460	Fanconi anemia pathway	ATR;BLM;BRCA1;BRCA2;BRIP1;CENPS;EME1;ERCC1;ERCC4;FAAP100;FAAP24;FAN1;FANCA;FANCB;FANCC;FANCD2;FANCE;FANCG;FANCI;FANCL;FANCM;HAUS3;POLN;KIAA0513;LRRC59;MLH1;MUS81;N4BP2L2;NEXMIF;PALB2;PMS2;POLH;POLI;POLK;RAD51C;RAD51;REV1;REV3L;RMI1;RMI2;RPA1;RPA2;RPA3;SLX1A;SLX4;TELO2;TOP3A;TOP3B;TREX1;ATRIP;UBE2T;USP1;WDR48	51	6229	54	7978	0.00103539	0.0130578
ko03440	Homologous recombination	ABRAXAS1;ATM;BABAM1;BABAM2;BARD1;BCORL1;BLM;BRCA1;BRCA2;BRCC3;BRIP1;EME1;FSBP;HECA;LOC100855532;LOC102156002;LOC477937;LRRC59;LURAP1;MRE11;MUS81;N4BP2L2;NBN;PALB2;POLD1;POLD2;POLD3;POLD4;PRKRIP1;RAD50;RAD51B;RAD51C;RAD51D;RAD51;RAD52;RAD54B;RAD54L;RBBP8NL;RBBP8;RPA1;RPA2;RPA3;SEM1;SLF1;SSBP1;TOP3A;TOP3B;TOPBP1;UIMC1;XRCC2;XRCC3	51	6229	58	7978	0.0418956	0.163266
ko05416	Viral myocarditis	ABL1;ABL2;ACTB;ACTG1;BID;CASP3;CASP8;CASP9;CAV1;CCND1;CD40LG;CD40;CD55;CD80;CD86;CXADR;CYCS;DAG1;DLA-12;DLA-64;DLA-79;DLA88;DLA-DMA;DLA-DMB;DLA-DQA1;DLA-DRA;DMD;EIF4G1;EIF4G2;EIF4G3;FAM131A;FAM131C;FCGRT;FYN;HFE;HLA-DRB1;ICAM1;ITGB2;LOC100685196;LOC100856137;LOC111090221;LOC607937;LRRC45;RAC3;MYH7;RAC1;RAC2;SGCA;SGCB;SGCD;SGCE;SGCZ	51	6229	63	7978	0.35335	0.712304
ko04721	Synaptic vesicle cycle	AP2A1;AP2A2;AP2B1;AP2M1;AP2S1;ATP6V0A1;ATP6V0A2;ATP6V0B;ATP6V0C;ATP6V0D1;ATP6V0E1;ATP6V0E2;ATP6V1A;ATP6V1B2;ATP6V1C1;ATP6V1C2;ATP6V1D;ATP6V1E1;ATP6V1F;ATP6V1H;CACNA1A;CACNA1B;CLTA;CLTB;CLTCL1;CLTC;CPLX1;CPLX2;DNM1;DNM2;DNM3;LOC102154542;LOC481939;LOC612591;NAPA;NSF;RAB3A;RIMS1;SLC17A7;SLC18A2;SNAP25;STX1A;STX1B;STX2;STX3;STXBP1;SYT1;TCIRG1;UNC13A;UNC13B;VAMP2	51	6229	65	7978	0.541016	0.891932
ko04976	Bile secretion	ABCB11;ABCB1;ABCB4;ABCC3;ABCC4;ABCG2;ADCY2;ADCY3;ADCY4;ADCY5;ADCY6;ADCY7;ADCY9;AQP1;AQP4;AQP8;AQP9;ATP1A1;ATP1A3;ATP1B1;ATP1B2;ATP1B3;CA2;CFTR;EPHX1;FXYD2;HMGCR;IFRD1;IFRD2;KCNN2;LDLR;LOC481634;LOC488636;LOC608675;NCEH1;NR0B2;NR1H4;ORAOV1;PRKACA;RUNDC3A;RUNDC3B;RXRA;SCARB1;SCTR;SLC2A1;SLC4A2;SLC4A4;SLC4A5;SLC5A1;SLC9A1	50	6229	69	7978	0.896965	1
ko00970	Aminoacyl-tRNA biosynthesis	AARS2;AARS;CARS2;CARS;DARS2;DARS;EARS2;EPRS;ESF1;FARS2;FARSA;FARSB;GARS;GATB;GATC;HARS2;HARS;IARS2;IARS;KARS;KIAA1324L;KIAA1324;LARS2;LARS;LRRC47;MAMDC2;MARS2;MARS;MTFMT;NARS2;NARS;PARS2;QARS;QRSL1;RARS2;RARS;SARS2;SARS;SEPSECS;TARS2;TARSL2;TARS;TM2D3;VARS2;VARS;WARS2;WARS;YARS2;YARS	49	6229	53	7978	0.00485172	0.0391464
ko03050	Proteasome	EMC8;EMC9;LOC100687259;LOC102152203;MITD1;OSBPL2;ADRM1;POMP;PSMA1;PSMA2;PSMA3;PSMA5;PSMA6;PSMA7;PSMB10;PSMB1;PSMB2;PSMB3;PSMB4;PSMB5;PSMB6;GLTPD2;PSMB7;PSMB8;PSMB9;PSMC1;PSMC2;PSMC3;PSMC4;PSMC5;PSMC6;PSMD11;PSMD12;PSMD13;PSMD14;PSMD1;PSMD2;PSMD3;PSMD4;PSMD6;PSMD7;PSMD8;PSME1;PSME2;PSME3;PSME4;PSMF1;RBPMS2;RBPMS;SEM1;TTC39A	49	6229	55	7978	0.0279575	0.128212
ko05031	Amphetamine addiction	ADCY5;ATF2;ATF4;ATF6B;CACNA1C;CACNA1D;CALM1;CALM3;CALML4;CALML6;CAMK2A;CAMK2D;CAMK2G;CAMK4;CREB1;CREB3L1;CREB3L2;CREB3L3;CREB3;CREB5;DDC;DRD1;FOSB;FOS;GRIA1;GRIA2;GRIA3;GRIA4;GRIN1;JUN;LOC102151906;LOC482687;MAOA;MAOB;PPP1CA;PPP1CB;PPP1CC;PPP1R1B;PPP3CA;PPP3CB;PPP3CC;PPP3R1;PRKACA;PRKCA;PRKCB;SIRT1;SLC18A2;STX1A;TMEM52	49	6229	64	7978	0.680023	0.985398
ko00480	Glutathione metabolism	ANPEP;AZIN1;CHAC2;G6PD;GCLC;GCLM;GGCT;GGT1;GGT5;GGT6;GGT7;GPX2;GPX3;GPX7;GPX8;GSR;GSS;GSTA4;GSTK1;GSTO1;GSTP1;IDH1;IDH2;LAP3;LOC100686488;LOC474938;LOC476006;LOC477556;LOC477558;LOC479911;LOC479912;LOC486404;LOC610304;MGST1;MGST3;ODC1;OPLAH;PGD;RHOA;GPX1;RMND1;RRM1;RRM2B;RRM2;SMS;SRM;TM4SF1;TXNDC12;UBL4A	48	6229	56	7978	0.106857	0.312923
ko04730	Long-term depression	ARAF;BRAF;CACNA1A;GNA11;GNA12;GNA13;GNAI1;GNAI2;GNAI3;GNAO1;GNAQ;GRIA1;GRIA2;GRIA3;GRID2;GUCY1A2;GUCY1A3;GUCY1B3;HRAS;IGF1R;IGF1;ITPR1;ITPR2;ITPR3;LOC111098223;KRAS;LOC610380;LYN;MAP2K1;MAP2K2;MAPK1;NOS1;NRAS;PLA2G4A;PLA2G4B;PLA2G4E;PLCB1;PLCB2;PLCB3;PLCB4;PPP2CA;PPP2CB;PPP2R1A;PPP2R1B;PRKCA;PRKCB;PRKG1;PRKG2;RAF1	48	6229	57	7978	0.168226	0.428211
ko00270	Cysteine and methionine metabolism	ACCS;ADI1;AHCYL1;AHCYL2;AHCY;AMD1;APIP;BCAT1;BCAT2;C20H19orf53;MRI1;CBS;CDO1;CTH;DNMT1;DNMT3A;DNMT3B;ENOPH1;GCLC;GCLM;GOT1;GOT2;GSS;HSD17B14;PLEKHA4;LDHAL6B;LDHA;LDHB;LOC100856577;LOC102152275;LTN1;MAT1A;MAT2A;MAT2B;MDH1B;MDH1;MDH2;MPST;MTAP;MTR;NUP62;IL4I1;PWWP2B;RMND1;SDSL;SDS;SLC35F6;SMS;SRM;TST;UEVLD	48	6229	57	7978	0.168226	0.428211
ko00590	Arachidonic acid metabolism	ALOX15B;ALOX15;ALOX5;APOO;CBR3;CYP2C18;CYP2J2;CYP2U1;CYP4A37;EPHX2;FAM84B;GGT1;GGT5;GPX2;GPX3;GPX7;GPX8;LOC100688446;LOC102154270;LOC111095870;LOC480785;LOC481674;LOC484867;LOC610164;LTA4H;PDCL;PLA2G12A;PLA2G16;PLA2G1B;PLA2G2C;PLA2G3;PLA2G4A;PLA2G4B;PLA2G4E;PLA2G5;PLA2G6;PLB1;PTGDS;PTGES2;PTGES3;PTGES;PTGIS;LOC111092245;PTGS1;PTGS2;RARRES3;RHOA;GPX1;SH3BGRL3;TBXAS1	48	6229	68	7978	0.946156	1
ko00330	Arginine and proline metabolism	ALDH16A1;ALDH18A1;ALDH2;ALDH3A2;ALDH4A1;ALDH7A1;ALDH9A1;AMD1;ARG1;ARG2;AZIN1;AZIN2;CARNS1;CKB;CKMT1A;CNDP2;DAO;GAMT;GATM;GOT1;GOT2;HOGA1;L3HYPDH;CCDC175;LAP3;LOC100686502;LOC100855913;LOC477562;MAOA;MAOB;MYADM;MYCBP;NOS1;NOS2;NOS3;OAT;ODC1;P4HA1;P4HA2;P4HA3;PYCR1;PYCR2;PYCR3;SAT1;SAT2;SMOX;SMS;SRM	47	6229	62	7978	0.727809	1
ko04216	Ferroptosis	ACSL1;ACSL3;ACSL4;ACSL5;ACSL6;ALOX15;APOO;ATG5;ATG7;CP;CYBB;FTH1;FTL;GCLC;GCLM;GSS;HMOX1;LOC100856028;LOC102155200;LOC111098020;LOC477072;LOC481426;LOC608550;LOC611632;LPCAT3;MAP1LC3A;MAP1LC3B;MAP1LC3C;NCOA4;PCBP1;PCBP2;PRR13;PRNP;SAT1;SAT2;SLC11A2;SLC39A14;SLC39A8;SLC3A2;SLC40A1;SLC7A11;STEAP3;TFRC;TM4SF18;TP53;VDAC2;VDAC3	46	6229	55	7978	0.204074	0.487014
ko00600	Sphingolipid metabolism	ACER2;ACER3;ARSA;ASAH1;B4GALT6;CERK;CERS2;CERS4;CERS5;CERS6;DEGS1;DEGS2;EEF2KMT;FAM189A1;FAM189A2;FAM189B;GAL3ST1;GALC;GBA2;GBA;GLA;GLB1L;GLB1;TMPPE;KDSR;NEU1;NEU2;NEU3;SPCS2;NEU4;PLPP1;PLPP2;PLPP3;SAMD8;SGMS1;SGMS2;SGPL1;SGPP1;SGPP2;SMPD1;SMPD4;SPHK1;SPHK2;SPTLC1;SPTLC2;SPTLC3;UGCG;UGT8	46	6229	55	7978	0.204074	0.487014
ko05134	Legionellosis	APAF1;ARF1;BCL2L13;BNIP3;C3;CASP3;CASP7;CASP8;CASP9;CD14;CXCL8;CYCS;EEF1A1;EEF1A2;EEF1G;HBS1L;HSF1;HSP70;HSPA2;HSPA8;HSPD1;IL18;IL6;ITGAM;ITGB2;LOC102154078;LOC102155289;LOC111091388;LOC111095622;LOC474850;MYD88;NFKB1;NFKB2;NFKBIA;PCNP;PYCARD;RAB1A;RAB1B;RELA;SAR1A;SAR1B;SEC22B;TLR2;TLR4;TLR5;VCP	46	6229	58	7978	0.48452	0.846631
ko04927	Cortisol synthesis and secretion	ADCY2;ADCY3;ADCY4;ADCY5;ADCY6;ADCY7;ADCY9;AGTR1;ATF2;ATF4;ATF6B;CACNA1C;CACNA1D;CACNA1G;CACNA1H;CREB1;CREB3L1;CREB3L2;CREB3L3;CREB3;CREB5;GNA11;GNAQ;HSD3B2;ITPR1;ITPR2;ITPR3;LOC111098223;KCNK2;KCNK3;LDLR;NCEH1;NR4A1;NR6A1;ORAI1;ORAOV1;PBX1;PDE8A;PDE8B;PLCB1;PLCB2;PLCB3;PLCB4;PRKACA;SCARB1;SP1	45	6229	66	7978	0.978649	1
ko03030	DNA replication	ATAD5;C27H12orf10;CLPTM1L;DNA2;FEN1;LIG1;LOC100855532;LOC102155235;LOC111094054;MCM2;MCM3;MCM4;MCM5;MCM6;MCM7;PCNA;POLA1;POLA2;POLD1;POLD2;POLD3;POLD4;POLE2;POLE3;POLE4;POLE;PRIM1;PRIM2;PRKRIP1;RFC1;RFC2;RFC3;RFC4;RFC5;RNASEH1;RNASEH2A;RNASEH2B;RNASEH2C;RPA1;RPA2;RPA3;RUFY2;RUFY3;SSBP1	44	6229	49	7978	0.0275976	0.12817
ko00620	Pyruvate metabolism	ACACA;ACACB;ACAT1;ACAT2;ACSS1;ACSS2;ACYP1;ACYP2;ALDH16A1;ALDH2;ALDH3A2;ALDH7A1;ALDH9A1;DLAT;DLD;FH;GLO1;GRHPR;HAGHL;HAGH;LDHAL6B;LDHA;LDHB;LDHD;LOC102152275;MDH1B;MDH1;MDH2;ME1;ME2;ME3;MTCL1;PCK2;PC;PDHA1;PDHB;PDHX;PKLR;PKM;PNKD;SOGA1;SOGA3;TMEM104;UEVLD	44	6229	54	7978	0.338727	0.68815
ko04623	Cytosolic DNA-sensing pathway	ADAR;CCL5;CHUK;CWF19L1;CXCL10;DDX58;IKBKB;IKBKE;IKBKG;IL18;IL33;IL6;IRF3;LOC106558900;LOC608689;MAVS;NFKB1;NFKBIA;NFKBIB;PCNP;POLR1C;POLR1D;LOC111092404;POLR2E;POLR2F;POLR2H;POLR2K;POLR2L;CHID1;POLR3A;POLR3B;POLR3C;POLR3D;POLR3F;POLR3GL;POLR3G;POLR3H;POLR3K;PYCARD;RELA;RIPK1;RIPK3;TBK1;TMEM173;TREX1;ATRIP;YIPF3	44	6229	55	7978	0.439459	0.815082
ko05014	Amyotrophic lateral sclerosis (ALS)	ALS2CL;ALS2;APAF1;BAD;BAX;BCL2L1;BCL2;BID;CASP12;CASP3;CASP9;CAT;CCS;CYCS;DAXX;DERL1;GRIA1;GRIA2;GRIN1;MAP2K3;MAP2K6;MAP3K5;MAPK11;MAPK13;MAPK14;NEFH;NEFL;NEFM;NOS1;PPP3CA;PPP3CB;PPP3CC;PPP3R1;PRPH;RAB5A;RAC1;SLC1A2;SOD1;TNFRSF1A;TNFRSF1B;TOMM40L;TOMM40;TP53	43	6229	51	7978	0.182696	0.452825
ko02010	ABC transporters	ABCA12;ABCA1;ABCA2;ABCA3;ABCA5;ABCA6;ABCA7;ABCA8;ABCA9;ABCB10;ABCB11;ABCB1;ABCB4;ABCB6;ABCB7;ABCB8;ABCB9;ABCC10;ABCC1;ABCC3;ABCC4;ABCC5;ABCC6;ABCC8;ABCC9;ABCD1;ABCD2;ABCD3;ABCD4;ABCG1;ABCG2;ABCG4;CFTR;LOC102156577;LOC478384;R3HDM4;RUNDC3A;RUNDC3B;SMIM8;TAP1;TAP2;TMEM259	42	6229	55	7978	0.68963	0.985664
ko04979	Cholesterol metabolism	ABCA1;ABCB11;ANGPTL3;ANGPTL4;APOA1;APOB;APOC1;APOE;APOH;CD36;CYP27A1;IGFBP6;LCAT;LDLRAP1;LDLR;LIPA;LIPC;LIPG;LOC102152873;LOC102156577;LPL;LRP1;LRP2;LRPAP1;MYLIP;NCEH1;NPC1;NPC2;OSBPL5;PLTP;SCARB1;SOAT1;SOAT2;SORT1;STARD3;TSPO;VAPA;VAPB;VDAC1;VDAC2;VDAC3	41	6229	50	7978	0.317028	0.663352
ko04340	Hedgehog signaling pathway	ARRB1;ARRB2;BCL2;BOC;BTRC;CCND1;CCND2;CDON;CSNK1A1;CSNK1D;CSNK1E;CSNK1G2;CSNK1G3;CUL1;CUL3;EVC2;EVC;FAM196A;FBXW11;GAS1;GLI1;GLI2;GLI3;GPR161;GRK2;GRK3;GSK3B;HHIP;KIF3A;KIF7;LRP2;PRKACA;PTCH1;PTCH2;SMO;SMURF1;SMURF2;SPOPL;SPOP;SUFU	40	6229	46	7978	0.0952589	0.2859
ko00260	Glycine, serine and threonine metabolism	ALAS1;ALDH7A1;AMT;AOC2;AOC3;BPGM;CBS;CHDH;CTH;DAO;DLD;GAMT;GATM;GCAT;GCSH;GLYCTK;GNMT;GRHPR;LOC475815;LOC477365;LOC480654;LOC491550;LOC607327;LOC607890;LOC608055;LOC610301;LTN1;MAOA;MAOB;NXPH4;PGAM1;PHGDH;PIPOX;PSAT1;PSPH;SARDH;SDSL;SDS;SHMT1;SHMT2	40	6229	51	7978	0.555496	0.908913
ko05219	Bladder cancer	ARAF;BRAF;CCND1;CDH1;CDK4;CDKN1A;CDKN2A;CXCL8;DAPK1;DAPK2;DAPK3;E2F1;E2F2;E2F3;EGFR;EGF;ERBB2;FGFR3;HBEGF;HRAS;KRAS;LOC489647;MAP2K1;MAP2K2;MAPK1;MDM2;MMP1;MMP2;MMP9;MYC;NRAS;RAF1;RASSF1;RB1;RPS6KA5;SRC;THBS1;TP53;VEGFA	39	6229	41	7978	0.00297268	0.0314634
ko04130	SNARE interactions in vesicular transport	BET1L;BET1;BNIP1;FAM172A;GOSR1;GOSR2;LOC102154542;LOC475497;LOC480074;VAMP4;LOC608858;METTL12;METTL13;SEC22B;SNAP23;SNAP29;STX10;STX11;STX16;STX17;STX18;STX19;STX1A;STX1B;STX2;STX3;STX4;STX5;STX6;STX7;STX8;USE1;VAMP1;VAMP2;VAMP3;VAMP5;VAMP7;VAMP8;VTI1A;VTI1B	39	6229	44	7978	0.0577545	0.197921
ko04961	Endocrine and other factor-regulated calcium reabsorption	ADCY6;ADCY9;AP2A1;AP2A2;AP2B1;AP2M1;AP2S1;ATP1A1;ATP1A3;ATP1B1;ATP1B2;ATP1B3;ATP2B1;BDKRB2;CALB1;CLTA;CLTB;CLTCL1;CLTC;DNM1;DNM2;DNM3;ESR1;FXYD2;GNAQ;KLK1;KL;LOC488636;PLCB1;PLCB2;PLCB3;PLCB4;PRKACA;PRKCA;PRKCB;PTH1R;RAB11A;SCGN;VDR	39	6229	44	7978	0.0577545	0.197921
ko05216	Thyroid cancer	BAK1;BAX;BRAF;C7H1orf27;CCDC6;CCND1;CDH1;CDKN1A;CTNNB1;DDB2;GADD45A;GADD45B;GADD45G;HRAS;ITPR3;LOC111098223;KRAS;LEF1;LOC489647;MAP2K1;MAP2K2;MAPK1;MYC;NCOA4;NRAS;NTRK1;PACSIN3;LOC111090846;POLK;PPARG;RET;RXRA;RXRB;RXRG;TCF7L1;TCF7L2;TCF7;TFG;TP53;TPM3;WDR76	39	6229	44	7978	0.0577545	0.197921
ko03022	Basal transcription factors	AK6;TAF9;CCNH;CDK7;ERCC2;ERCC3;GTF2A1;GTF2A2;GTF2B;GTF2E1;GTF2E2;GTF2F1;GTF2F2;GTF2H1;GTF2H2;GTF2H3;GTF2H5;GTF2IRD1;GTF2I;MNAT1;TAF10;TAF11;TAF12;TAF13;TAF15;TAF1;TAF2;TAF3;TAF4B;TAF4;TAF5L;TAF5;TAF6L;TAF6;TAF7;TAF8;TAF9B;TBPL1;TBP;TMEM179B	39	6229	45	7978	0.107996	0.312923
ko04962	Vasopressin-regulated water reabsorption	ADCY3;ADCY6;ADCY9;AQP4;ARHGDIA;ARHGDIB;ARHGDIG;CREB1;CREB3L1;CREB3L2;CREB3L3;CREB3;CREB5;DCTN1;DCTN2;DCTN4;DCTN5;DCTN6;DYNC1H1;DYNC1I1;DYNC1I2;DYNC1LI1;DYNC1LI2;DYNC2H1;DYNC2LI1;DYNLL1;DYNLL2;LOC111095863;NSF;PLEKHH1;PLEKHH2;PRKACA;RAB11A;RAB11B;RAB5A;RAB5B;RAB5C;STX4;VAMP2	39	6229	46	7978	0.17896	0.448676
ko00565	Ether lipid metabolism	AGPS;CEPT1;CHPT1;ENPP2;FAM84B;GAL3ST1;GOLGA7;LPCAT1;LPCAT2;LPCAT4;PAFAH1B1;PAFAH1B3;PAFAH2;PLA2G12A;PLA2G16;PLA2G1B;PLA2G2C;PLA2G3;PLA2G4A;PLA2G4B;PLA2G4E;PLA2G5;PLA2G6;PLA2G7;PLB1;PLD1;PLD2;PLD3;PLD4;PLPP1;PLPP2;PLPP3;PTX3;RARRES3;SELENOI;SH3BGRL3;TMEM86A;TPT1;UGT8	39	6229	49	7978	0.479499	0.845734
ko04923	Regulation of lipolysis in adipocyte	ABHD5;ADCY2;ADCY3;ADCY4;ADCY5;ADCY6;ADCY7;ADCY9;ADRB2;AKT1;AKT2;AKT3;CGA;FABP4;GNAI1;GNAI2;GNAI3;INSR;INS;IRS1;IRS2;MGLL;NPR1;NPY1R;ORAOV1;PDE3B;PIK3CA;PIK3CB;PIK3CD;PIK3R1;PIK3R2;PIK3R3;PLA2G16;PNPLA2;PRKACA;PRKG1;PRKG2;PTGS1;PTGS2	39	6229	55	7978	0.923096	1
ko05321	Inflammatiory bowel disease (IBD)	DLA-DMA;DLA-DMB;DLA-DQA1;DLA-DRA;HLA-DRB1;IFNGR1;IL12RB2;IL18R1;IL18;IL1A;IL23A;IL2RG;IL4R;IL6;JUN;LOC100856137;LOC111090221;LOC487739;LOC607937;MAF;NFATC1;NFKB1;NOD2;PCNP;RELA;RORA;RORC;SMAD2;SMAD3;STAT1;STAT3;STAT4;STAT6;TGFB1;TGFB2;TGFB3;TLR2;TLR4;TLR5	39	6229	60	7978	0.993579	1
ko04930		ABCC8;C1QL1;C1QTNF5;MFRP;CACNA1A;CACNA1B;CACNA1C;CACNA1D;CACNA1G;GCK;HK1;HK2;IKBKB;INSR;INS;IRS1;IRS2;KCNJ11;MAPK10;MAPK1;MAPK8;MAPK9;MTOR;PDX1;PIK3CA;PIK3CB;PIK3CD;PIK3R1;PIK3R2;PIK3R3;PKLR;PKM;PRKCE;PRKCZ;SLC2A2;SLC2A4;SOCS2;SOCS3;SOCS4	38	6229	50	7978	0.708849	1
ko03410	Base excision repair	APEX1;APEX2;C8H14orf37;CACHD1;FEN1;HMGB1;LIG1;LIG3;MBD4;MPG;MUTYH;NEIL1;NEIL2;NEIL3;NTHL1;OGG1;PARP1;PARP2;PARP3;PARP4;PCNA;POLB;POLD1;POLD2;POLD3;POLD4;POLE2;POLE3;POLE4;POLE;POLL;PRKRIP1;SMUG1;TDG;UNG;VWA5A;XRCC1	37	6229	43	7978	0.137794	0.371286
ko00071	Fatty acid degradation	ACAA2;ACADL;ACADM;ACADSB;ACADS;ACADVL;ACAT1;ACAT2;ACBD5;ACOX1;ACOX3;ACSL1;ACSL3;ACSL4;ACSL5;ACSL6;ADH4;ADH5;ALDH16A1;ALDH2;ALDH3A2;ALDH7A1;ALDH9A1;CPT1A;CPT1B;CPT1C;CPT2;CYP4A37;ECHS1;ECI1;ECI2;EHHADH;GCDH;HADHA;HADHB;HADH;LOC100856533	37	6229	49	7978	0.73521	1
ko05144	Malaria	CCL2;CD36;CD40LG;CD40;CD81;COMP;CXCL8;GYPC;HGF;ICAM1;IL18;IL6;ITGB2;LOC100855540;LOC100855558;LOC111090221;LOC480784;LOC607937;LOC609402;LRP1;MET;MYD88;PCNP;PECAM1;SDC1;SDC2;TGFB1;TGFB2;TGFB3;THBS1;THBS2;THBS3;THBS4;TLR2;TLR4;TWF2;TLR9;VCAM1	37	6229	55	7978	0.978663	1
ko00020	Citrate cycle (TCA cycle)	ACLY;ACO1;ACO2;CS;DLAT;DLD;DLST;FH;IDH1;IDH2;IDH3A;IDH3B;IDH3G;IREB2;LOC102152275;LOC608656;MDH1B;MDH1;MDH2;OGDHL;OGDH;PCK2;PC;PDHA1;PDHB;PDHX;RPAP3;SDHA;SDHB;SDHC;SDHD;SUCLA2;SUCLG1;SUCLG2;ZC2HC1A;ZMIZ1	36	6229	38	7978	0.00544812	0.0419898
ko00640	Propanoate metabolism	ABAT;ACACA;ACACB;ACADM;ACAT1;ACAT2;ACSS1;ACSS2;ACSS3;ALDH6A1;BBOF1;BCKDHA;BCKDHB;BRI3;DBT;DLD;ECHDC1;ECHS1;EHHADH;HADHA;HIBCH;LDHAL6B;LDHA;LDHB;MCEE;MTCL1;MUT;PCCA;PCCB;SOGA1;SOGA3;SUCLA2;SUCLG1;SUCLG2;UEVLD;ZC3H15	36	6229	42	7978	0.155051	0.407326
ko05150	Staphylococcus aureus infection	C1QA;C1QB;C1QC;C1RL;C1R;C1S;C2;C3AR1;C3;C5AR1;CFB;CFD;CFH;CFI;DLA-DMA;DLA-DMB;DLA-DQA1;DLA-DRA;DSG1;FCGR1A;FPR2;HLA-DRB1;ICAM1;ITGAM;ITGB2;LOC100856137;LOC100856270;LOC111090221;LOC111091388;LOC478984;LOC481722;LOC607937;MASP1;MASP2;PLG;SELPLG	36	6229	54	7978	0.982542	1
ko04740	Olfactory transduction	ADCY3;AGTPBP1;ANO2;ARRB1;ARRB2;CALM1;CALM3;CALML4;CALML6;CAMK2A;CAMK2D;CAMK2G;GNAL;GNB1;GRK2;GRK3;HPCAL1;LOC100685881;LOC100856052;LOC102151906;LOC482687;LRRC1;NCALD;PDE1A;PDE1B;PDE1C;PDE2A;PRKACA;PRKG1;PRKG2;PRRG3;RGS2;SLC8A1;SLC8A2;SLC8A3;TMEM52	36	6229	136	7978	1	1
ko00250	Alanine, aspartate and glutamate metabolism	ABAT;ADSL;ADSS;ALDH4A1;ALDH5A1;ASL;ASNS;ASPA;ASS1;CAD;ATRAID;FHDC1;FOLH1;GAD2;GFPT1;GFPT2;GLS2;GLS;GLUD1;GLUL;GOT1;GOT2;GPT;GTPBP6;LOC102153864;LOC102155014;LOC609147;METTL24;NAT8L;NIT1;NIT2;NUP62;IL4I1;PPAT;RIMKLA;RIMKLB;RIPOR2	35	6229	44	7978	0.492439	0.84664
ko00630	Glyoxylate and dicarboxylate metabolism	ACAT1;ACAT2;ACO1;ACO2;ACSS1;ACSS2;AMT;BIRC5;CAT;CS;DLD;GCSH;GLUL;GLYCTK;GRHPR;HOGA1;HYI;IREB2;LOC102152275;MCEE;MDH1B;MDH1;MDH2;MTCL1;MUT;NIPSNAP1;NIPSNAP2;NXPH4;PCCA;PCCB;RASGEF1B;SHMT1;SHMT2;SOGA1;SOGA3	35	6229	44	7978	0.492439	0.84664
ko00980	Metabolism of xenobiotics by cytochrome P450	ADH4;ADH5;AKR7A2;ALDH1A3;ALDH3B1;CBR3;CYP1A1;CYP1B1;CYP2S1;DHDH;EPHX1;GSTA4;GSTK1;GSTO1;GSTP1;HSD11B1L;HSD11B1;LOC100686488;LOC100688446;LOC100856533;LOC102154270;LOC474938;LOC476006;LOC477556;LOC477558;LOC479911;LOC479912;LOC480785;LOC486404;LOC610164;LOC610304;MGST1;MGST3;TRAF3IP3;UGT1A6	35	6229	56	7978	0.997591	1
ko04392	Hippo signaling pathway - multiple species	AJUBA;COMMD2;CRIP1;CSNK1E;DCHS1;FAT4;FRMD1;FRMD6;LATS1;LATS2;LIMD1;MOB1A;MOB1B;MOB3A;MOB3B;MOB3C;NF2;PAK1;RASSF1;RASSF2;RASSF4;RASSF6;SAV1;STK3;TEAD1;TEAD2;TEAD3;TEAD4;WTIP;WWC1;WWC2;WWC3;WWTR1;YAP1	34	6229	36	7978	0.00811146	0.0539076
ko04973	Carbohydrate digestion and absorption	AKT1;AKT2;AKT3;ATP1A1;ATP1A3;ATP1B1;ATP1B2;ATP1B3;CACNA1D;FXYD2;G6PC2;G6PC3;HK1;HK2;LOC479922;LOC480825;LOC488636;LOC489640;LOC607276;LOC607314;LOC607460;LOC612019;MGAM2;MGAM;PIK3CA;PIK3CB;PIK3CD;PIK3R1;PIK3R2;PIK3R3;PRKCB;SLC2A2;SLC37A4;SLC5A1	34	6229	41	7978	0.295409	0.632943
ko05204	Chemical carcinogenesis	ADH4;ADH5;ALDH1A3;ALDH3B1;CHRNA7;CYP1A1;CYP1B1;CYP2C18;EPHX1;GSTA4;GSTK1;GSTO1;GSTP1;HSD11B1;KYAT1;KYAT3;LOC100686488;LOC100688446;LOC100856533;LOC474938;LOC476006;LOC477556;LOC477558;LOC479911;LOC479912;LOC480785;LOC486404;LOC610164;LOC610304;MGST1;MGST3;PTGS2;SULT1A1;UGT1A6	34	6229	52	7978	0.988645	1
ko03020	RNA polymerase	LOC106558900;LOC608689;PACRG;POLR1A;POLR1B;POLR1C;POLR1D;LOC111092404;POLR1E;POLR2A;POLR2B;POLR2C;POLR2D;POLR2E;POLR2F;POLR2G;POLR2H;POLR2I;POLR2J;POLR2K;POLR2L;CHID1;POLR3A;POLR3B;POLR3C;POLR3D;POLR3F;POLR3GL;POLR3G;POLR3H;POLR3K;TWISTNB;YIPF3;ZBBX;ZNRD1	33	6229	36	7978	0.0293151	0.128212
ko00051	Fructose and mannose metabolism	AKR1B1;ALDOA;LOC102157295;ALDOB;ALDOC;ARID5A;ARID5B;ENOSF1;ERLIN1;ERLIN2;FBP1;FBP2;FPGT;GMDS;GMPPA;GMPPB;HK1;HK2;KHK;MPI;PFKFB1;PFKFB2;PFKFB3;PFKFB4;PFKL;PFKM;PFKP;PMM1;PMM2;SORD;TIGAR;TKFC;TPI1;TSTA3	33	6229	37	7978	0.0677725	0.227566
ko00500	Starch and sucrose metabolism	AGL;ARID5A;ARID5B;ENPP1;G6PC2;G6PC3;GAA;GANC;GBE1;GCK;GPI;GYG1;GYG2;GYS1;HK1;HK2;LOC479922;LOC480825;LOC607276;LOC607314;LOC607460;LOC612019;MGAM2;MGAM;MYORG;PGM1;ROR1;PGM2L1;PGM2;PYGB;PYGL;PYGM;UGP2;XG	33	6229	44	7978	0.756638	1
ko00380	Tryptophan metabolism	AADAT;ACAT1;ACAT2;ALDH16A1;ALDH2;ALDH3A2;ALDH7A1;ALDH9A1;ASMTL;BIRC5;CAT;CYP1A1;CYP1B1;DDC;ECHS1;EHHADH;GCDH;HADHA;HADH;HEATR5A;HEATR5B;IDO1;KYAT1;KYAT3;LOC608656;MAOA;MAOB;NUP62;IL4I1;OGDHL;OGDH;RASGEF1B;SAAL1;ZMIZ1	33	6229	50	7978	0.984056	1
ko00760	Nicotinate and nicotinamide metabolism	BST1;CD38;ENPP1;FAM200B;HEATR5A;HEATR5B;LMF1;LOC489396;NADK2;NADK;NADSYN1;NAMPT;NAPRT;NMNAT1;NMNAT2;NMNAT3;NMRK1;NNT;NT5C1A;NT5C2;NT5C3A;NT5C3B;NT5C;NT5DC2;NT5DC3;NT5E;NT5M;NUDT12;NUDT13;PNP;RBP1;RBP7	32	6229	41	7978	0.58991	0.915
ko05030	Cocaine addiction	ADCY5;ATF2;ATF4;ATF6B;BDNF;CDK5R1;CDK5;CREB1;CREB3L1;CREB3L2;CREB3L3;CREB3;CREB5;DDC;DLG4;DRD1;FOSB;GNAI1;GNAI2;GNAI3;GPSM1;GRIA2;GRIN1;JUN;MAOA;MAOB;NFKB1;PPP1R1B;PRKACA;RELA;RGS9;SLC18A2	32	6229	48	7978	0.977708	1
ko04742	Taste transduction	ADCY4;ADCY6;ASIC2;CACNA1A;CACNA1C;CHRM3;GABBR1;GABBR2;GABRA3;HCN4;HTR1B;HTR1D;ITPR3;LOC111098223;KCNK5;LOC478773;MLLT10;MLLT6;NPDC1;P2RX2;P2RY1;P3H3;GNB3;PDE1A;PDE1B;PDE1C;PHF14;PKD1L3;PRKACA;SCN3A;SCN9A;SCNN1A;SCNN1B;TRPM5	32	6229	62	7978	0.999999	1
ko00514	Other types of O-glycan biosynthesis	B3GLCT;B4GALT1;B4GALT2;B4GALT3;C24H20orf24;C9H9orf78;CCDC39;CERCAM;COLGALT1;COLGALT2;EOGT;GXYLT1;GXYLT2;KDELC1;KDELC2;LFNG;METTL26;MFNG;OGT;PLOD3;POFUT1;POFUT2;POGLUT1;POMT1;POMT2;RFNG;ST3GAL3;ST6GAL1;ST6GAL2;YBEY;ZNHIT3	31	6229	32	7978	0.00358488	0.0346749
ko04136	Autophagy - other eukaryotes	ATG101;ATG12;ATG13;ATG16L1;ATG2A;ATG2B;ATG3;ATG4A;ATG4B;ATG4C;ATG4D;ATG5;ATG7;ATG9A;BECN1;GABARAPL1;GABARAPL2;IGBP1;MLST8;MTOR;PHF23;GABARAP;PIK3C3;PIK3R4;PPP2CA;PPP2CB;RPTOR;TTC14;ULK2;WDR47;WIPI1;WIPI2	31	6229	33	7978	0.0145898	0.079829
ko00030	Pentose phosphate pathway	ALDOA;LOC102157295;ALDOB;ALDOC;DERA;FBP1;FBP2;G6PD;GLYCTK;GPI;H6PD;IDNK;LOC475755;LOC475937;PFKL;PFKM;PFKP;PGD;PGLS;PGM1;ROR1;PGM2;PRPS1;PRPS2;PRPSAP1;PRPSAP2;RBKS;RPE;RPIA;TALDO1;TKTL1;TKT;UBL4A	31	6229	34	7978	0.0412079	0.162405
ko04215	Apoptosis - multiple species	APAF1;BAK1;BAX;BBC3;BCL2L11;BCL2L1;BCL2;BECN1;BID;BIRC2;BIRC3;BIRC5;BIRC6;CASP3;CASP7;CASP8;CASP9;CYCS;DIABLO;FADD;HTRA2;ITPR3;LOC111098223;LOC111097407;LOC609235;MAPK10;MAPK8;MAPK9;NGFR;SEPT4;TNFRSF1A;XIAP	31	6229	36	7978	0.167409	0.428211
ko04978	Mineral absorption	ATOX1;ATP1A1;ATP1A3;ATP1B1;ATP1B2;ATP1B3;ATP2B1;CLCN2;CYBRD1;FTH1;FTL;FXYD2;HEPH;HMOX1;HMOX2;LOC102155200;LOC111098020;LOC477072;LOC488636;MT1E;SLC11A2;SLC30A1;SLC31A1;SLC39A4;SLC40A1;SLC5A1;STEAP1;STEAP2;TRPM6;TRPM7;VDR	31	6229	41	7978	0.724156	1
ko00982	Drug metabolism - cytochrome P450	ADH4;ADH5;ALDH1A3;ALDH3B1;FMO3;FMO4;FMO5;GSTA4;GSTK1;GSTO1;GSTP1;HEATR5A;HEATR5B;LOC100686488;LOC100856533;LOC474938;LOC476006;LOC477556;LOC477558;LOC479911;LOC479912;LOC486404;LOC610304;MAOA;MAOB;MGST1;MGST3;PLPP6;PLPP7;UGT1A6	30	6229	47	7978	0.992114	1
ko00563	Glycosylphosphatidylinositol(GPI)-anchor biosynthesis	DPM2;GPAA1;GPLD1;KIAA1468;METTL25;PGAP1;PIGA;PIGB;PIGC;PIGF;PIGG;PIGH;PIGK;PIGL;PIGM;PIGN;PIGO;PIGP;PIGQ;PIGS;PIGT;PIGU;PIGV;PIGW;PIGX;PIGZ;PYURF;UNC119B;UNC119	29	6229	29	7978	0.000753325	0.0102107
ko04960	Aldosterone-regulated sodium reabsorption	ATP1A1;ATP1A3;ATP1B1;ATP1B2;ATP1B3;FXYD2;HSD11B2;IGF1;INSR;INS;IRS1;KRAS;LOC488636;MAPK1;NEDD4L;NR3C2;PDPK1;PIK3CA;PIK3CB;PIK3CD;PIK3R1;PIK3R2;PIK3R3;PRKCA;PRKCB;SCNN1A;SCNN1B;SGK1;SLC9A3R2	29	6229	34	7978	0.21255	0.49351
ko00790	Folate biosynthesis	AKR1B1;ALPL;CACTIN;DHFR;FPGS;GCH1;GGH;GPHN;LOC100688446;LOC102155597;LOC480785;LOC609048;LOC610164;MARC1;MARC2;MBIP;MOCOS;MOCS1;MOCS2;PAH;PCBD1;PCBD2;PTS;QDPR;RMDN2;RMDN3;RTN4IP1;SAAL1;SPR	29	6229	36	7978	0.452028	0.830092
ko00052	Galactose metabolism	AKR1B1;ARID5A;ARID5B;B4GALT1;B4GALT2;G6PC2;G6PC3;GAA;GALE;GALK1;GALM;GALT;GANC;GCK;GLA;GLB1L;GLB1;TMPPE;HK1;HK2;LCTL;MGAM2;MGAM;MYORG;PFKL;PFKM;PFKP;PGM1;ROR1;PGM2;UGP2	29	6229	37	7978	0.575692	0.915
ko04913	Ovarian Steroidogenesis	ADCY2;ADCY3;ADCY4;ADCY5;ADCY6;ADCY7;ADCY9;ALOX5;BMP6;CGA;CYP1A1;CYP1B1;CYP2J2;HSD17B1;HSD17B2;HSD17B7;HSD3B2;IGF1R;IGF1;INSR;INS;LDLR;ORAOV1;PLA2G4A;PLA2G4B;PLA2G4E;PRKACA;PTGS2;SCARB1	29	6229	44	7978	0.979743	1
ko04672	Intestinal immune network for IgA production	CCL25;CD40LG;CD40;CD80;CD86;CXCL12;CXCR4;DLA-DMA;DLA-DMB;DLA-DQA1;DLA-DRA;FCMR;HLA-DRB1;ICOSLG;IL15RA;IL15;IL6;ITGB7;LOC100856137;LOC111090221;LOC607937;LTBR;MAP3K14;PCNP;PIGR;TGFB1;TNFRSF13C;TNFSF13B;TNFSF13	29	6229	47	7978	0.996808	1
ko00830	Retinol metabolism	ADH4;ADH5;ALDH1A1;ALDH1A2;CYP1A1;CYP26B1;CYP27C1;CYP2C18;CYP2S1;CYP4A37;DGAT1;DHRS3;DHRS4;DHRS9;HEATR5A;HEATR5B;HSD17B11;HSD17B6;LOC100856533;LOC111096022;LOC111097728;LRAT;PNPLA4;RDH10;RDH11;RDH16;RETSAT;SDR16C5;UGT1A6	29	6229	49	7978	0.999191	1
ko04710	Circadian rhythm	ARNTL;BHLHE40;BHLHE41;BTRC;CLOCK;CREB1;CRY1;MTERF2;CRY2;CSNK1D;CSNK1E;CUL1;FBXL3;FBXW11;NPAS2;NR1D1;PER1;PER2;PER3;PRKAA1;PRKAA2;PRKAB1;PRKAB2;PRKAG1;PRKAG2;LOC106559811;RBX1;RORA;RORB;RORC	28	6229	29	7978	0.00691513	0.0509974
ko05020	Prion diseases	BAX;C1QA;C1QB;C1QC;C6;C7;CASP12;CCL5;EGR1;ELK1;FYN;HSPA5;IL1A;IL6;LAMC1;LOC102153807;LOC102155067;MAP2K1;MAP2K2;MAPK1;NCAM1;NCAM2;NOTCH1;PCNP;PRKACA;PRNP;SOD1;STIP1	28	6229	33	7978	0.238365	0.534318
ko00860	Porphyrin and chlorophyll metabolism	ALAD;ALAS1;BLVRA;BLVRB;CPOX;CP;EARS2;EPRS;FECH;FXN;GUSB;HCCS;HDHD3;HEPHL1;HEPH;HMBS;HMOX1;HMOX2;LOC477792;LOC489515;LOC490151;LOC611632;MMAB;PPOX;TM4SF18;UGT1A6;UROD;UROS	28	6229	35	7978	0.487225	0.846631
ko00062	Fatty acid elongation	ACAA2;ACOT4;ACOT6;ACOT7;ECHS1;ELOVL1;ELOVL2;ELOVL4;ELOVL5;ELOVL6;ELOVL7;HACD1;HACD2;HACD3;HACD4;HADHA;HADHB;HADH;HSD17B12;LOC111092805;LOC490770;MECR;PPT1;PPT2;SLMAP;TECR;THEM4	27	6229	31	7978	0.158555	0.414623
ko01523	Antifolate resistance	ABCC1;ABCC3;ABCC4;ABCC5;ABCG2;ATIC;CHUK;DHFR;FOLR2;FPGS;GGH;IKBKB;IKBKG;IL6;LOC100856570;LOC111095870;LOC487740;LOC609048;MTHFR;NFKB1;PCNP;RELA;SHMT1;SHMT2;SLC19A1;SLC46A1;TYMS	27	6229	33	7978	0.392694	0.756972
ko00410	beta-Alanine metabolism	ABAT;ACADM;ALDH16A1;ALDH1A3;ALDH2;ALDH3A2;ALDH3B1;ALDH6A1;ALDH7A1;ALDH9A1;AOC2;AOC3;BBOF1;CARNS1;CNDP2;DPYD;DPYS;ECHS1;EHHADH;GAD2;HADHA;HIBCH;PDXDC1;SMOX;SMS;SRM;UPB1	27	6229	35	7978	0.644993	0.950674
ko04975	Fat digestion and absorption	ABCA1;AGPAT1;AGPAT2;APOA1;APOB;CD36;CEL;CLPS;DGAT1;DGAT2;GOT2;LIPJ;LOC102156577;LOC486903;MOGAT3;NPC1L1;PLA2G12A;PLA2G1B;PLA2G2C;PLA2G3;PLA2G5;PLPP1;PLPP2;PLPP3;PNLIPRP1;PNLIP;SCARB1	27	6229	38	7978	0.890829	1
ko03430	Mismatch repair	ATAD5;C27H12orf10;EXO1;LIG1;LOC100855532;MLH1;MLH3;MSH2;MSH3;MSH6;PCNA;PMS2;POLD1;POLD2;POLD3;POLD4;PRKRIP1;RFC1;RFC2;RFC3;RFC4;RFC5;RPA1;RPA2;RPA3;SSBP1	26	6229	27	7978	0.0106642	0.0594639
ko00650	Butanoate metabolism	AACS;ABAT;ACADS;ACAT1;ACAT2;ACSM3;ACSM5;ALDH5A1;BDH1;BDH2;ECHS1;EHHADH;FHOD1;FHOD3;GAD2;HADHA;HADH;HMGCLL1;HMGCL;HMGCS1;HMGCS2;L2HGDH;LOC106558179;OXCT1;PLCXD2;PLCXD3	26	6229	29	7978	0.0928567	0.282399
ko05340	Primary immunodeficiency	ADA;BLNK;BTK;CD19;CD3D;CD3E;CD40LG;CD40;CD4;CD8B;CIITA;DCLRE1C;IKBKG;IL2RG;IL7R;LCK;ORAI1;PTPRC;RFX5;RFXANK;RFXAP;TAP1;TAP2;TNFRSF13C;UNG;ZAP70	26	6229	36	7978	0.853496	1
ko00601	Glycosphingolipid biosynthesis - lacto and neolacto series	A4GALT;B3GALNT1;B3GALT1;B3GALT2;B3GNT2;B3GNT3;B3GNT4;B3GNT5;B4GALT1;B4GALT2;B4GALT3;B4GALT4;FUT1;FUT2;FUT4;FUT5;LOC111091392;GCNT7;GGTA1P;INTU;LOC100683739;LOC102156447;LOC488215;ST3GAL3;ST3GAL4;ST3GAL6;ST8SIA1	26	6229	37	7978	0.907716	1
ko00350	Tyrosine metabolism	ACCS;ADH4;ADH5;ALDH1A3;ALDH3B1;AOC2;AOC3;COMT;DDC;FAHD1;FAH;GOT1;GOT2;GSTZ1;HEATR5A;HEATR5B;HPD;LOC100856034;LOC100856533;LOC106560171;LOC111095249;MAOA;MAOB;MOXD1;NUP62;IL4I1;RABL3;HGD	26	6229	41	7978	0.990262	1
ko04940	Type I diabetes mellitus	CD80;CD86;CPE;DLA-12;DLA-64;DLA-79;DLA88;DLA-DMA;DLA-DMB;DLA-DQA1;DLA-DRA;FAS;FCGRT;GAD2;HFE;HLA-DRB1;HSPD1;ICA1;IL1A;INS;LOC100685196;LOC100856137;LOC111090221;LOC607937;PTPRN2;PTPRN	26	6229	42	7978	0.994912	1
ko00512	Mucin type O-glycan biosynthesis	B4GALT5;C1GALT1C1;C1GALT1;GALNT10;GALNT11;GALNT12;GALNT13;GALNT15;GALNT16;GALNT17;GALNT18;GALNT1;GALNT2;GALNT3;GALNT4;GALNT5;GALNT6;GALNT7;GALNT9;GCNT1;GCNT3;GCNT4;LOC102152620;ST3GAL1;ST3GAL2	25	6229	31	7978	0.465097	0.838484
ko03060	Protein export	FSIP1;HSPA5;IMMP1L;IMMP2L;NEU3;SPCS2;OXA1L;SEC11A;SEC11C;SEC61A2;SEC61B;SEC61G;SEC62;SEC63;SPCS1;SPCS3;SRP14;SRP19;SRP54;SRP68;SRP72;SRP9;SRPRA;SRPRB;XRRA1	24	6229	26	7978	0.0541904	0.192453
ko00900	Terpenoid backbone biosynthesis	ACAT1;ACAT2;CHURC1;DHDDS;DHRS11;FDPS;FNTA;FNTB;GGPS1;HMGCR;HMGCS1;HMGCS2;ICMT;IDI1;KCNN3;PMVK;MVD;MVK;NUS1;PCYOX1L;PCYOX1;PDSS1;PDSS2;RCE1;ZMPSTE24	24	6229	27	7978	0.126195	0.355403
ko05143	African trypanosomiasis	APOA1;F2RL1;FAS;GNAQ;ICAM1;IDO1;IL18;IL6;LAMA4;LOC100855540;LOC100855558;LOC480784;LOC609402;MYD88;PCNP;PLCB1;PLCB2;PLCB3;PLCB4;PRKCA;PRKCB;THOP1;TWF2;TLR9;VCAM1	24	6229	36	7978	0.963407	1
ko00140	Steroid hormone biosynthesis	COMT;CYP1A1;CYP1B1;CYP2C18;CYP7B1;HSD11B1L;HSD11B1;HSD11B2;HSD17B12;HSD17B1;HSD17B2;HSD17B3;HSD17B6;HSD17B7;HSD17B8;HSD3B2;LOC106560171;SLMAP;SRD5A1;SRD5A3;STS;SULT1D1;TRAF3IP3;UGT1A6	24	6229	47	7978	0.99999	1
ko04950	Maturity onset diabetes of the young	BHLHA15;FOXA2;FOXA3;GCK;HHEX;HNF1A;HNF1B;HNF4A;HNF4G;IAPP;INS;MNX1;NEUROD1;NKX2-2;NKX6-1;NR5A2;ONECUT1;ONECUT2;PAX4;PDX1;PKLR;RFX6;SLC2A2	23	6229	26	7978	0.146453	0.389717
ko01040	Biosynthesis of unsaturated fatty acids	ACOT4;ACOT6;ACOT7;ACOX1;ACOX3;ELOVL2;ELOVL5;ELOVL6;FADS2;HACD1;HACD2;HACD3;HACD4;HADHA;HSD17B12;LOC481634;LOC483793;LOC612278;LOC490770;PECR;SCD5;SCD;SLMAP;TECR	23	6229	29	7978	0.542305	0.891932
ko00534	Glycosaminoglycan biosynthesis - heparan sulfate / heparin	ANKMY2;B3GALT6;B3GAT3;B4GALT7;ECHDC3;EXT1;EXT2;EXTL1;EXTL2;EXTL3;GLCE;HS2ST1;HS3ST1;HS3ST2;HS6ST1;HS6ST3;LOC489516;NDST1;NDST2;SOBP;XYLT1;XYLT2	22	6229	27	7978	0.43977	0.815082
ko00670	One carbon pool by folate	ALDH1L2;AMT;ATIC;DHFR;LOC100855730;LOC100856570;LOC476506;LOC487740;LOC609048;MTFMT;MTHFD1L;MTHFD1;MTHFD2L;MTHFD2;MTHFR;MTHFS;MTR;NXPH4;SHMT1;SHMT2;TYMS	21	6229	22	7978	0.0308472	0.132167
ko00515	Mannose type O-glycan biosyntheis	B3GALNT2;B4GALT1;B4GALT2;B4GALT3;B4GAT1;CHST10;FKRP;FKTN;FUT4;ISPD;LARGE1;LARGE2;METTL26;POMGNT1;POMGNT2;MIR8806;POMK;POMT1;POMT2;ST3GAL3;TMEM5;TMEM60	21	6229	28	7978	0.741714	1
ko05332	Graft-versus-host disease	CD80;CD86;DLA-12;DLA-64;DLA-79;DLA88;DLA-DMA;DLA-DMB;DLA-DQA1;DLA-DRA;FAS;FCGRT;HFE;HLA-DRB1;IL1A;IL6;LOC100685196;LOC100856137;LOC111090221;LOC607937;PCNP	21	6229	34	7978	0.991083	1
ko05320	Autoimmune thyroid disease	CD40LG;CD40;CD80;CD86;CGA;DLA-12;DLA-64;DLA-79;DLA88;DLA-DMA;DLA-DMB;DLA-DQA1;DLA-DRA;FAS;FCGRT;HFE;HLA-DRB1;LOC100685196;LOC100856137;LOC111090221;LOC607937	21	6229	39	7978	0.999806	1
ko00511	Other glycan degradation	AGA;ENGASE;FAM189A1;FAM189A2;FAM189B;FUCA1;GBA2;GBA;GLB1L;GLB1;TMPPE;HEXA;HEXB;HEXDC;MAN2B1;MAN2C1;MANBA;NEU1;NEU2;NEU3;SPCS2;NEU4	20	6229	23	7978	0.224305	0.509638
ko00100	Steroid biosynthesis	CEL;CYP2R1;CYP51A1;DHCR24;DHCR7;EBP;FDFT1;HSD17B7;IGFBP6;LIPA;LSS;MSMO1;NSDHL;SC5D;SDR42E1;SOAT1;SOAT2;SQLE;TM7SF2;ZNF185	20	6229	25	7978	0.52212	0.87603
ko04977	Vitamin digestion and absorption	ABCC1;APOA1;APOB;BTD;CUBN;FOLH1;GIF;LMBRD1;LOC486151;LRAT;MMACHC;NETO2;PLB1;PNLIP;SCARB1;SLC19A1;SLC19A2;SLC5A6;TCN1;TCN2;SLC35E4	20	6229	25	7978	0.52212	0.87603
ko05330	Allograft rejection	CD40LG;CD40;CD80;CD86;DLA-12;DLA-64;DLA-79;DLA88;DLA-DMA;DLA-DMB;DLA-DQA1;DLA-DRA;FAS;FCGRT;HFE;HLA-DRB1;LOC100685196;LOC100856137;LOC111090221;LOC607937	20	6229	36	7978	0.999338	1
ko00770	Pantothenate and CoA biosynthesis	AASDHPPT;BCAT1;BCAT2;COASY;DPYD;DPYS;ENPP1;HSD17B14;PLEKHA4;LOC102155259;LOC111092250;PANK1;PANK2;PANK3;PANK4;PDXDC1;PPCDC;PPCS;UPB1;VNN1	19	6229	21	7978	0.129445	0.355403
ko00532	Glycosaminoglycan biosynthesis - chondroitin sulfate / dermatan sulfate	B3GALT6;B3GAT3;B4GALT7;CHPF;CHST11;CHST12;CHST14;CHST15;CHST3;CHSY1;CHSY3;CSGALNACT1;CSGALNACT2;DSEL;DSE;NT5DC1;UST;XYLT1;XYLT2	19	6229	21	7978	0.129445	0.355403
ko04964	Proximal tubule bicarbonate reclamation	AQP1;ATP1A1;ATP1A3;ATP1B1;ATP1B2;ATP1B3;CA2;CA4;FXYD2;GLS2;GLS;GLUD1;LOC102155014;LOC488636;MDH1;PCK2;SLC25A10;SLC38A3;SLC4A4	19	6229	22	7978	0.256622	0.569431
ko00340	Histidine metabolism	ALDH16A1;ALDH1A3;ALDH2;ALDH3A2;ALDH3B1;ALDH7A1;ALDH9A1;AMDHD1;ASPA;C1H9orf40;CARNMT1;CARNS1;CNDP2;HAL;HNMT;LOC491912;MAOA;MAOB;ZXDC	19	6229	28	7978	0.932632	1
ko04614	Renin-angiotensin system	ACE2;ACE;AGTR1;AGT;ANPEP;ATP6AP2;CMA1;CPA3;CTSA;ENPEP;KLK1;LNPEP;MME;NEURL2;SPATA25;NLN;PRCP;PREP;THOP1	18	6229	22	7978	0.453253	0.830092
ko00220	Arginine biosynthesis	ACY1;ARG1;ARG2;ASL;ASS1;GLS2;GLS;GLUD1;GLUL;GOT1;GOT2;GPT;LOC102155014;LOC609147;NOS1;NOS2;NOS3;RIPOR2	18	6229	23	7978	0.608512	0.915
ko00531	Glycosaminoglycan degradation	ARSB;GALNS;GLB1L;GLB1;TMPPE;GNS;GUSB;HEXA;HEXB;HGSNAT;HPSE;HYAL1;HYAL2;HYAL3;IDS;IDUA;NAGLU;SGSH;SPAM1	18	6229	24	7978	0.73899	1
ko04966	Collecting duct acid secretion	ATP6V0A1;ATP6V0A2;ATP6V0C;ATP6V0D1;ATP6V0E1;ATP6V0E2;ATP6V1A;ATP6V1B2;ATP6V1C1;ATP6V1C2;ATP6V1D;ATP6V1E1;ATP6V1F;CA2;LOC481939;LOC612591;SLC12A7;TCIRG1	18	6229	26	7978	0.904123	1
ko00591	Linoleic acid metabolism	ALOX15;APOO;CYP2C18;CYP2J2;FAM84B;PLA2G12A;PLA2G16;PLA2G1B;PLA2G2C;PLA2G3;PLA2G4A;PLA2G4B;PLA2G4E;PLA2G5;PLA2G6;PLB1;RARRES3;SH3BGRL3	18	6229	27	7978	0.946564	1
ko05033	Nicotine addiction	BOD1;CACNA1A;CACNA1B;CHRNA4;CHRNA7;CHRNB2;GABRA3;GABRB3;GABRE;GRIA1;GRIA2;GRIA3;GRIA4;GRIN1;MLLT10;MLLT6;PHF14;SLC17A7	18	6229	39	7978	0.999997	1
ko00450	Selenocompound metabolism	CTH;EID3;ESF1;KYAT1;KYAT3;LTN1;MARS2;MARS;MTR;NSMCE4A;PAPSS1;PAPSS2;SCLY;SEPHS1;SEPHS2;SEPSECS;TXNRD1	17	6229	19	7978	0.179556	0.448676
ko00592	alpha-Linolenic acid metabolism	ACOX1;ACOX3;FADS2;FAM84B;PLA2G12A;PLA2G16;PLA2G1B;PLA2G2C;PLA2G3;PLA2G4A;PLA2G4B;PLA2G4E;PLA2G5;PLA2G6;PLB1;RARRES3;SH3BGRL3	17	6229	26	7978	0.958451	1
ko00604	Glycosphingolipid biosynthesis - ganglio series	B3GALT4;B4GALNT1;GLB1L;GLB1;TMPPE;HEXA;HEXB;SLC33A1;ST3GAL1;ST3GAL2;ST3GAL5;ST6GALNAC3;ST6GALNAC4;PIP5KL1;ST6GALNAC5;ST6GALNAC6;ST8SIA1;ST8SIA5;PIAS2	16	6229	18	7978	0.210315	0.490966
ko00040	Pentose and glucuronate interconversions	AKR1A1;AKR1B1;CRYL1;DCXR;DHDH;GUSB;ISPD;KLB;KL;RPE;SORD;UGDH;UGP2;UGT1A6;XYLB	15	6229	20	7978	0.737311	1
ko00120	Primary bile acid biosynthesis	ACOT8;ACOX2;AMACR;CH25H;CXHXorf56;CYP27A1;CYP39A1;CYP7B1;HSD17B4;HSD3B7;LOC481634;LOC485619;LOC608675;SCP2	14	6229	22	7978	0.964928	1
ko00360	Phenylalanine metabolism	ACCS;ALDH1A3;ALDH3B1;AOC2;AOC3;DDC;GOT1;GOT2;HPD;LOC483462;MAOA;MAOB;NUP62;IL4I1;PAH	14	6229	24	7978	0.992192	1
ko00533	Glycosaminoglycan biosynthesis - keratan sulfate	B3GNT2;B3GNT7;B4GALT1;B4GALT2;B4GALT3;B4GALT4;CHST1;CHST2;FUT8;LOC489707;ST3GAL1;ST3GAL2;ST3GAL3	13	6229	15	7978	0.329287	0.671873
ko00603	Glycosphingolipid biosynthesis - globo and isoglobo series	A3GALT2;A4GALT;B3GALNT1;FUT1;FUT2;GBGT1;GLA;HEXA;HEXB;NAGA;ST3GAL1;ST3GAL2;ST8SIA1	13	6229	18	7978	0.815847	1
ko00730	Thiamine metabolism	AK1;AK2;AK4;AK5;AK7;ALPL;GSKIP;NFS1;NTPCR;PTRHD1;ROMO1;THTPA;TPK1	13	6229	18	7978	0.815847	1
ko00910	Nitrogen metabolism	CA11;CA12;CA13;CA14;CA2;CA4;CA5B;CA9;DGCR2;GLUD1;GLUL;LOC102155014;LOC608422	13	6229	20	7978	0.947554	1
ko05310	Asthma	CD40LG;CD40;DLA-DMA;DLA-DMB;DLA-DQA1;DLA-DRA;FCER1A;FCER1G;HLA-DRB1;LOC100856137;LOC111090221;LOC607937;MS4A2	13	6229	26	7978	0.999634	1
ko04744	Phototransduction	CALM1;CALM2;CALM3;CALML4;CALML6;EFCAB3;GNAT2;GNB1;GRK7;RNF7;LOC102151906;MID1IP1;RGS9;TMEM52	13	6229	31	7978	0.999998	1
ko00430	Taurine and hypotaurine metabolism	ADO;CDO1;CSAD;GAD2;GGT1;GGT5;GGT6;GGT7;LOC481634;LOC610687;PDXDC1;TM4SF1	12	6229	14	7978	0.378535	0.746983
ko03450	Non-homologous end-joining	DCLRE1C;FEN1;LIG4;MRE11;NHEJ1;POLL;PRKDC;RAD50;SHISA9;XRCC4;XRCC5;XRCC6	12	6229	15	7978	0.575528	0.915
ko00130	Ubiquinone and other terpenoid-quinone biosynthesis	ACCS;COQ2;COQ3;COQ5;COQ6;COQ7;GGCX;HPD;NQO1;TMEM94;VKORC1L1;VKORC1	12	6229	15	7978	0.575528	0.915
ko00072	Synthesis and degradation of ketone bodies	ACAT1;ACAT2;BDH1;BDH2;HMGCLL1;HMGCL;HMGCS1;HMGCS2;LOC106558179;OXCT1;PLCXD2;PLCXD3	12	6229	15	7978	0.575528	0.915
ko04122	Sulfur relay system	CTU2;MBIP;MOCS2;MOCS3;MPST;NFS1;ROMO1;SYPL1;SYP;TST;URM1	11	6229	14	7978	0.630843	0.9341
ko00053	Ascorbate and aldarate metabolism	ALDH16A1;ALDH2;ALDH3A2;ALDH7A1;ALDH9A1;MIOX;PITPNM1;PITPNM2;PITPNM3;UGDH;UGT1A6	11	6229	19	7978	0.987729	1
ko00061	Fatty acid biosynthesis	ACACA;ACACB;ACSL1;ACSL3;ACSL4;ACSL5;ACSL6;FASN;MCAT;OXSM	10	6229	15	7978	0.911007	1
ko00920	Sulfur metabolism	BPNT1;ETHE1;IMPAD1;MPST;PAPSS1;PAPSS2;SQOR;SUOX;TST	9	6229	9	7978	0.107688	0.312923
ko05130	Pathogenic Escherichia coli infection	ARPC3;CDC42;LOC102156768;TUBB2B;TUBB4A;TUBB4B;TUBB;YWHAQ;YWHAZ	9	6229	13	7978	0.864678	1
ko00440	Phosphonate and phosphinate metabolism	CEPT1;CHPT1;PCYT1A;TCTEX1D2;PCYT1B;PCYT2;PLEKHB1;PLEKHB2;SELENOI	8	6229	8	7978	0.137964	0.371286
ko05131	Shigellosis	ARPC3;CDC42;FBXW11;MAPK1;RAC1;U2AF1;UBE2D2	7	6229	7	7978	0.176746	0.447784
ko00750	Vitamin B6 metabolism	HEATR5A;HEATR5B;LOC488392;PHOSPHO2;PDXK;PDXP;PNPO;PSAT1	7	6229	9	7978	0.686376	0.985398
ko00740	Riboflavin metabolism	ACP2;ACP5;BLVRB;ENPP1;FLAD1;PTRHD1;RFK	7	6229	9	7978	0.686376	0.985398
ko00290	Valine, leucine and isoleucine biosynthesis	BCAT1;BCAT2;HSD17B14;PLEKHA4;SDSL;SDS	5	6229	5	7978	0.290047	0.626178
ko04320	Dorso-ventral axis formation	FHOD1;R3HDM1;R3HDM2;STAC3;TARDBP;TEX2	5	6229	6	7978	0.608179	0.915
ko00524	Neomycin, kanamycin and gentamicin biosynthesis	ARID5A;ARID5B;GCK;HK1;HK2	5	6229	7	7978	0.817446	1
ko00400	Phenylalanine, tyrosine and tryptophan biosynthesis	ACCS;GOT1;GOT2;NUP62;IL4I1;PAH	5	6229	9	7978	0.971354	1
ko00471	D-Glutamine and D-glutamate metabolism	GLS2;GLS;GLUD1;LOC102155014	4	6229	4	7978	0.37154	0.737474
ko00780	Biotin metabolism	BTD;HEBP2;HLCS;OXSM	4	6229	4	7978	0.37154	0.737474
ko04391	Hippo signaling pathway -fly	CRIP1;FJX1;LIX1L;LIX1	4	6229	6	7978	0.876176	1
ko04013	MAPK signaling pathway - fly	DOK5;R3HDM2;STAC3;TLE6	3	6229	3	7978	0.475912	0.844838
ko00785	Lipoic acid metabolism	C10H2orf15;LIPT1;LIAS;LIPT2	3	6229	3	7978	0.475912	0.844838
ko04214	Apoptosis - fly	BTF3L4;BTF3;LOC486817	3	6229	4	7978	0.78903	1
ko01051	Biosynthesis of ansamycins	TKTL1;TKT	2	6229	2	7978	0.609584	0.915
ko00073	Cutin, suberine and wax biosynthesis	FAR1;FAR2	2	6229	2	7978	0.609584	0.915
ko00523	Polyketide sugar unit biosynthesis	GPR180;TGDS	2	6229	2	7978	0.609584	0.915
ko05120	Epithelial cell signaling in Helicobacter pylori infection	CDC42;RAC1	2	6229	2	7978	0.609584	0.915
ko00261	Monobactam biosynthesis	PAPSS1;PAPSS2	2	6229	2	7978	0.609584	0.915
ko00525	Acarbose and validamycin biosynthesis	GPR180;TGDS	2	6229	2	7978	0.609584	0.915
ko01055	Biosynthesis of vancomycin group antibiotics	GPR180;TGDS	2	6229	2	7978	0.609584	0.915
ko00254	Aflatoxin biosynthesis	ACACA;ACACB	2	6229	3	7978	0.876926	1
ko00300	Lysine biosynthesis	AADAT	1	6229	1	7978	0.780772	1
ko00981	Insect hormone biosynthesis	DHRS11	1	6229	1	7978	0.780772	1
ko00311	Penicillin and cephalosporin biosynthesis	DAO	1	6229	1	7978	0.780772	1
ko00472	D-Arginine and D-ornithine metabolism	DAO	1	6229	1	7978	0.780772	1
ko00333	Prodigiosin biosyntheses	MCAT	1	6229	1	7978	0.780772	1
ko04745	Phototransduction - fly	EFCAB11	1	6229	2	7978	0.951961	1
ko00232	Caffeine metabolism	XDH	1	6229	3	7978	0.989478	1
