# Supplementary material for: Novel Functional Genes Involved in Transdifferentiation of Canine ADMSCs Into Insulin-Producing Cells, as Determined by Absolute Quantitative Transcriptome Sequencing Analysis
Source: Front Cell Dev Biol. 2021 Jun 28;9:685494. doi: 10.3389/fcell.2021.685494 (PMC8273515; doi:10.3389/fcell.2021.685494)
Supplement: Supplementary Material 1 — Five types of procedures. [file Data_Sheet_1.zip › Supplement 6.xlsx]

## Sheet: genes_fpkm_expression
gene_id	gene_name	transcript_id	GO	KEGG	KO_ENTRY	EC	Description	FPKM.IPC1_1	FPKM.IPC1_2	FPKM.IPC2_1	FPKM.IPC2_2	FPKM.IPC3_1	FPKM.IPC3_2	FPKM.IPC4_1	FPKM.IPC4_2	FPKM.Beta_cell1	FPKM.Beta_cell2	FPKM.ADSC1	FPKM.ADSC2
100049000	CEACAM24	NM_001097554.1	GO:0016021(integral component of membrane)	NA	NA	NA	carcinoembryonic antigen-related cell adhesion molecule 24 precursor [Canis lupus familiaris]	0.053088	0	0	0	0	0	0	0	0	0	0	0
100049001	LOC100049001	NM_001097555.1	GO:0004252(serine-type endopeptidase activity);GO:0005576(extracellular region);GO:0006508(proteolysis)	NA	NA	NA	tryptase precursor [Canis lupus familiaris]	0	0	0	0	0	0	0	0	3.35977	3.40326	1.10816	0.620362
100049002	ST6GALNAC1	XM_022422502.1	GO:0001574(ganglioside biosynthetic process);GO:0001665(alpha-N-acetylgalactosaminide alpha-2,6-sialyltransferase activity);GO:0005794(Golgi apparatus);GO:0009311(oligosaccharide metabolic process);GO:0009312(oligosaccharide biosynthetic process);GO:0016021(integral component of membrane);GO:0018279(protein N-linked glycosylation via asparagine);GO:0097503(sialylation)	00512(Mucin type O-glycan biosynthesis)	K03479	EC:2.4.99.3	alpha-N-acetylgalactosaminide alpha-2,6-sialyltransferase 1 isoform X1 [Canis lupus familiaris]	0	0	0	0	0	0	0	0	0.061093	0.074815	0	0
100126180	THADA	XM_022423966.1;XM_022423967.1;XM_005625665.3;XM_022423968.1	GO:0005515(protein binding);GO:0005515(protein binding)	NA	NA	NA	thyroid adenoma-associated protein homolog [Canis lupus familiaris]	1.98861	1.82578	1.6866	1.58783	2.1801	1.84772	1.09274	1.33841	0.894942	1.02038	3.13261	3.17963
100134939	CAECAM1	NM_001113459.1	GO:0016021(integral component of membrane)	NA	NA	NA	carcinoembryonic antigen-related cell adhesion molecule 25 precursor [Canis lupus familiaris]	0	0	0	0.133875	0	0	0	0	0.667426	0.981323	0.283698	0.356274
100135058	DEFB124	NM_001113714.1	GO:0005576(extracellular region);GO:0009986(cell surface);GO:0042742(defense response to bacterium);GO:0045087(innate immune response)	NA	NA	NA	beta-defensin 124 [Zalophus californianus]	0	0	0.179211	0.207984	0	0.30737	0.199884	0.158478	0	0	0	0
100170647	KHK	NM_001195155.1	GO:0000166(nucleotide binding);GO:0004454(ketohexokinase activity);GO:0005524(ATP binding);GO:0005634(nucleus);GO:0005737(cytoplasm);GO:0005975(carbohydrate metabolic process);GO:0006000(fructose metabolic process);GO:0009744(response to sucrose);GO:0009749(response to glucose);GO:0010043(response to zinc ion);GO:0016301(kinase activity);GO:0016310(phosphorylation);GO:0016740(transferase activity…	00051(Fructose and mannose metabolism)	K00846	EC:2.7.1.3	ketohexokinase [Canis lupus familiaris]	0.567726	0.691471	2.39362	1.9399	2.00122	2.03694	0.324531	0.866325	2.3438	2.2114	0.179825	0.28589
100174779	CD1B	NM_001130830.1	GO:0005886(plasma membrane);GO:0006955(immune response);GO:0009986(cell surface);GO:0016021(integral component of membrane);GO:0030881(beta-2-microglobulin binding);GO:0030883(endogenous lipid antigen binding);GO:0030884(exogenous lipid antigen binding);GO:0048007(antigen processing and presentation, exogenous lipid antigen via MHC class Ib);GO:0071723(lipopeptide binding)	04530(Tight junction);04640(Hematopoietic cell lineage)	K06448	NA	T-cell surface glycoprotein CD1b-like [Canis lupus dingo]	0	0	0	0	0	0	0	0	0.111618	0.20324	0	0
100187714	CRSP-3	NM_001134976.2	GO:0005179(hormone activity);GO:0005576(extracellular region)	04270(Vascular smooth muscle contraction)	K12332	NA	uncharacterized protein LOC112667675 isoform X1 [Canis lupus dingo]	0	0	0	0	0	0	0	0	0	0	0	0.117048
100215999	FHIT	XM_014121714.2;XM_022406193.1;XM_022406195.1;NM_001308549.1;XM_022406196.1;XM_022406198.1;XM_014121719.2;XM_005632296.3;XM_005632301.3	GO:0000166(nucleotide binding);GO:0001650(fibrillar center);GO:0005634(nucleus);GO:0005737(cytoplasm);GO:0005829(cytosol);GO:0005886(plasma membrane);GO:0006163(purine nucleotide metabolic process);GO:0006260(DNA replication);GO:0006351(transcription, DNA-templated);GO:0006355(regulation of transcription, DNA-templated);GO:0015964(diadenosine triphosphate catabolic process);GO:0016151(nickel cati…	00230(Purine metabolism);05222(Small cell lung cancer);05223(Non-small cell lung cancer);05223(Non-small cell lung cancer)	K01522	EC:3.6.1.29	bis(5'-adenosyl)-triphosphatase isoform X5 [Canis lupus familiaris]	0.4946	0.818953	0.670888	0.526352	0.516751	0.446919	0.729491	0.593848	1.09504	1.11052	0	0.131707
100271731	TAS2R42	NM_001145496.1	GO:0001580(detection of chemical stimulus involved in sensory perception of bitter taste);GO:0007186(G-protein coupled receptor signaling pathway);GO:0016021(integral component of membrane);GO:0033038(bitter taste receptor activity)	04742(Taste transduction)	K08474	NA	taste receptor type 2 member 42 [Canis lupus familiaris]	0	0	0.038437	0.085517	0	0.032951	0	0	0	0	0	0
100271736	TAS2R3	NM_001145499.1	GO:0001580(detection of chemical stimulus involved in sensory perception of bitter taste);GO:0007186(G-protein coupled receptor signaling pathway);GO:0016021(integral component of membrane);GO:0033038(bitter taste receptor activity)	04742(Taste transduction)	K08474	NA	taste receptor type 2 member 3 [Canis lupus familiaris]	0	0.030164	0.079658	0.059251	0	0.134713	0	0	0.032517	0	0	0
100271740	CAFA-T2R67	NM_001145503.1	GO:0001580(detection of chemical stimulus involved in sensory perception of bitter taste);GO:0007186(G-protein coupled receptor signaling pathway);GO:0016021(integral component of membrane);GO:0033038(bitter taste receptor activity)	04742(Taste transduction)	K08474	NA	taste receptor type 2 member 109 [Canis lupus familiaris]	0	0	0	0.060008	0	0.068217	0.049292	0.060676	0	0	0	0
100271859	HMGA2	XM_022424167.1	NA	NA	NA	NA	uncharacterized protein LOC106698497 [Myotis lucifugus]	0.100681	0.071259	0	0	0	0	0	0	0	0	0	0
100379585	TLR10	XM_022415701.1;XM_005618242.3;NM_001173127.1	GO:0002224(toll-like receptor signaling pathway);GO:0002755(MyD88-dependent toll-like receptor signaling pathway);GO:0004888(transmembrane signaling receptor activity);GO:0005887(integral component of plasma membrane);GO:0006954(inflammatory response);GO:0034166(toll-like receptor 10 signaling pathway);GO:0045087(innate immune response);GO:0050707(regulation of cytokine secretion);GO:0050729(posi…	NA	NA	NA	toll-like receptor 10 [Canis lupus familiaris]	0	0	0.00547999	0	0	0	0	0.00321533	0.00698035	0.0604973	0	0
100533462	ARHGAP8	NM_001204405.1;XM_022423972.1	GO:0005737(cytoplasm);GO:0007165(signal transduction);GO:0043087(regulation of GTPase activity);GO:0043087(regulation of GTPase activity)	NA	NA	NA	rho GTPase-activating protein 8 isoform X1 [Canis lupus familiaris]	0	0	0	0.017135	0	0.0196453	0	0	5.74396	5.78525	0	0
100682563	LOC100682563	XR_002622574.1;XR_002622575.1	NA	NA	NA	NA		0	0	0	0	0	0	0	0	0.364588	0.174132	0	0
100682581	LRRC43	XM_022410705.1;XM_022410706.1	GO:0003674(molecular_function);GO:0005575(cellular_component);GO:0008150(biological_process);GO:0008150(biological_process)	NA	NA	NA	leucine-rich repeat-containing protein 43 isoform X3 [Canis lupus familiaris]	0.0207615	0.0215118	0	0.0422555	0	0	0.0242625	0	0	0	0.0859619	0.0787879
100682600	LOC100682600	XM_014120570.2	GO:0004222(metalloendopeptidase activity);GO:0006508(proteolysis);GO:0008270(zinc ion binding);GO:0016021(integral component of membrane)	NA	NA	NA	LOW QUALITY PROTEIN: disintegrin and metalloproteinase domain-containing protein 30 [Canis lupus familiaris]	0	0	0	0.02711	0	0	0.015621	0	0	0	0	0
100682618	LOC100682618	XM_022425537.1	GO:0016021(integral component of membrane)	NA	NA	NA	LOW QUALITY PROTEIN: protein FAM205A-like, partial [Canis lupus familiaris]	0	0	0	0	0.009606	0	0	0.008415	0	0	0	0
100682639	LOC100682639	XR_134606.3	NA	NA	NA	NA		0	0	0	0	0	0	0	0	0.185438	0.159978	0	0
100682650	LOC100682650	XM_022427003.1	GO:0000145(exocyst);GO:0005546(phosphatidylinositol-4,5-bisphosphate binding);GO:0005886(plasma membrane);GO:0006887(exocytosis);GO:0006893(Golgi to plasma membrane transport);GO:0017049(GTP-Rho binding);GO:0051601(exocyst localization)	NA	NA	NA	exocyst complex component 1-like [Bos taurus]	0	0	0	0	0	0	0	0	0.623303	0.660946	0	0
100682654	LOC100682654	XM_014122018.2	GO:0003677(DNA binding);GO:0005634(nucleus);GO:0006351(transcription, DNA-templated);GO:0006355(regulation of transcription, DNA-templated);GO:0046872(metal ion binding)	NA	NA	NA	zinc finger protein 709 [Canis lupus familiaris]	0.317099	0.164179	0.314255	0.392084	0.323012	0.224197	0.110647	0.290938	0.36258	0.345519	0.430971	0.321092
100682660	LOC100682660	XR_002623802.1	NA	NA	NA	NA		0	0	0	0	0	0	0	0	0	0.042773	0	0
100682666	LOC100682666	XM_003434356.3	GO:0000122(negative regulation of transcription by RNA polymerase II);GO:0000981(RNA polymerase II transcription factor activity, sequence-specific DNA binding);GO:0001047(core promoter binding);GO:0001078(transcriptional repressor activity, RNA polymerase II proximal promoter sequence-specific DNA binding);GO:0003682(chromatin binding);GO:0003700(DNA binding transcription factor activity);GO:000…	04550(Signaling pathways regulating pluripotency of stem cells);05016(Huntington disease)	K09222	NA	RE1-silencing transcription factor-like [Canis lupus familiaris]	0	0	0	0	0	0	0.070584	0.06193	0	0	0	0
100682684	ZKSCAN4	XM_003434203.4	GO:0003700(DNA binding transcription factor activity);GO:0005634(nucleus);GO:0006351(transcription, DNA-templated);GO:0006355(regulation of transcription, DNA-templated);GO:0007040(lysosome organization);GO:0010507(negative regulation of autophagy);GO:0043565(sequence-specific DNA binding);GO:0046872(metal ion binding)	NA	NA	NA	zinc finger protein with KRAB and SCAN domains 4 [Canis lupus familiaris]	3.03067	2.63523	2.5815	2.49525	3.33317	3.88976	3.02227	2.65957	0.673227	1.04101	2.45002	2.50051
100682701	TSFM	XM_014108775.1	GO:0003746(translation elongation factor activity);GO:0005634(nucleus);GO:0005759(mitochondrial matrix);GO:0070125(mitochondrial translational elongation)	NA	NA	NA	elongation factor Ts, mitochondrial [Canis lupus familiaris]	0	0.117561	0	0	0	0	0	0	0	0	0.087697	0.212301
100682724	TMEM238	XM_003432704.4	GO:0016021(integral component of membrane)	NA	NA	NA	transmembrane protein 238 [Canis lupus familiaris]	0.046142	0.080145	0.053086	0	0.107632	0.072289	0.092877	0	0.456721	0.412091	0	0
100682725	LOC100682725	XM_022407017.1;XM_022407013.1;XR_295013.3	GO:0001932(regulation of protein phosphorylation);GO:0002755(MyD88-dependent toll-like receptor signaling pathway);GO:0003725(double-stranded RNA binding);GO:0003727(single-stranded RNA binding);GO:0004872(receptor activity);GO:0004888(transmembrane signaling receptor activity);GO:0005764(lysosome);GO:0005768(endosome);GO:0005783(endoplasmic reticulum);GO:0005887(integral component of plasma memb…	NA	NA	NA	oleosin-B6-like [Canis lupus familiaris]	0	0	0	0	0	0	0	0.0163301	0.0412284	0	0	0
100682726	LOC100682726	XM_005633793.1	GO:0004930(G-protein coupled receptor activity);GO:0004984(olfactory receptor activity);GO:0005886(plasma membrane);GO:0007165(signal transduction);GO:0007186(G-protein coupled receptor signaling pathway);GO:0016021(integral component of membrane);GO:0050911(detection of chemical stimulus involved in sensory perception of smell)	04740(Olfactory transduction)	K04257	NA	olfactory receptor 51G2-like [Canis lupus familiaris]	0	0	0	0	0	0	0	0.057902	0	0	0	0
100682747	TMEM229A	XM_005628441.2	GO:0016021(integral component of membrane)	NA	NA	NA	transmembrane protein 229A [Canis lupus familiaris]	0	0	0	0	0	0	0	0	0.101288	0.154858	0	0
100682768	SLC9A4	XM_003431517.4	GO:0001696(gastric acid secretion);GO:0002064(epithelial cell development);GO:0006885(regulation of pH);GO:0015385(sodium:proton antiporter activity);GO:0016021(integral component of membrane);GO:0035725(sodium ion transmembrane transport);GO:1902600(proton transmembrane transport)	04971(Gastric acid secretion)	K13961	NA	sodium/hydrogen exchanger 4 [Canis lupus familiaris]	0	0	0	0	0	0	0	0	0.052226	0	0	0
100682811	CSRNP3	XM_014110676.2	GO:0001228(transcriptional activator activity, RNA polymerase II transcription regulatory region sequence-specific DNA binding);GO:0005634(nucleus);GO:0006366(transcription by RNA polymerase II);GO:0010923(negative regulation of phosphatase activity);GO:0043065(positive regulation of apoptotic process);GO:0043565(sequence-specific DNA binding);GO:0045944(positive regulation of transcription by RN…	NA	NA	NA	cysteine/serine-rich nuclear protein 3 [Canis lupus familiaris]	0	0	0	0	0	0	0	0	0.010831	0.019878	0	0
100682826	LOC100682826	XM_022416107.1	GO:0005634(nucleus)	04722(Neurotrophin signaling pathway)	K12464	NA	melanoma-associated antigen 10-like [Canis lupus familiaris]	0	0	0.0116077	0.013765	0	0.0235562	0	0	0	0	0	0
100682849	PHF24	XM_014117823.2	GO:0005509(calcium ion binding)	NA	NA	NA	PHD finger protein 24 [Canis lupus familiaris]	0.0235048	0	0.0165114	0	0	0	0	0.00968775	0.17874	0.190161	0	0
100682871	C6H16orf90	XM_003434865.4	GO:0003674(molecular_function);GO:0005575(cellular_component);GO:0008150(biological_process)	NA	NA	NA	uncharacterized protein C16orf90 homolog isoform X2 [Canis lupus familiaris]	0.0859741	0	0	0	0	0	0	0	0	0	0	0
100682875	LOC100682875	XM_022425017.1	GO:0005975(carbohydrate metabolic process);GO:0016020(membrane);GO:0016758(transferase activity, transferring hexosyl groups)	00601(Glycosphingolipid biosynthesis - lacto and neolacto series)	K00743	EC:2.4.1.87	N-acetyllactosaminide alpha-1,3-galactosyltransferase-like isoform X2 [Canis lupus familiaris]	0	0	0	0	0	0	0	0	0.00871118	0	0	0
100682879	ERICH5	XM_022426548.1	GO:0003674(molecular_function);GO:0005575(cellular_component);GO:0008150(biological_process)	NA	NA	NA	glutamate-rich protein 5, partial [Canis lupus familiaris]	0.222983	0.176229	0.387083	0.528529	0.351489	0.491544	0.088597	0.166982	0.484166	0.470684	0.311301	0.196904
100682941	FAM216B	XM_022408349.1	GO:0003674(molecular_function);GO:0005575(cellular_component);GO:0008150(biological_process)	NA	NA	NA	LOW QUALITY PROTEIN: protein FAM216B [Canis lupus familiaris]	0	0	0	0	0.036141	0	0	0	0.034245	0	0	0
100682944	NKAPL	XM_003434207.4	GO:0003674(molecular_function);GO:0003682(chromatin binding);GO:0005575(cellular_component);GO:0005634(nucleus);GO:0006351(transcription, DNA-templated);GO:0006355(regulation of transcription, DNA-templated);GO:0007219(Notch signaling pathway);GO:0007283(spermatogenesis);GO:0008150(biological_process);GO:0030154(cell differentiation);GO:0045892(negative regulation of transcription, DNA-templated)	NA	NA	NA	NKAP-like protein [Canis lupus familiaris]	0.107935	0	0.094532	0.328868	0.359223	0.35172	0.084389	0.259147	0	0	0.188381	0.277708
100682947	LOC100682947	XR_291814.3	NA	NA	NA	NA		0.0656678	0.0408816	0.023065	0.0535366	0	0.0258427	0.0295989	0	0.0734521	0.0404778	0	0.0382558
100682979	TCEAL7	XM_005641597.3	GO:0005634(nucleus);GO:0006357(regulation of transcription by RNA polymerase II);GO:0032088(negative regulation of NF-kappaB transcription factor activity);GO:0050699(WW domain binding)	NA	NA	NA	PREDICTED: transcription elongation factor A protein-like 7 [Panthera pardus]	0	0	0	0	0	0	0	0	0.42809	0.485694	0	0
100683063	LOC100683063	XM_022420677.1	GO:0005524(ATP binding);GO:0005783(endoplasmic reticulum);GO:0006638(neutral lipid metabolic process);GO:0006869(lipid transport);GO:0016021(integral component of membrane);GO:0042626(ATPase activity, coupled to transmembrane movement of substances);GO:0043231(intracellular membrane-bounded organelle);GO:0055085(transmembrane transport)	02010(ABC transporters)	K05643	NA	ATP-binding cassette sub-family A member 17-like, partial [Canis lupus familiaris]	0	0	0	0.004802	0	0	0	0	0.009195	0.020533	0	0.008584
100683150	ADGRB1	XM_022426506.1	GO:0004930(G-protein coupled receptor activity);GO:0007186(G-protein coupled receptor signaling pathway);GO:0014069(postsynaptic density);GO:0016021(integral component of membrane);GO:0016525(negative regulation of angiogenesis);GO:0051965(positive regulation of synapse assembly)	04115(p53 signaling pathway)	K04596	NA	brain-specific angiogenesis inhibitor 1 [Canis lupus familiaris]	0.017556	0.072695	0.161417	0.251889	0.326874	0.303634	0.435573	0.297231	0.019609	0.01801	0	0
100683151	LOC100683151	XR_001317695.2	NA	NA	NA	NA		0.0129428	0	0	0.0131715	0	0	0	0	0	0	0	0
100683168	SLC24A1	XM_014109383.2	GO:0005262(calcium channel activity);GO:0005509(calcium ion binding);GO:0005887(integral component of plasma membrane);GO:0006874(cellular calcium ion homeostasis);GO:0007601(visual perception);GO:0008273(calcium, potassium:sodium antiporter activity);GO:0030955(potassium ion binding);GO:0031402(sodium ion binding);GO:0035725(sodium ion transmembrane transport);GO:0070588(calcium ion transmembran…	04744(Phototransduction)	K13749	NA	sodium/potassium/calcium exchanger 1 [Canis lupus familiaris]	0	0.012277	0	0	0	0.013631	0	0	0	0.023222	0	0
100683170	MESP2	XM_003434343.4	GO:0046983(protein dimerization activity);GO:0070062(extracellular exosome)	NA	NA	NA	mesoderm posterior protein 2, partial [Canis lupus familiaris]	0	0	0	0	0.041908	0	0	0	0.273435	0.217523	0	0
100683173	SPATA45	XM_003434963.4	GO:0003674(molecular_function);GO:0005575(cellular_component);GO:0008150(biological_process)	NA	NA	NA	spermatogenesis-associated protein 45 isoform X1 [Canis lupus familiaris]	0	0.0797314	0	0	0	0	0	0	0	0	0	0
100683193	HRG	XM_005639810.2	GO:0002839(positive regulation of immune response to tumor cell);GO:0004867(serine-type endopeptidase inhibitor activity);GO:0004869(cysteine-type endopeptidase inhibitor activity);GO:0005102(receptor binding);GO:0008201(heparin binding);GO:0008270(zinc ion binding);GO:0008285(negative regulation of cell proliferation);GO:0010468(regulation of gene expression);GO:0010543(regulation of platelet ac…	NA	NA	NA	histidine-rich glycoprotein isoform X1 [Canis lupus familiaris]	0	0	0	0	0	0	0	0	0.254256	0.229141	0	0
100683194	VSIG8	XM_005640905.1	GO:0003723(RNA binding);GO:0005622(intracellular);GO:0016021(integral component of membrane)	NA	NA	NA	V-set and immunoglobulin domain-containing protein 8 [Canis lupus familiaris]	0.028424	0	0	0	0	0	0	0	0	0	0	0
100683201	LOC100683201	XM_022421530.1	GO:0016021(integral component of membrane)	NA	NA	NA	proteolipid protein 2-like isoform X1 [Canis lupus familiaris]	0	0	0	0	0.0347504	0	0	0	0	0	0	0
100683236	GRM3	XM_022427284.1	GO:0004930(G-protein coupled receptor activity);GO:0005887(integral component of plasma membrane);GO:0007196(adenylate cyclase-inhibiting G-protein coupled glutamate receptor signaling pathway);GO:0008066(glutamate receptor activity);GO:0042734(presynaptic membrane);GO:0051966(regulation of synaptic transmission, glutamatergic)	04072(Phospholipase D signaling pathway);04080(Neuroactive ligand-receptor interaction);04724(Glutamatergic synapse);05030(Cocaine addiction)	K04605	NA	metabotropic glutamate receptor 3 [Canis lupus familiaris]	0	0	0	0	0	0	0	0	0.026735	0.024555	0	0
100683265	LOC100683265	XM_014112135.2	GO:0005125(cytokine activity);GO:0005126(cytokine receptor binding);GO:0005615(extracellular space);GO:0051607(defense response to virus)	04630(Jak-STAT signaling pathway);04151(PI3K-Akt signaling pathway);04060(Cytokine-cytokine receptor interaction);04217(Necroptosis);04620(Toll-like receptor signaling pathway);04621(NOD-like receptor signaling pathway);04622(RIG-I-like receptor signaling pathway);04623(Cytosolic DNA-sensing pathway);04650(Natural killer cell mediated cytotoxicity);05200(Pathways in cancer);05320(Autoimmune thyro…	K05414	NA	interferon alpha-1/2-like [Canis lupus familiaris]	0	0	0.015121	0	0	0	0	0	0	0	0	0
100683291	MYL7	XM_003435378.1	GO:0005509(calcium ion binding)	04510(Focal adhesion);04810(Regulation of actin cytoskeleton);04670(Leukocyte transendothelial migration)	K12754	NA	myosin regulatory light chain 2, atrial isoform, partial [Canis lupus familiaris]	0.156058	0	0	0	0	0	0	0	0.519761	0.416158	0	0
100683315	TMEM179	XM_022422421.1	GO:0016021(integral component of membrane)	NA	NA	NA	transmembrane protein 179 isoform X1 [Vulpes vulpes]	0.035369	0.036582	0.015507	0.071795	0.062319	0.091774	0	0	4.31857	4.15195	0	0
100683316	ADAM20	XM_022422456.1	GO:0004222(metalloendopeptidase activity);GO:0006508(proteolysis);GO:0008270(zinc ion binding);GO:0016021(integral component of membrane)	NA	NA	NA	disintegrin and metalloproteinase domain-containing protein 20 [Canis lupus familiaris]	0	0	0.053406	0.03461	0	0.028776	0	0	0	0	0	0
100683333	KRT77	XM_005637413.1	GO:0003674(molecular_function);GO:0005198(structural molecule activity);GO:0005829(cytosol);GO:0005856(cytoskeleton);GO:0008150(biological_process);GO:0031424(keratinization);GO:0045095(keratin filament);GO:0070062(extracellular exosome);GO:0070268(cornification)	NA	NA	NA	keratin, type II cytoskeletal 1b [Canis lupus familiaris]	0	0	0	0	0	0	0	0	0.079297	0.012012	0	0
100683384	ARL14EPL	XM_003431545.2	GO:0003674(molecular_function);GO:0005575(cellular_component);GO:0008150(biological_process)	NA	NA	NA	ARL14 effector protein-like [Canis lupus familiaris]	0	0.044786	0.037902	0	0	0.050005	0	0	1.96728	2.87941	0	0
100683399	NLRP12	XM_003432638.4	GO:0005524(ATP binding)	04621(NOD-like receptor signaling pathway)	K20865	NA	NACHT, LRR and PYD domains-containing protein 12-like isoform X2 [Canis lupus familiaris]	0	0	0	0	0	0	0	0	0	0	0	0.00983519
100683401	KRT3	NM_001346012.1	GO:0005198(structural molecule activity);GO:0045095(keratin filament);GO:0045104(intermediate filament cytoskeleton organization);GO:0070062(extracellular exosome)	NA	NA	NA	keratin, type II cytoskeletal 3 [Canis lupus familiaris]	0	0	0	0	0	0	0	0	0.192996	0.190928	0	0
100683415	SMKR1	XM_022427240.1	NA	NA	NA	NA	small lysine-rich protein 1 [Canis lupus familiaris]	0.062116	0	0.131682	0	0	0.093164	0.086863	0	0	0.159714	0	0
100683455	NEUROG2	XM_005639284.3	GO:0006355(regulation of transcription, DNA-templated);GO:0030182(neuron differentiation);GO:0046983(protein dimerization activity)	NA	NA	NA	neurogenin-2 [Canis lupus familiaris]	0	0	0	0	0	0	0	0	0	0	0	0.023161
100683481	LOC100683481	XM_014113786.1	GO:0004725(protein tyrosine phosphatase activity);GO:0035335(peptidyl-tyrosine dephosphorylation)	04014(Ras signaling pathway);04630(Jak-STAT signaling pathway);04072(Phospholipase D signaling pathway);04625(C-type lectin receptor signaling pathway);04650(Natural killer cell mediated cytotoxicity);04670(Leukocyte transendothelial migration);04920(Adipocytokine signaling pathway);04722(Neurotrophin signaling pathway);04360(Axon guidance);05205(Proteoglycans in cancer);05220(Chronic myeloid leu…	K07293	EC:3.1.3.48	tyrosine-protein phosphatase non-receptor type 11-like [Canis lupus familiaris]	0	0	0	0	0	0	0	0	0.124471	0.166362	0	0
100683483	LOC100683483	XR_293330.2	NA	NA	NA	NA		0	0	0	0	0	0	0	0	0	0.167525	0	0
100683486	C8H14orf39	XM_014115734.2	GO:0003674(molecular_function);GO:0005575(cellular_component);GO:0007275(multicellular organism development);GO:0051090(regulation of DNA binding transcription factor activity)	NA	NA	NA	protein SIX6OS1 isoform X1 [Canis lupus familiaris]	0	0	0	0	0	0	0	0	0.0204922	0	0	0.0177887
100683496	LOC100683496	XR_002618009.1;XR_002618010.1;XR_002618011.1	NA	03410(Base excision repair);04210(Apoptosis);04217(Necroptosis);04217(Necroptosis)	NA	NA	putative uncharacterized protein LINC00694 [Canis lupus familiaris]	0	0.0273444	0	0	0	0.0201694	0	0	0.022965	0	0	0.0751202
100683508	C10H12orf56	XM_022424149.1;XM_022424151.1;XM_014117206.2;XM_014117208.2;XM_014117205.2;XM_014117204.2;XM_022424150.1;XM_022424148.1;XM_022424147.1	NA	NA	NA	NA	uncharacterized protein C12orf56 homolog isoform X8 [Canis lupus familiaris]	0.133744	0.131462	0.0636943	0.154342	0.165616	0.0754704	0.0713375	0.019137	0.123548	0.17887	0.0886139	0.0419776
100683519	LOC100683519	XR_002624581.1	GO:0016491(oxidoreductase activity);GO:0055114(oxidation-reduction process)	00120(Primary bile acid biosynthesis);00140(Steroid hormone biosynthesis)	K00251	EC:1.3.1.3	3-oxo-5-beta-steroid 4-dehydrogenase-like isoform X5 [Canis lupus familiaris]	0	0	0	0	0	0	0	0	0	0.006636	0	0
100683549	LOC100683549	XR_002616251.1	GO:0051260(protein homooligomerization)	NA	NA	NA	serine dehydratase-like isoform X3 [Canis lupus familiaris]	0	0	0	0	0	0	0.0277243	0	0	0	0	0
100683557	DSPP	XM_003434003.2	GO:0001501(skeletal system development);GO:0001503(ossification);GO:0005201(extracellular matrix structural constituent);GO:0005509(calcium ion binding);GO:0005518(collagen binding);GO:0005576(extracellular region);GO:0005578(proteinaceous extracellular matrix);GO:0005737(cytoplasm);GO:0007275(multicellular organism development);GO:0030198(extracellular matrix organization);GO:0031214(biomineral …	NA	NA	NA	dentin sialophosphoprotein [Canis lupus familiaris]	0	0	0	0	0	0	0	0	0.174968	0.143484	0	0.015988
100683560	FAM196B	XM_003434504.4	GO:0003674(molecular_function);GO:0005575(cellular_component);GO:0008150(biological_process)	NA	NA	NA	protein FAM196B isoform X1 [Canis lupus familiaris]	0	0	0	0	0	0	0	0	0.039037	0.0409756	0	0
100683591	C9H17orf67	XM_005624703.3	GO:0005515(protein binding);GO:0005576(extracellular region)	NA	NA	NA	uncharacterized protein C17orf67 homolog [Canis lupus familiaris]	0	0	0	0	0	0	0	0	0.047758	0	0	0
100683688	ASMT	XM_022416042.1	GO:0017096(acetylserotonin O-methyltransferase activity);GO:0030187(melatonin biosynthetic process);GO:0032259(methylation);GO:0042803(protein homodimerization activity)	00380(Tryptophan metabolism)	K00543	EC:2.1.1.4	acetylserotonin O-methyltransferase isoform X1 [Canis lupus familiaris]	0	0	0	0	0	0	0	0	0	0.025962	0	0
100683748	AHSA2	XM_022424781.1	GO:0001671(ATPase activator activity);GO:0032781(positive regulation of ATPase activity);GO:0051087(chaperone binding)	04080(Neuroactive ligand-receptor interaction)	K04131	NA	LOW QUALITY PROTEIN: activator of 90 kDa heat shock protein ATPase homolog 2 [Canis lupus familiaris]	0.091459	0.098618	0.027556	0.062719	0.124821	0.103661	0	0.209788	0.125227	0.144959	0	0.095006
100683773	CCDC153	XR_002626414.1;XM_022418213.1;XM_022418214.1	GO:0005515(protein binding);GO:0001932(regulation of protein phosphorylation);GO:0002755(MyD88-dependent toll-like receptor signaling pathway);GO:0003725(double-stranded RNA binding);GO:0003727(single-stranded RNA binding);GO:0004872(receptor activity);GO:0004888(transmembrane signaling receptor activity);GO:0005764(lysosome);GO:0005768(endosome);GO:0005783(endoplasmic reticulum);GO:0005887(integ…	NA	NA	NA	coiled-coil domain-containing protein 153 isoform X3 [Canis lupus familiaris]	0.0191988	0.0198921	0.00844669	0.0290662	0.0333915	0.0110267	0.0111783	0.0138657	0	0	0	0
100683774	C1QTNF12	XM_005620373.3	GO:0005179(hormone activity);GO:0005615(extracellular space);GO:0035774(positive regulation of insulin secretion involved in cellular response to glucose stimulus);GO:0045721(negative regulation of gluconeogenesis);GO:0046326(positive regulation of glucose import);GO:0046628(positive regulation of insulin receptor signaling pathway);GO:0050728(negative regulation of inflammatory response);GO:0051…	NA	NA	NA	adipolin [Canis lupus dingo]	0	0.037571	0	0	0	0	0	0	0	0	0	0
100683809	LOC100683809	XM_005633580.3	GO:0004984(olfactory receptor activity);GO:0005886(plasma membrane);GO:0007165(signal transduction)	04740(Olfactory transduction)	K04257	NA	olfactory receptor 52I2 [Canis lupus familiaris]	0	0.054742	0.038998	0.040284	0.010745	0.051451	0	0.045763	0.098999	0.231361	0.090339	0.129211
100683817	SPTSSB	XM_005639876.3;XM_005639877.3;XM_014110469.2;XM_022414228.1	GO:0004758(serine C-palmitoyltransferase activity);GO:0016021(integral component of membrane);GO:0017059(serine C-palmitoyltransferase complex);GO:0017059(serine C-palmitoyltransferase complex)	NA	NA	NA	serine palmitoyltransferase small subunit B isoform X1 [Pteropus vampyrus]	0	0	0	0	0	0	0	0	0.519208	0.678482	0	0
100683818	LRIT1	XM_022417984.1	GO:0016021(integral component of membrane)	NA	NA	NA	leucine-rich repeat, immunoglobulin-like domain and transmembrane domain-containing protein 1 [Canis lupus familiaris]	0	0	0.026953	0.026067	0.024071	0	0	0.010543	0	0	0	0.007058
100683827	LOC100683827	XR_294516.3	NA	NA	NA	NA		0	0	0.037405	0	0	0	0	0	0	0.071634	0	0
100683848	UCN2	XM_005632587.3	GO:0001664(G-protein coupled receptor binding);GO:0005179(hormone activity);GO:0005615(extracellular space);GO:0006171(cAMP biosynthetic process);GO:0006950(response to stress);GO:0007189(adenylate cyclase-activating G-protein coupled receptor signaling pathway);GO:0007586(digestion);GO:0031669(cellular response to nutrient levels);GO:0042562(hormone binding);GO:0051431(corticotropin-releasing ho…	04080(Neuroactive ligand-receptor interaction)	K05257	NA	urocortin-2 [Canis lupus familiaris]	0.119012	0.061656	0	0.030278	0	0	0.052217	0	0	0	0	0.07212
100683878	GPR174	XM_005641526.3	GO:0007186(G-protein coupled receptor signaling pathway);GO:0016021(integral component of membrane);GO:0043029(T cell homeostasis);GO:0045125(bioactive lipid receptor activity)	NA	NA	NA	probable G-protein coupled receptor 174 [Canis lupus familiaris]	0	0	0	0	0	0	0	0	0.021564	0.026408	0	0
100683897	HOXA11	XM_003431923.5	GO:0001656(metanephros development);GO:0001658(branching involved in ureteric bud morphogenesis);GO:0001759(organ induction);GO:0005634(nucleus);GO:0005667(transcription factor complex);GO:0007283(spermatogenesis);GO:0007338(single fertilization);GO:0007501(mesodermal cell fate specification);GO:0008584(male gonad development);GO:0009952(anterior/posterior pattern specification);GO:0009953(dorsal…	05202(Transcriptional misregulation in cancers)	K21951	NA	homeobox protein Hox-A11 [Canis lupus familiaris]	3.21227	3.28768	3.97262	4.31889	5.78159	5.95276	3.70136	3.7297	0	0.020633	3.16609	3.92382
100683905	NEK5	XM_014106263.2	GO:0006468(protein phosphorylation)	NA	NA	NA	LOW QUALITY PROTEIN: serine/threonine-protein kinase Nek5 [Canis lupus familiaris]	0	0	0	0	0	0	0.015854	0	0	0	0	0
100683919	S100A12	XM_003434905.4	GO:0005509(calcium ion binding);GO:0005634(nucleus);GO:0005737(cytoplasm);GO:0006805(xenobiotic metabolic process);GO:0043123(positive regulation of I-kappaB kinase/NF-kappaB signaling);GO:0050786(RAGE receptor binding);GO:0050832(defense response to fungus)	04657(IL-17 signaling pathway)	K21127	NA	protein S100-A12 [Canis lupus familiaris]	0.457877	0	0	0.170173	0.269639	0.331771	0.942593	0.768339	1.69035	1.29968	0.180447	0
100683977	FOXE1	XM_022425022.1	GO:0000122(negative regulation of transcription by RNA polymerase II);GO:0000981(RNA polymerase II transcription factor activity, sequence-specific DNA binding);GO:0003677(DNA binding);GO:0003700(DNA binding transcription factor activity);GO:0005634(nucleus);GO:0006351(transcription, DNA-templated);GO:0006590(thyroid hormone generation);GO:0009653(anatomical structure morphogenesis);GO:0016477(ce…	NA	NA	NA	forkhead box protein E1 [Canis lupus familiaris]	0.025481	0.077826	0.022343	0	0.098276	0.029269	0.029884	0	0.028461	0.102522	0	0
100684002	LOC100684002	XR_293900.3	NA	NA	NA	NA	lymphocyte antigen 6H-like [Canis lupus dingo]	0	0	0	0	0	0	0	0	0.780369	1.66698	0	0
100684014	MEIG1	XM_022407504.1;XM_003433730.4	GO:0005634(nucleus);GO:0005634(nucleus)	NA	NA	NA	Meiosis expressed protein 1 protein like protein [Pteropus alecto]	0	0.0744114	0.0627495	0	0.0441061	0	0	0	0.28616	0.552821	0	0
100684093	MPV17L	XM_003434806.4	GO:0005739(mitochondrion);GO:0016021(integral component of membrane)	04146(Peroxisome)	K13349	NA	mpv17-like protein [Canis lupus familiaris]	0.032498	0	0	0.035335	0	0.039455	0	0	1.93062	1.59153	0	0
100684131	LOC100684131	XR_134487.3	GO:0016021(integral component of membrane)	00190(Oxidative phosphorylation);04714(Thermogenesis)	K02130	NA	PREDICTED: ATP synthase subunit f, mitochondrial-like isoform X1 [Leptonychotes weddellii]	0	0	0	0	0	0	0	0	0.029228	0	0	0
100684141	ANKRD65	XM_003434670.4	NA	NA	NA	NA	ankyrin repeat domain-containing protein 65 [Canis lupus familiaris]	0.048742	0.020201	0.034192	0	0.077036	0.067665	0.068596	0	0	0.020001	0	0
100684174	KNCN	XM_022427978.1	GO:0016021(integral component of membrane);GO:0016324(apical plasma membrane);GO:0032437(cuticular plate);GO:0036064(ciliary basal body);GO:0043025(neuronal cell body);GO:0060091(kinocilium)	NA	NA	NA	kinocilin isoform X4 [Canis lupus familiaris]	0	0	0	0	0	0	0	0.0176442	0	0.0187237	0	0
100684197	TMEM40	XM_014121711.2;XM_014121709.2;XM_005632137.3	GO:0016021(integral component of membrane);GO:0016021(integral component of membrane)	NA	NA	NA	transmembrane protein 40 isoform X1 [Canis lupus familiaris]	0.408812	0.474423	0.147514	0.109582	0.718468	1.04562	0.825328	0.7231	0.13814	0.168905	0.284969	0.0877272
100684231	FSCB	XM_022421961.1	GO:0031514(motile cilium)	NA	NA	NA	fibrous sheath CABYR-binding protein isoform X3 [Canis lupus familiaris]	0	0	0	0	0	0	0	0.0186315	0.0202247	0	0	0
100684379	LOC100684379	XR_001316719.2;XR_001316720.1;XR_002629289.1;XR_002629290.1;XR_002629291.1	NA	NA	NA	NA		0.0934672	0.0945524	0.243854	0.158226	0.29853	0.374847	0.196751	0.185196	0.732683	0.736556	0.0930975	0.0802608
100684380	LOC100684380	XR_293131.3	NA	NA	NA	NA		0	0	0	0	0	0.100245	0	0	0.140375	0.133341	0	0
100684384	WIPF3	XM_022427164.1	GO:0003779(actin binding)	04144(Endocytosis)	K19475	NA	LOW QUALITY PROTEIN: WAS/WASL-interacting protein family member 3 [Canis lupus familiaris]	0	0.016259	0	0	0	0.01809	0	0	0.955025	1.13311	0	0.015161
100684399	IRF4	XM_005640152.2	GO:0000788(nuclear nucleosome);GO:0000978(RNA polymerase II proximal promoter sequence-specific DNA binding);GO:0001077(transcriptional activator activity, RNA polymerase II proximal promoter sequence-specific DNA binding);GO:0005654(nucleoplasm);GO:0005737(cytoplasm);GO:0006366(transcription by RNA polymerase II);GO:0016020(membrane);GO:0016279(protein-lysine N-methyltransferase activity);GO:001…	04659(Th17 cell differentiation)	K09445	NA	interferon regulatory factor 4 [Canis lupus familiaris]	0	0	0	0	0	0	0	0	0.071407	0.055301	0	0
100684427	MAFA	XM_003431814.4	GO:0000978(RNA polymerase II proximal promoter sequence-specific DNA binding);GO:0001077(transcriptional activator activity, RNA polymerase II proximal promoter sequence-specific DNA binding);GO:0001228(transcriptional activator activity, RNA polymerase II transcription regulatory region sequence-specific DNA binding);GO:0005634(nucleus);GO:0006357(regulation of transcription by RNA polymerase II…	04930(Type II diabetes mellitus);04950(Maturity onset diabetes of the young)	K07595	NA	transcription factor MafA [Canis lupus familiaris]	0	0	0	0	0	0	0	0	0.521201	0.369314	0	0
100684457	RNF225	XM_005616030.2	GO:0008270(zinc ion binding);GO:0016021(integral component of membrane)	NA	NA	NA	RING finger protein 225 [Canis lupus familiaris]	0	0	0.014417	0	0	0	0	0	0	0	0	0.015301
100684512	LOC100684512	XR_295881.3	GO:0005044(scavenger receptor activity);GO:0006898(receptor-mediated endocytosis);GO:0016021(integral component of membrane)	NA	NA	NA	hypothetical protein CgPICR_018394 [Cricetulus griseus]	0	0	0	0	0	0	0	0	0	0.016598	0	0
100684543	C24H20orf141	XM_022409151.1	GO:0016021(integral component of membrane)	NA	NA	NA	uncharacterized protein C20orf141 homolog [Canis lupus familiaris]	0	0	0	0	0	0.059038	0	0	0	0	0	0
100684553	EPHA5	XM_005628242.3;XM_005628243.3;XM_014118836.2	GO:0005004(GPI-linked ephrin receptor activity);GO:0005524(ATP binding);GO:0005887(integral component of plasma membrane);GO:0007411(axon guidance);GO:0018108(peptidyl-tyrosine phosphorylation);GO:0021766(hippocampus development);GO:0032956(regulation of actin cytoskeleton organization);GO:0043087(regulation of GTPase activity);GO:0048013(ephrin receptor signaling pathway);GO:0061178(regulation o…	04360(Axon guidance);04360(Axon guidance)	K05106	EC:2.7.10.1	PREDICTED: ephrin type-A receptor 5 isoform X1 [Odobenus rosmarus divergens]	0	0.00737155	0	0	0	0	0	0.00695684	0.250556	0.318255	0	0.0137709
100684617	TMEM233	XM_005636291.3	GO:0009607(response to biotic stimulus);GO:0016021(integral component of membrane)	NA	NA	NA	transmembrane protein 233 [Ursus arctos horribilis]	0	0	0	0	0	0	0	0	0.023444	0	0	0
100684644	LOC100684644	XR_291581.3	NA	NA	NA	NA		0	0.040148	0	0.118294	0.09103	0.22413	0.045442	0	0	0.03975	0	0
100684659	LOC100684659	XM_014112181.1	GO:0004222(metalloendopeptidase activity);GO:0005578(proteinaceous extracellular matrix);GO:0006508(proteolysis);GO:0008270(zinc ion binding)	NA	NA	NA	papilin-like, partial [Canis lupus familiaris]	0	0.049543	0.041928	0	0.575373	0.575921	0.280385	0.036727	0.08138	0.26979	0	0
100684682	LOC100684682	XM_022407982.1	GO:0004930(G-protein coupled receptor activity);GO:0004984(olfactory receptor activity);GO:0005886(plasma membrane);GO:0007165(signal transduction);GO:0007186(G-protein coupled receptor signaling pathway);GO:0016021(integral component of membrane);GO:0050911(detection of chemical stimulus involved in sensory perception of smell)	04740(Olfactory transduction)	K04257	NA	olfactory receptor 52R1-like [Canis lupus familiaris]	0	0	0	0	0	0	0	0	0.020951	0	0	0
100684690	RETNLB	XM_022414011.1	GO:0005179(hormone activity);GO:0005615(extracellular space)	NA	NA	NA	resistin-like beta [Canis lupus familiaris]	0	0	0	0	0	0	0	0	3.5295	3.75004	0	0
100684729	TMEM213	XM_003432069.4	GO:0016021(integral component of membrane)	NA	NA	NA	transmembrane protein 213 [Canis lupus familiaris]	0	0	0	0	0	0	0	0	0.180233	0.124273	0	0
100684750	THSD7B	XM_014121529.2	GO:0016021(integral component of membrane)	04310(Wnt signaling pathway)	K04512	NA	thrombospondin type-1 domain-containing protein 7B [Canis lupus familiaris]	0	0.019268	0.008153	0	0.010922	0	0.010905	0	0.010422	0.019077	0	0
100684762	LOC100684762	XM_014110921.2	GO:0046872(metal ion binding)	NA	NA	NA	proline-rich protein 3-like [Canis lupus familiaris]	0	0	0.099076	0	0	0	0	0	0	0	0	0
100684789	KLRB1	XM_005637170.3	GO:0016021(integral component of membrane)	05144(Malaria)	K06543	NA	killer cell lectin-like receptor subfamily B member 1 [Canis lupus familiaris]	0	0	0	0	0	0	0	0	0.055818	0.051266	0	0
100684808	LOC100684808	XM_022407081.1	GO:0004930(G-protein coupled receptor activity);GO:0004984(olfactory receptor activity);GO:0005886(plasma membrane);GO:0007186(G-protein coupled receptor signaling pathway);GO:0016021(integral component of membrane);GO:0050911(detection of chemical stimulus involved in sensory perception of smell)	04740(Olfactory transduction)	K04257	NA	olfactory receptor 7D4-like [Canis lupus familiaris]	0	0	0.007086	0	0.004746	0	0	0	0	0	0	0
100684810	PLCH1	XM_005634595.2;XM_022408774.1;XM_014106727.2;XM_022408775.1;XM_022408776.1	GO:0004435(phosphatidylinositol phospholipase C activity);GO:0004871(signal transducer activity);GO:0005509(calcium ion binding);GO:0005622(intracellular);GO:0016042(lipid catabolic process);GO:0048015(phosphatidylinositol-mediated signaling);GO:0050429(calcium-dependent phospholipase C activity);GO:0050429(calcium-dependent phospholipase C activity)	00562(Inositol phosphate metabolism);00562(Inositol phosphate metabolism)	K19006	EC:3.1.4.11	1-phosphatidylinositol 4,5-bisphosphate phosphodiesterase eta-1 isoform X2 [Canis lupus familiaris]	0	0	0.0196514	0.0076018	0	0	0.00876082	0.00765934	0.464799	0.447689	0	0.021729
100684882	NKX2-3	XM_003639989.4	GO:0001776(leukocyte homeostasis);GO:0002317(plasma cell differentiation);GO:0003674(molecular_function);GO:0005575(cellular_component);GO:0005634(nucleus);GO:0006351(transcription, DNA-templated);GO:0006641(triglyceride metabolic process);GO:0008150(biological_process);GO:0022612(gland morphogenesis);GO:0030225(macrophage differentiation);GO:0042127(regulation of cell proliferation);GO:0042475(o…	NA	NA	NA	LOW QUALITY PROTEIN: homeobox protein Nkx-2.3 [Canis lupus familiaris]	0	0	0	0	0	0	0	0	0.563162	0.502182	0	0
100684938	TMEM72	XM_003433637.4	GO:0016021(integral component of membrane)	NA	NA	NA	transmembrane protein 72 isoform X1 [Canis lupus familiaris]	0	0	0	0	0	0	0	0	0.127188	0.132301	0	0
100685014	LOC100685014	XM_022426658.1	GO:0015035(protein disulfide oxidoreductase activity);GO:0055114(oxidation-reduction process)	00480(Glutathione metabolism);00980(Metabolism of xenobiotics by cytochrome P450);00982(Drug metabolism - cytochrome P450);04146(Peroxisome);05204(Chemical carcinogenesis)	K13299	EC:2.5.1.18	LOW QUALITY PROTEIN: glutathione S-transferase kappa 1-like [Canis lupus familiaris]	0	0	0	0.058793	0	0	0	0	0	0	0	0
100685087	GAST	XM_003435238.4	GO:0005179(hormone activity);GO:0005615(extracellular space);GO:0007186(G-protein coupled receptor signaling pathway);GO:0032094(response to food)	04971(Gastric acid secretion)	K13768	NA	gastrin [Canis lupus familiaris]	0	0	0	0	0	0	0	0	0.119241	0.292047	0	0
100685099	CDH4	XM_022408931.1	GO:0005509(calcium ion binding);GO:0005887(integral component of plasma membrane);GO:0007156(homophilic cell adhesion via plasma membrane adhesion molecules);GO:0007157(heterophilic cell-cell adhesion via plasma membrane cell adhesion molecules);GO:0007411(axon guidance);GO:0045773(positive regulation of axon extension)	04514(Cell adhesion molecules (CAMs))	K06797	NA	cadherin-4 isoform X1 [Canis lupus dingo]	0	0	0	0	0	0	0	0	0.066237	0.034702	0	0
100685117	CTXN3	XR_001317264.2	GO:0016021(integral component of membrane)	NA	NA	NA	cortexin-3 [Canis lupus familiaris]	0	0	0	0	0	0	0	0	0.0699885	0.0406109	0	0
100685132	SIDT1	XM_014110290.2;XM_003434094.5;XM_022413840.1	GO:0016021(integral component of membrane);GO:0033227(dsRNA transport);GO:0051033(RNA transmembrane transporter activity);GO:0051033(RNA transmembrane transporter activity)	NA	NA	NA	SID1 transmembrane family member 1 isoform X2 [Canis lupus familiaris]	0	0	0.00484286	0	0	0	0	0	3.72238	3.6855	0	0.0114276
100685146	ZNF432	XM_005616216.3	GO:0003676(nucleic acid binding);GO:0003700(DNA binding transcription factor activity);GO:0005622(intracellular);GO:0006355(regulation of transcription, DNA-templated);GO:0046872(metal ion binding)	NA	NA	NA	zinc finger protein 432 [Canis lupus familiaris]	1.26925	1.23715	1.02859	1.36909	1.60666	1.7472	0.672211	1.1915	0.915836	1.07357	1.3536	1.37074
100685160	TNNI1	XM_022420811.1	GO:0003009(skeletal muscle contraction);GO:0005861(troponin complex);GO:0014883(transition between fast and slow fiber);GO:0055010(ventricular cardiac muscle tissue morphogenesis);GO:0060048(cardiac muscle contraction)	NA	NA	NA	PREDICTED: troponin I, slow skeletal muscle isoform X1 [Panthera tigris altaica]	0.098788	0	0	0.125485	0.145395	0.28571	1.04022	0.378848	0.193685	0.377882	0.283754	0.240814
100685213	LOC100685213	XM_003431557.3	GO:0005125(cytokine activity);GO:0005126(cytokine receptor binding);GO:0005615(extracellular space);GO:0051607(defense response to virus)	04630(Jak-STAT signaling pathway);04151(PI3K-Akt signaling pathway);04060(Cytokine-cytokine receptor interaction);04217(Necroptosis);04620(Toll-like receptor signaling pathway);04621(NOD-like receptor signaling pathway);04622(RIG-I-like receptor signaling pathway);04623(Cytosolic DNA-sensing pathway);04650(Natural killer cell mediated cytotoxicity);05200(Pathways in cancer);05320(Autoimmune thyro…	K05414	NA	interferon alpha-1/2-like [Canis lupus familiaris]	0	0	0	0	0	0	0	0	0	0.072545	0	0
100685290	LOC100685290	XM_014109689.2	GO:0002181(cytoplasmic translation);GO:0003735(structural constituent of ribosome);GO:0022625(cytosolic large ribosomal subunit);GO:0042273(ribosomal large subunit biogenesis)	03010(Ribosome)	K02917	NA	60S ribosomal protein L35a-like [Canis lupus familiaris]	0	0	0	0	0	0	0	0	0.051367	0	0	0
100685382	FAM183A	XM_022428075.1;XM_014119749.2;XM_022428073.1;XM_014119748.2;XM_005629129.3;XM_022428074.1	GO:0097546(ciliary base);GO:0003674(molecular_function);GO:0008150(biological_process);GO:0008150(biological_process)	NA	NA	NA	protein FAM183A isoform X3 [Canis lupus familiaris]	1.33323	1.22646	0.516388	0.31168	0.602909	0.654153	0.854348	0.715953	0.033491	0.0840558	0.466397	0.631401
100685413	LOC100685413	XM_022426104.1	GO:0005975(carbohydrate metabolic process);GO:0016021(integral component of membrane);GO:0016758(transferase activity, transferring hexosyl groups)	00601(Glycosphingolipid biosynthesis - lacto and neolacto series)	K00709	EC:2.4.1.40;EC:2.4.1.37	histo-blood group ABO system transferase-like isoform X1 [Canis lupus familiaris]	0	0	0	0	0.0158329	0	0	0	0	0	0	0
100685462	LOC100685462	XM_022422484.1;XM_022422485.1	GO:0000977(RNA polymerase II regulatory region sequence-specific DNA binding);GO:0003700(DNA binding transcription factor activity);GO:0006355(regulation of transcription, DNA-templated);GO:0046872(metal ion binding);GO:0046872(metal ion binding)	NA	NA	NA	zinc finger protein 549-like [Vulpes vulpes]	0.0812783	0.0555314	0.0717442	0.377336	0.013327	0.35126	0.194416	0.349096	0.119896	0.601238	0.0907877	0.157571
100685491	LOC100685491	XM_022407767.1	GO:0004984(olfactory receptor activity);GO:0005886(plasma membrane);GO:0007165(signal transduction)	04740(Olfactory transduction)	K04257	NA	olfactory receptor 52D1 [Canis lupus familiaris]	0	0	0	0	0	0	0	0	0.008213	0.015087	0	0
100685496	ODAPH	XM_003434049.3	GO:0005515(protein binding);GO:0005576(extracellular region)	NA	NA	NA	uncharacterized protein C4orf26 homolog [Canis lupus familiaris]	0.07296	0.31149	0.063591	0.206444	0	0.070977	0.292215	0.180713	0	0	0	0
100685535	LOC100685535	XM_003432211.4	GO:0006629(lipid metabolic process)	NA	NA	NA	antimicrobial peptide NK-lysin-like [Canis lupus familiaris]	0	0	0	0	0	0	0	0	0.072505	0.2326	0	0
100685536	LOC100685536	XR_002617295.1	GO:0000027(ribosomal large subunit assembly);GO:0003735(structural constituent of ribosome);GO:0006412(translation);GO:0022625(cytosolic large ribosomal subunit)	03010(Ribosome)	K02893	NA		0	0	0	0	0	0	0	0	0	0.0136892	0	0
100685573	YDJC	XM_003433464.4	GO:0005975(carbohydrate metabolic process);GO:0016810(hydrolase activity, acting on carbon-nitrogen (but not peptide) bonds)	NA	NA	NA	carbohydrate deacetylase [Canis lupus familiaris]	0.528055	0.349605	0.366783	0.505879	0.247757	0.146161	0.072587	0.108363	0.454545	0.314722	0	0
100685575	CLEC4A	XM_014108320.2	GO:0002223(stimulatory C-type lectin receptor signaling pathway);GO:0002250(adaptive immune response);GO:0004888(transmembrane signaling receptor activity);GO:0005886(plasma membrane);GO:0005887(integral component of plasma membrane);GO:0007155(cell adhesion);GO:0007166(cell surface receptor signaling pathway);GO:0030246(carbohydrate binding);GO:0045087(innate immune response)	NA	NA	NA	LOW QUALITY PROTEIN: C-type lectin domain family 4 member A [Canis lupus familiaris]	0.437295	0.451973	0.140041	0.125421	0.15947	0.372593	0.106019	0.123254	0.486403	0.793976	0.088914	0.161864
100685592	LOC100685592	XM_014111363.2	GO:0000124(SAGA complex);GO:0006355(regulation of transcription, DNA-templated);GO:0016578(histone deubiquitination)	NA	NA	NA	LOW QUALITY PROTEIN: ubiquitin carboxyl-terminal hydrolase 51-like [Canis lupus familiaris]	0	0	0	0.073761	0	0	0	0	0.028778	0	0.090654	0.103092
100685620	LOC100685620	XM_003431586.3	GO:0002682(regulation of immune system process);GO:0005615(extracellular space);GO:0006810(transport)	NA	NA	NA	alpha-1-acid glycoprotein 1 [Canis lupus familiaris]	0	0	0	0	0	0	0	0	0.078785	0.108541	0	0
100685635	PTPN20	XR_002620518.1;XR_002620517.1;XR_002620521.1	GO:0004725(protein tyrosine phosphatase activity);GO:0035335(peptidyl-tyrosine dephosphorylation);GO:0035335(peptidyl-tyrosine dephosphorylation)	NA	NA	NA	tyrosine-protein phosphatase non-receptor type 20 isoform X2 [Canis lupus familiaris]	0	0	0.0283597	0.0104692	0.0126788	0.0249288	0	0.0555314	0.0361243	0.0221061	0	0
100685649	LOC100685649	XM_005630838.2	NA	NA	NA	NA		0	0	0	0	0.094125	0.092701	0	0	0	0	0	0
100685651	LOC100685651	XM_003432437.3	GO:0004930(G-protein coupled receptor activity);GO:0004984(olfactory receptor activity);GO:0005886(plasma membrane);GO:0007186(G-protein coupled receptor signaling pathway);GO:0016021(integral component of membrane);GO:0050911(detection of chemical stimulus involved in sensory perception of smell)	04740(Olfactory transduction)	K04257	NA	olfactory receptor-like protein OLF2, partial [Canis lupus familiaris]	0.056358	0	0	0	0	0	0	0	0	0	0	0
100685691	WBP2NL	XM_014117308.2;XM_022424351.1	GO:0007343(egg activation);GO:0033011(perinuclear theca);GO:0035038(female pronucleus assembly);GO:0035039(male pronucleus assembly);GO:0050699(WW domain binding);GO:0050699(WW domain binding)	NA	NA	NA	postacrosomal sheath WW domain-binding protein isoform X1 [Canis lupus familiaris]	0	0	0	0	0	0	0	0	0.0393177	0.0216935	0	0.0341294
100685794	LOC100685794	XM_005620058.3	GO:0003746(translation elongation factor activity);GO:0003924(GTPase activity);GO:0005525(GTP binding);GO:0005737(cytoplasm);GO:0006414(translational elongation)	03013(RNA transport);05134(Legionellosis)	K03231	NA	elongation factor 1-alpha 1-like [Canis lupus familiaris]	0	0	0	0	0	0.101655	0.044481	0	0	0	0	0.071958
100685801	GJD3	XM_003639270.4	GO:0005216(ion channel activity);GO:0005243(gap junction channel activity);GO:0005515(protein binding);GO:0005887(integral component of plasma membrane);GO:0005922(connexin complex);GO:0007154(cell communication);GO:0009749(response to glucose);GO:0009986(cell surface);GO:0016264(gap junction assembly);GO:0034220(ion transmembrane transport)	NA	NA	NA	LOW QUALITY PROTEIN: gap junction delta-3 protein [Canis lupus familiaris]	0.024161	0.045111	0.028492	0	0.030148	0.029924	0	0	0	0.043254	0	0
100685806	PPP1R17	XM_014119159.2;XM_003431930.4	GO:0004865(protein serine/threonine phosphatase inhibitor activity);GO:0010921(regulation of phosphatase activity);GO:0043086(negative regulation of catalytic activity);GO:0043086(negative regulation of catalytic activity)	04730(Long-term depression);04730(Long-term depression)	K08067	NA	protein phosphatase 1 regulatory subunit 17 isoform X1 [Canis lupus familiaris]	0	0	0	0	0	0	0	0	0.125143	0.153361	0	0
100685840	LOC100685840	XM_003432359.2	GO:0004930(G-protein coupled receptor activity);GO:0004984(olfactory receptor activity);GO:0005549(odorant binding);GO:0005886(plasma membrane);GO:0007186(G-protein coupled receptor signaling pathway);GO:0016021(integral component of membrane);GO:0050911(detection of chemical stimulus involved in sensory perception of smell)	04740(Olfactory transduction)	K04257	NA	olfactory receptor 1440-like [Canis lupus familiaris]	0.104473	0.162371	0	0	0	0.055073	0.312173	0	0	0.026794	0	0
100685913	FOXB1	XM_003433921.4	GO:0000981(RNA polymerase II transcription factor activity, sequence-specific DNA binding);GO:0001655(urogenital system development);GO:0001756(somitogenesis);GO:0005634(nucleus);GO:0006357(regulation of transcription by RNA polymerase II);GO:0007412(axon target recognition);GO:0007595(lactation);GO:0008542(visual learning);GO:0021510(spinal cord development);GO:0021794(thalamus development);GO:0…	NA	NA	NA	PREDICTED: forkhead box protein B1 isoform X1 [Chlorocebus sabaeus]	0	0	0	0	0	0	0	0	0.06196	0	0	0
100685956	KIF25	XM_022425375.1	GO:0003777(microtubule motor activity);GO:0005524(ATP binding);GO:0005871(kinesin complex);GO:0005874(microtubule);GO:0007018(microtubule-based movement);GO:0008017(microtubule binding);GO:0010507(negative regulation of autophagy);GO:0016887(ATPase activity)	NA	NA	NA	LOW QUALITY PROTEIN: kinesin-like protein KIF25 [Canis lupus familiaris]	0	0	0	0	0	0	0.045517	0.026435	0	0	0	0.048184
100686047	LOC100686047	XM_022422740.1;XM_003435168.3	GO:0016021(integral component of membrane);GO:0016021(integral component of membrane)	NA	NA	NA	CMRF35-like molecule isoform X1 [Canis lupus familiaris]	0	0	0	0	0.0562146	0	0	0	0.710826	0.355766	0	0.092802
100686051	LOC100686051	XR_001317716.2	NA	NA	NA	NA		0.053862	0	0.09312	0	0	0.089037	0.293218	0.164108	0.119897	0.1631	0.188614	0.182227
100686072	ADGRG5	XM_005617519.3;XM_005617521.3	GO:0004930(G-protein coupled receptor activity);GO:0007166(cell surface receptor signaling pathway);GO:0007186(G-protein coupled receptor signaling pathway);GO:0016021(integral component of membrane);GO:0016021(integral component of membrane)	NA	NA	NA	adhesion G-protein coupled receptor G5 isoform X1 [Canis lupus familiaris]	0	0	0.01043	0	0.013972	0.013761	0	0	0.206715	0.130147	0	0.016049
100686111	LOC100686111	XM_022416428.1	GO:0003676(nucleic acid binding);GO:0016787(hydrolase activity);GO:0046872(metal ion binding)	NA	NA	NA	nuclease EXOG, mitochondrial isoform X1 [Canis lupus familiaris]	0.028694	0	0.02534	0	0	0	0	0	0	0.029647	0	0
100686116	ECT2L	XM_022424250.1	GO:0005089(Rho guanyl-nucleotide exchange factor activity);GO:0035023(regulation of Rho protein signal transduction);GO:0043547(positive regulation of GTPase activity)	NA	NA	NA	LOW QUALITY PROTEIN: epithelial cell-transforming sequence 2 oncogene-like [Canis lupus familiaris]	0	0.013885	0.028834	0	0.039078	0	0	0	0.063638	0.01192	0	0.012993
100686129	TAL2	XM_022425676.1;XM_005626897.3	GO:0000977(RNA polymerase II regulatory region sequence-specific DNA binding);GO:0000981(RNA polymerase II transcription factor activity, sequence-specific DNA binding);GO:0005634(nucleus);GO:0006357(regulation of transcription by RNA polymerase II);GO:0009791(post-embryonic development);GO:0021794(thalamus development);GO:0030901(midbrain development);GO:0035264(multicellular organism growth);GO…	NA	NA	NA	T-cell acute lymphocytic leukemia protein 2 [Canis lupus familiaris]	0.445051	0.503257	0.105979	0.282093	0.57362	0.516744	0.313978	0.631979	0.0307931	0.13359	0.481274	0.463972
100686192	LOC100686192	XR_001316691.2	NA	NA	NA	NA		0	0	0	0	0	0	0	0	0.081484	0	0	0
100686212	CCL22	XM_003433778.3	GO:0002548(monocyte chemotaxis);GO:0005615(extracellular space);GO:0006954(inflammatory response);GO:0007186(G-protein coupled receptor signaling pathway);GO:0008009(chemokine activity);GO:0030593(neutrophil chemotaxis);GO:0043547(positive regulation of GTPase activity);GO:0048020(CCR chemokine receptor binding);GO:0048247(lymphocyte chemotaxis);GO:0070098(chemokine-mediated signaling pathway);GO…	04060(Cytokine-cytokine receptor interaction);04625(C-type lectin receptor signaling pathway);04062(Chemokine signaling pathway)	K21095	NA	C-C motif chemokine 22 [Canis lupus familiaris]	0.026714	0	0	0	0.047465	0	0	0.083852	0.091129	0.195295	0	0
100686217	LOC100686217	XM_005640168.2	GO:0004930(G-protein coupled receptor activity);GO:0004984(olfactory receptor activity);GO:0005886(plasma membrane);GO:0007186(G-protein coupled receptor signaling pathway);GO:0007608(sensory perception of smell);GO:0016021(integral component of membrane);GO:0050911(detection of chemical stimulus involved in sensory perception of smell)	04740(Olfactory transduction)	K04257	NA	olfactory receptor 2W1-like [Canis lupus familiaris]	0	0.050592	0	0	0	0.056487	0	0	0	0	0	0
100686226	LUZP4	XM_022416348.1	GO:0003697(single-stranded DNA binding);GO:0003727(single-stranded RNA binding);GO:0005634(nucleus);GO:0005737(cytoplasm);GO:0006406(mRNA export from nucleus);GO:0016049(cell growth)	NA	NA	NA	leucine zipper protein 4 isoform X3 [Canis lupus familiaris]	0	0	0	0	0	0	0	0	0.033796	0.03104	0	0
100686258	C24H20orf202	XM_022409491.1	NA	NA	NA	NA	uncharacterized protein C20orf202 homolog, partial [Canis lupus familiaris]	0	0	0	0	0	0	0	0	0.028176	0	0	0
100686283	CRNN	XM_022405018.1	GO:0005509(calcium ion binding)	NA	NA	NA	cornulin [Canis lupus familiaris]	0	0.023322	0	0.045567	0	0	0	0	0	0	0	0.021204
100686288	LOC100686288	XM_022404130.1	GO:0003700(DNA binding transcription factor activity);GO:0006355(regulation of transcription, DNA-templated)	NA	NA	NA	zinc finger protein 573 isoform X2 [Eumetopias jubatus]	0	0.045029	0.038795	0.046461	0	0	0	0.022763	0	0	0	0
100686301	TMEM202	XM_005638571.3	GO:0016021(integral component of membrane)	NA	NA	NA	transmembrane protein 202 isoform X3 [Canis lupus familiaris]	0	0	0	0	0	0	0	0	0.0426944	0.0388002	0	0
100686306	SPATA46	XM_003434312.4	GO:0005515(protein binding)	04713(Circadian entrainment)	K16513	NA	spermatogenesis-associated protein 46 [Canis lupus familiaris]	0	0	0	0.060459	0	0.06873	0	0	0	0	0	0
100686345	TEX15	XM_022404083.1;XM_022404084.1;XM_022404086.1	GO:0007129(synapsis);GO:0007140(male meiotic nuclear division);GO:0010569(regulation of double-strand break repair via homologous recombination);GO:0010569(regulation of double-strand break repair via homologous recombination)	NA	NA	NA	testis-expressed protein 15 isoform X3 [Canis lupus familiaris]	0.169304	0.0987094	0.0764154	0.0490663	0.147905	0.132645	0.0374662	0.0590168	0.0408274	0.0212055	0.0865523	0.102422
100686390	HOTAIR	NR_131937.1	NA	NA	NA	NA		0.153507	0.398341	0.689517	0.595244	0.189265	0.631909	0.33518	0.545737	0	0	0.187346	0.409354
100686403	CD300E	XM_005624134.3;XM_005624133.3;XM_014116312.2	GO:0016021(integral component of membrane);GO:0070062(extracellular exosome);GO:0070062(extracellular exosome)	NA	NA	NA	CMRF35-like molecule 2 isoform X2 [Canis lupus familiaris]	0	0	0	0	0	0	0	0	0.0715292	0.0412262	0.0904735	0.062534
100686426	CYSLTR1	XM_003435590.3;XM_022416180.1	GO:0001631(cysteinyl leukotriene receptor activity);GO:0003013(circulatory system process);GO:0005887(integral component of plasma membrane);GO:0006816(calcium ion transport);GO:0006935(chemotaxis);GO:0007166(cell surface receptor signaling pathway);GO:0007200(phospholipase C-activating G-protein coupled receptor signaling pathway);GO:0007218(neuropeptide signaling pathway);GO:0008528(G-protein c…	04020(Calcium signaling pathway);04080(Neuroactive ligand-receptor interaction);04080(Neuroactive ligand-receptor interaction)	K04322	NA	cysteinyl leukotriene receptor 1 [Canis lupus familiaris]	0	0	0	0	0	0	0	0	0.297959	0.253858	0	0.0383206
100686496	LOC100686496	XM_022417968.1	GO:0071339(MLL1 complex)	NA	NA	NA	LOW QUALITY PROTEIN: testis-expressed protein 10-like [Canis lupus familiaris]	0.104819	0	0.032848	0.06085	0.091658	0	0	0	0	0	0	0.112937
100686498	PIRT	XM_005620055.3	GO:0005547(phosphatidylinositol-3,4,5-trisphosphate binding);GO:0005622(intracellular);GO:0005886(plasma membrane);GO:0009408(response to heat);GO:0016021(integral component of membrane);GO:0044325(ion channel binding);GO:0048015(phosphatidylinositol-mediated signaling);GO:0048266(behavioral response to pain);GO:1902936(phosphatidylinositol bisphosphate binding);GO:2001259(positive regulation of …	NA	NA	NA	PREDICTED: phosphoinositide-interacting protein [Camelus ferus]	0	0	0	0	0	0	0	0	0.670849	0.14595	0	0
100686511	LOC100686511	XM_005616249.2	GO:0016021(integral component of membrane)	04640(Hematopoietic cell lineage)	K06473	NA	myeloid cell surface antigen CD33 [Canis lupus familiaris]	0	0	0	0	0	0	0	0	1.62365	1.27189	0	0
100686528	SLCO4C1	XM_003638957.3	GO:0005887(integral component of plasma membrane);GO:0015347(sodium-independent organic anion transmembrane transporter activity);GO:0043252(sodium-independent organic anion transport);GO:0070062(extracellular exosome)	NA	NA	NA	LOW QUALITY PROTEIN: solute carrier organic anion transporter family member 4C1 [Canis lupus familiaris]	0.013611	0	0	0	0	0	0	0.014006	0.167235	0.174926	0	0
100686536	CLDN34	XM_003435456.4;XM_005641097.3;XM_022415925.1;XM_022415926.1	GO:0005198(structural molecule activity);GO:0005923(bicellular tight junction);GO:0016021(integral component of membrane);GO:0016021(integral component of membrane)	04514(Cell adhesion molecules (CAMs));04530(Tight junction);04670(Leukocyte transendothelial migration);05160(Hepatitis C);05160(Hepatitis C)	K06087	NA	claudin-34 [Canis lupus familiaris]	1.42184	1.24586	2.5499	2.51145	0.910155	1.04143	1.91924	2.02725	0.987091	1.069	0.663651	0.566571
100686572	ZNF556	XM_022407390.1	GO:0003676(nucleic acid binding);GO:0046872(metal ion binding)	NA	NA	NA	LOW QUALITY PROTEIN: zinc finger protein 556 [Canis lupus familiaris]	0.051598	0.035642	0.120045	0.011627	0.053875	0.053013	0	0.047194	0.012807	0.011763	0	0.011117
100686586	AHSP	XM_003434771.3	GO:0006457(protein folding);GO:0030218(erythrocyte differentiation);GO:0030492(hemoglobin binding);GO:0050821(protein stabilization)	NA	NA	NA	alpha-hemoglobin-stabilizing protein [Canis lupus familiaris]	0	0.102448	0.086393	0.197673	0	0	0	0.302339	0	0.097478	0	0.095868
100686612	LYPD6B	XM_022406172.1;XM_022406174.1;XM_022406175.1	GO:0005576(extracellular region);GO:0005886(plasma membrane);GO:0006501(C-terminal protein lipidation);GO:0031225(anchored component of membrane);GO:0031225(anchored component of membrane)	NA	NA	NA	ly6/PLAUR domain-containing protein 6B isoform X2 [Canis lupus familiaris]	0	0	0	0	0	0	0	0	0.432019	0.293813	0	0
100686622	LOC100686622	XM_022409956.1	GO:0005634(nucleus)	05203(Viral carcinogenesis);05168(Herpes simplex infection)	K15413	NA	nuclear body protein SP140-like protein isoform X2 [Vulpes vulpes]	0	0	0	0	0	0.067713	0.102966	0.060228	0.188031	0.240182	0	0
100686636	GPR88	XM_022420650.1	GO:0004930(G-protein coupled receptor activity);GO:0005887(integral component of plasma membrane);GO:0007166(cell surface receptor signaling pathway);GO:0007186(G-protein coupled receptor signaling pathway);GO:0007626(locomotory behavior);GO:0019228(neuronal action potential);GO:0050885(neuromuscular process controlling balance)	NA	NA	NA	probable G-protein coupled receptor 88 [Canis lupus familiaris]	0.014953	0	0.301334	0.288146	0.371074	0.474788	0	0.030773	0.033403	0.099654	0	0
100686672	SCRG1	XM_022409929.1	GO:0005794(Golgi apparatus);GO:0044306(neuron projection terminus)	NA	NA	NA	scrapie-responsive protein 1 [Canis lupus familiaris]	0	0	0	0	0	0	0	0	0.185725	0.25587	0	0
100686684	NPFFR2	XM_003639453.4	GO:0005887(integral component of plasma membrane);GO:0007218(neuropeptide signaling pathway);GO:0007268(chemical synaptic transmission);GO:0008188(neuropeptide receptor activity);GO:0015629(actin cytoskeleton);GO:0031628(opioid receptor binding);GO:0032870(cellular response to hormone stimulus);GO:0042277(peptide binding);GO:0043408(regulation of MAPK cascade);GO:0045761(regulation of adenylate c…	04080(Neuroactive ligand-receptor interaction)	K08375	NA	LOW QUALITY PROTEIN: neuropeptide FF receptor 2 [Canis lupus familiaris]	0	0	0	0	0	0.05447	0	0	0	0	0	0
100686711	LOC100686711	XM_014116316.2	GO:0016021(integral component of membrane)	NA	NA	NA	CMRF35-like molecule 7 isoform X2 [Canis lupus familiaris]	0	0	0	0	0	0	0	0	0.066537	0.030556	0	0
100686742	LOC100686742	XM_022416626.1	GO:0016021(integral component of membrane)	NA	NA	NA	protein FAM205C-like isoform X1 [Canis lupus familiaris]	0	0	0	0	0	0.0379431	0	0	0	0	0	0
100686755	GRXCR2	XM_003433779.3	GO:0005902(microvillus);GO:0007605(sensory perception of sound);GO:0031072(heat shock protein binding);GO:0051082(unfolded protein binding)	NA	NA	NA	glutaredoxin domain-containing cysteine-rich protein 2 [Canis lupus familiaris]	0	0	0	0	0	0	0	0.006924	0	0	0	0
100686763	SPINK7	XM_003434532.3	GO:0004867(serine-type endopeptidase inhibitor activity);GO:1900004(negative regulation of serine-type endopeptidase activity)	NA	NA	NA	PREDICTED: LOW QUALITY PROTEIN: serine protease inhibitor Kazal-type 7 [Odobenus rosmarus divergens]	0	0	0	0	0	0.070547	0	0	0	0	0	0
100686836	METRN	XM_022420688.1	GO:0005615(extracellular space);GO:0010001(glial cell differentiation);GO:0050772(positive regulation of axonogenesis)	NA	NA	NA	LOW QUALITY PROTEIN: meteorin [Canis lupus familiaris]	0	0	0	0	0	0	0	0	0	0.030905	0	0
100686839	C11H9orf152	XM_022425698.1	NA	NA	NA	NA	uncharacterized protein C9orf152 homolog [Canis lupus dingo]	0	0	0	0	0.066643	0	0	0	5.63607	6.57556	0	0
100686842	LOC100686842	XM_003435371.1	GO:0004930(G-protein coupled receptor activity);GO:0004984(olfactory receptor activity);GO:0005549(odorant binding);GO:0005886(plasma membrane);GO:0007186(G-protein coupled receptor signaling pathway);GO:0016021(integral component of membrane);GO:0050911(detection of chemical stimulus involved in sensory perception of smell)	04740(Olfactory transduction)	K04257	NA	olfactory receptor 5AN1-like, partial [Canis lupus familiaris]	0.049262	0	0	0	0	0	0	0.016537	0	0	0	0
100686868	LOC100686868	XM_022419457.1	GO:0004984(olfactory receptor activity);GO:0005549(odorant binding);GO:0007186(G-protein coupled receptor signaling pathway)	04740(Olfactory transduction)	K04257	NA	olfactory receptor 8B12-like [Canis lupus familiaris]	0	0	0	0	0.056166	0	0	0	0	0	0	0
100686869	LOC100686869	XM_022418336.1	GO:0003924(GTPase activity);GO:0005515(protein binding);GO:0005525(GTP binding);GO:0005802(trans-Golgi network);GO:0005886(plasma membrane);GO:0005923(bicellular tight junction);GO:0006904(vesicle docking involved in exocytosis);GO:0007264(small GTPase mediated signal transduction);GO:0009306(protein secretion);GO:0010737(protein kinase A signaling);GO:0016328(lateral plasma membrane);GO:0030027(…	04530(Tight junction)	K06109	NA	ras-related protein Rab-13-like [Canis lupus familiaris]	0	0	0	0.163366	0	0.102846	0	0.092794	0	0	0	0
100686893	SH2D5	XM_005617868.3;XM_014110893.2;XM_022413750.1	GO:0014069(postsynaptic density);GO:0030054(cell junction);GO:0045211(postsynaptic membrane);GO:0045211(postsynaptic membrane)	NA	NA	NA	SH2 domain-containing protein 5 isoform X2 [Canis lupus familiaris]	0	0.0397322	0.0259996	0.0258634	0.019902	0	0.019871	0	0.353801	0.293554	0	0.00818471
100686937	VSIG10L	XM_005616243.3;XM_005616244.3;XM_022423076.1	GO:0016021(integral component of membrane);GO:0016021(integral component of membrane)	NA	NA	NA	V-set and immunoglobulin domain-containing protein 10-like isoform X2 [Canis lupus familiaris]	0.261754	0.606355	0.481878	0.534482	0.419854	0.399722	0.199383	0.157021	0.289718	0.172844	0.182798	0.253421
100686938	GDF1	XM_005633197.2	GO:0005125(cytokine activity);GO:0005160(transforming growth factor beta receptor binding);GO:0005615(extracellular space);GO:0008083(growth factor activity);GO:0010862(positive regulation of pathway-restricted SMAD protein phosphorylation);GO:0030509(BMP signaling pathway);GO:0042981(regulation of apoptotic process);GO:0043408(regulation of MAPK cascade);GO:0048468(cell development);GO:0060395(S…	04060(Cytokine-cytokine receptor interaction)	K05495	NA	LOW QUALITY PROTEIN: embryonic growth/differentiation factor 1, partial [Canis lupus familiaris]	0	0	0	0.019488	0	0	0	0	0	0	0	0
100686939	PCDH20	XM_005633953.3	GO:0005509(calcium ion binding);GO:0005886(plasma membrane);GO:0007156(homophilic cell adhesion via plasma membrane adhesion molecules);GO:0016021(integral component of membrane)	NA	NA	NA	protocadherin-20 [Vulpes vulpes]	0	0	0	0	0	0	0	0.01274	0.911535	1.30245	0	0.036015
100686948	LOC100686948	XR_002622337.1	NA	NA	NA	NA		0	0	0	0	0	0	0	0	0	0.10442	0	0
100686957	KRT25	NM_001346065.1	GO:0005198(structural molecule activity);GO:0005882(intermediate filament);GO:0007568(aging);GO:0031069(hair follicle morphogenesis);GO:0045109(intermediate filament organization);GO:0070062(extracellular exosome)	04915(Estrogen signaling pathway)	K07604	NA	keratin, type I cytoskeletal 25 [Canis lupus familiaris]	0	0	0	0	0	0.036751	0	0	0	0	0	0.030801
100686984	GIMAP1	XM_022403864.1	GO:0005525(GTP binding);GO:0016021(integral component of membrane)	NA	NA	NA	GTPase IMAP family member 1 [Canis lupus familiaris]	0	0	0	0	0	0	0	0	0.03526	0	0	0
100687047	SERPINB12	XM_005615343.2	GO:0002244(hematopoietic progenitor cell differentiation);GO:0004867(serine-type endopeptidase inhibitor activity);GO:0005615(extracellular space);GO:0005737(cytoplasm);GO:0010951(negative regulation of endopeptidase activity);GO:0070062(extracellular exosome)	NA	NA	NA	serpin B12 [Canis lupus familiaris]	0	0	0	0	0	0	0	0	0	0	0	0.065057
100687069	DEPDC4	XM_022427687.1	GO:0005622(intracellular);GO:0035556(intracellular signal transduction)	NA	NA	NA	LOW QUALITY PROTEIN: DEP domain-containing protein 4 [Canis lupus familiaris]	0	0.042388	0	0	0	0	0.033224	0	0	0	0	0
100687097	TMEM196	XM_003431916.4;XM_014119211.2	GO:0016021(integral component of membrane);GO:0016021(integral component of membrane)	NA	NA	NA	transmembrane protein 196 isoform X3 [Tupaia chinensis]	0	0	0	0	0	0	0	0	0.309014	0.14724	0	0
100687100	SIGLECL1	XM_022423109.1	GO:0016021(integral component of membrane)	NA	NA	NA	SIGLEC family-like protein 1 isoform X1 [Canis lupus familiaris]	0	0	0	0	0	0	0	0	0	0.0192881	0	0
100687121	KRT222	NM_001346101.1;XM_005624526.3;XM_005624529.3;XM_005624528.3;XM_022422505.1;XM_005624527.3	GO:0005198(structural molecule activity);GO:0005882(intermediate filament);GO:0005882(intermediate filament)	NA	NA	NA	keratin-like protein KRT222 isoform X1 [Canis lupus familiaris]	0	0	0	0	0	0	0	0	1.39324	1.22805	0	0
100687145	LOC100687145	XR_291961.3;XR_291962.3	NA	NA	NA	NA		0	0	0	0	0	0	0	0	0.506942	0.614595	0	0.044091
100687153	CIB4	XR_002615137.1	GO:0000287(magnesium ion binding);GO:0005509(calcium ion binding)	NA	NA	NA	calcium and integrin-binding family member 4 isoform X3 [Canis lupus familiaris]	0	0	0	0	0	0	0	0	0.154801	0.126488	0	0
100687178	LOC100687178	XR_002614135.1;XR_002614137.1	GO:0005524(ATP binding);GO:0005634(nucleus);GO:0005737(cytoplasm);GO:0005874(microtubule);GO:0008017(microtubule binding);GO:0008568(microtubule-severing ATPase activity);GO:0031122(cytoplasmic microtubule organization);GO:0051013(microtubule severing);GO:0051013(microtubule severing)	NA	NA	NA	glutamate receptor-interacting protein 1 isoform X12 [Canis lupus familiaris]	0	0	0	0	0.0103995	0	0	0	0	0.00908282	0	0
100687225	CLDN23	XM_005629911.3	GO:0005198(structural molecule activity);GO:0005886(plasma membrane);GO:0005923(bicellular tight junction);GO:0016021(integral component of membrane)	04514(Cell adhesion molecules (CAMs));04530(Tight junction);04670(Leukocyte transendothelial migration);05160(Hepatitis C)	K06087	NA	LOW QUALITY PROTEIN: claudin-23 [Canis lupus familiaris]	0	0	0.084586	0.065444	0.03777	0.037199	0	0	1.8797	1.80854	0	0
100687249	LOC100687249	XM_005641977.3	GO:0005634(nucleus);GO:0007286(spermatid development)	03440(Homologous recombination)	K19528	NA	synaptonemal complex protein 3-like isoform X1 [Canis lupus familiaris]	0	0	0	0	0	0	0	0	0.0331972	0	0	0
100687252	TLE2	XM_022407255.1;XM_003432804.2;XM_005633087.1;XM_022407253.1;XM_022407254.1	GO:0005634(nucleus);GO:0005925(focal adhesion);GO:0006355(regulation of transcription, DNA-templated);GO:0003714(transcription corepressor activity);GO:0005515(protein binding);GO:0005615(extracellular space);GO:0005654(nucleoplasm);GO:0006351(transcription, DNA-templated);GO:0007165(signal transduction);GO:0009887(animal organ morphogenesis);GO:0016055(Wnt signaling pathway);GO:0045892(negative …	04310(Wnt signaling pathway);04330(Notch signaling pathway);04330(Notch signaling pathway)	K04497	NA	transducin-like enhancer protein 2 isoform X2 [Canis lupus dingo]	0.998337	1.16254	2.23529	2.54761	3.73349	3.23457	2.20437	1.85843	5.97751	6.2541	0.475173	0.307856
100687262	UBD	XM_014110554.2	GO:0005515(protein binding);GO:0005634(nucleus);GO:0005730(nucleolus);GO:0005737(cytoplasm);GO:0005829(cytosol);GO:0006508(proteolysis);GO:0006511(ubiquitin-dependent protein catabolic process);GO:0010243(response to organonitrogen compound);GO:0016235(aggresome);GO:0016567(protein ubiquitination);GO:0032446(protein modification by small protein conjugation);GO:0034341(response to interferon-gamm…	NA	NA	NA	LOW QUALITY PROTEIN: ubiquitin D [Canis lupus familiaris]	0.016688	0	0.014633	0.025473	0.019394	0	0	0	0.011991	0.055062	0	0
100687301	SMIM17	XM_014114840.2	GO:0016021(integral component of membrane)	NA	NA	NA	small integral membrane protein 17 isoform X1 [Vulpes vulpes]	0.025995	0	0	0	0	0	0	0	0.058072	0.026668	0	0
100687324	LMNTD2	XM_022405108.1	GO:0048026(positive regulation of mRNA splicing, via spliceosome)	NA	NA	NA	LOW QUALITY PROTEIN: lamin tail domain-containing protein 2 [Canis lupus familiaris]	0	0	0	0	0	0	0	0	0.151256	0.130222	0	0
100687335	NMUR1	XM_022409939.1	GO:0001607(neuromedin U receptor activity);GO:0007218(neuropeptide signaling pathway);GO:0016021(integral component of membrane)	04080(Neuroactive ligand-receptor interaction)	K05052	NA	neuromedin-U receptor 1, partial [Canis lupus familiaris]	0	0	0	0	0	0	0	0	0.062746	0	0	0
100687374	PRR32	XM_005641785.3	GO:0003674(molecular_function);GO:0005575(cellular_component);GO:0008150(biological_process)	NA	NA	NA	proline-rich protein 32 [Canis lupus familiaris]	0	0	0	0	0	0	0	0	0.394835	0.453699	0	0
100687395	SH2D2A	XM_022421241.1	GO:0008283(cell proliferation)	04370(VEGF signaling pathway)	K08273	NA	SH2 domain-containing protein 2A isoform X2 [Canis lupus familiaris]	0	0	0	0	0	0	0	0	0.183556	0.150908	0	0
100687399	C11H9orf84	XM_014117920.2	NA	NA	NA	NA	uncharacterized protein C9orf84 homolog isoform X1 [Canis lupus familiaris]	0	0	0	0.009687	0.011628	0	0	0	0	0	0	0.002495
100687409	CEACAM19	XM_003432657.3	GO:0016021(integral component of membrane)	NA	NA	NA	LOW QUALITY PROTEIN: carcinoembryonic antigen-related cell adhesion molecule 19 [Canis lupus familiaris]	0	0.053451	0	0	0	0.022866	0.030908	0.041568	0	0	0.088755	0.04859
100687431	TDRD9	XM_022422472.1	GO:0004004(ATP-dependent RNA helicase activity);GO:0005634(nucleus);GO:0006396(RNA processing);GO:0043186(P granule)	NA	NA	NA	putative ATP-dependent RNA helicase TDRD9 [Canis lupus familiaris]	0	0	0	0.011645	0	0	0	0.023548	0.012781	0.011739	0	0
100687445	FOXL2	XM_014106522.2	GO:0000122(negative regulation of transcription by RNA polymerase II);GO:0000978(RNA polymerase II proximal promoter sequence-specific DNA binding);GO:0000981(RNA polymerase II transcription factor activity, sequence-specific DNA binding);GO:0001077(transcriptional activator activity, RNA polymerase II proximal promoter sequence-specific DNA binding);GO:0001541(ovarian follicle development);GO:00…	NA	NA	NA	forkhead box protein L2 [Canis lupus familiaris]	0.124601	0.043136	0.073011	0.042366	0	0.095983	0	0	0	0	0	0
100687448	ADAM29	XM_005635645.2	GO:0004222(metalloendopeptidase activity);GO:0006508(proteolysis);GO:0008270(zinc ion binding);GO:0016021(integral component of membrane)	NA	NA	NA	disintegrin and metalloproteinase domain-containing protein 29 [Canis lupus familiaris]	0	0	0	0	0	0	0	0	0.040134	0	0	0
100687583	ZFP92	XM_022416033.1	GO:0003676(nucleic acid binding);GO:0005622(intracellular);GO:0006355(regulation of transcription, DNA-templated)	NA	NA	NA	zinc finger protein 92 homolog [Canis lupus familiaris]	0.0165585	0	0.0286266	0	0.0194503	0	0.0583262	0	0.0369893	0.0677051	0	0
100687585	AMER3	XM_014121457.2	GO:0005546(phosphatidylinositol-4,5-bisphosphate binding);GO:0005886(plasma membrane);GO:0008013(beta-catenin binding);GO:0048856(anatomical structure development);GO:0060828(regulation of canonical Wnt signaling pathway)	NA	NA	NA	APC membrane recruitment protein 3 [Canis lupus familiaris]	0	0	0	0	0	0	0	0	0.182033	0.147719	0	0
100687631	ZNF461	XM_014115659.2;XM_014115657.2;XM_022403978.1;XM_014115664.2;XM_022403954.1;XM_022403961.1;XM_022403971.1;XM_022403964.1;XM_022403975.1	GO:0003676(nucleic acid binding);GO:0003700(DNA binding transcription factor activity);GO:0005622(intracellular);GO:0006355(regulation of transcription, DNA-templated);GO:0046872(metal ion binding);GO:0046872(metal ion binding)	NA	NA	NA	zinc finger protein 461 isoform X2 [Canis lupus familiaris]	0.720403	0.737617	0.720743	0.764002	1.0951	1.18868	0.567906	0.535661	0.555519	0.593359	0.469223	0.507457
100687745	GABRB1	XM_005628158.3	GO:0004890(GABA-A receptor activity);GO:0005230(extracellular ligand-gated ion channel activity);GO:0005886(plasma membrane);GO:0007165(signal transduction);GO:0016021(integral component of membrane);GO:0030054(cell junction);GO:0034220(ion transmembrane transport);GO:0045202(synapse);GO:1902711(GABA-A receptor complex)	04080(Neuroactive ligand-receptor interaction);04727(GABAergic synapse);04726(Serotonergic synapse);04723(Retrograde endocannabinoid signaling);05032(Morphine addiction);05033(Nicotine addiction)	K05181	NA	gamma-aminobutyric acid receptor subunit beta-1 isoform X1 [Canis lupus familiaris]	0	0	0	0	0	0	0	0	0.042919	0	0	0
100687760	KRT5	NM_001346035.1	GO:0005198(structural molecule activity);GO:0005634(nucleus);GO:0005739(mitochondrion);GO:0005886(plasma membrane);GO:0045095(keratin filament);GO:0070062(extracellular exosome);GO:0097110(scaffold protein binding)	NA	NA	NA	keratin, type II cytoskeletal 5 [Canis lupus familiaris]	0	0	0	0	0	0	0	0	0.82756	0.799757	0	0
100687853	LOC100687853	XR_002630393.1;XR_293279.3	NA	NA	NA	NA		0.282169	0.390278	0	0.140346	0.110613	0	0.662625	0	0.368134	0.564334	0.432916	0.273908
100687903	STAB2	XM_022403434.1	GO:0005041(low-density lipoprotein particle receptor activity);GO:0005044(scavenger receptor activity);GO:0005509(calcium ion binding);GO:0005540(hyaluronic acid binding);GO:0005737(cytoplasm);GO:0005887(integral component of plasma membrane);GO:0006898(receptor-mediated endocytosis);GO:0007155(cell adhesion);GO:0010468(regulation of gene expression);GO:0030169(low-density lipoprotein particle bi…	NA	NA	NA	stabilin-2 isoform X4 [Canis lupus familiaris]	0	0	0.00498294	0	0	0	0	0.00832821	0.0221695	0.0116593	0	0
100687941	GPR84	XM_003433494.4	GO:0005887(integral component of plasma membrane);GO:0007200(phospholipase C-activating G-protein coupled receptor signaling pathway);GO:0007218(neuropeptide signaling pathway);GO:0008528(G-protein coupled peptide receptor activity);GO:0043235(receptor complex)	NA	NA	NA	G-protein coupled receptor 84 [Canis lupus familiaris]	0	0	0	0	0.048793	0	0	0	0.02682	0.042613	0.086843	0.073694
100687969	TCERG1L	XM_014109143.2	GO:0000122(negative regulation of transcription by RNA polymerase II);GO:0001103(RNA polymerase II repressing transcription factor binding);GO:0001104(RNA polymerase II transcription cofactor activity);GO:0001106(RNA polymerase II transcription corepressor activity);GO:0005634(nucleus);GO:0070063(RNA polymerase binding)	03040(Spliceosome)	K12824	NA	LOW QUALITY PROTEIN: transcription elongation regulator 1-like protein [Canis lupus familiaris]	0	0	0	0	0	0	0	0	0.066693	0.102018	0	0
100687984	LOC100687984	XR_134472.4	NA	NA	NA	NA		0	0	0	0	0	0	0	0	0	0.177198	0	0
100687994	LOC100687994	XR_002626220.1	NA	NA	NA	NA		0	0	0	0	0	0	0	0	0	0.041402	0	0
100687999	ASGR2	XM_005619958.3	GO:0009100(glycoprotein metabolic process);GO:0016021(integral component of membrane);GO:0031647(regulation of protein stability);GO:0055088(lipid homeostasis)	04918(Thyroid hormone synthesis)	K10064	NA	asialoglycoprotein receptor 2 [Canis lupus familiaris]	0	0	0	0	0	0	0	0	0.161933	0.145563	0	0
100688010	LOC100688010	XM_003435617.4;XM_005641587.3;XM_014111985.2;XM_003435616.3	GO:0005634(nucleus);GO:0006357(regulation of transcription by RNA polymerase II);GO:0050699(WW domain binding);GO:0050699(WW domain binding)	NA	NA	NA	transcription elongation factor A protein-like 3 isoform X2 [Canis lupus familiaris]	0	0	0	0	0	0.0448551	0	0	0.524315	0.930849	0	0
100688012	NKAIN2	XM_014113513.2	GO:0002028(regulation of sodium ion transport);GO:0005886(plasma membrane);GO:0016021(integral component of membrane)	NA	NA	NA	sodium/potassium-transporting ATPase subunit beta-1-interacting protein 2 isoform X2 [Canis lupus familiaris]	0.04398	0	0.028923	0.044756	0.025739	0	0	0	0.170893	0.291069	0	0.042566
100688041	C25H2orf82	XM_003639878.4	GO:0071944(cell periphery)	NA	NA	NA	uncharacterized protein C2orf82 homolog [Canis lupus familiaris]	0.154332	0.05693	0	0.070522	0	0.045997	0	0	0	0.038683	0	0
100688047	STMND1	XM_014110664.2;XM_014110663.2;XM_014110662.2	GO:0031110(regulation of microtubule polymerization or depolymerization);GO:0031110(regulation of microtubule polymerization or depolymerization)	NA	NA	NA	stathmin domain-containing protein 1 isoform X1 [Canis lupus familiaris]	0	0	0	0	0	0	0	0	1.32552	1.43466	0	0
100688089	RNASE12	XM_003432007.4	GO:0003676(nucleic acid binding);GO:0004519(endonuclease activity);GO:0004540(ribonuclease activity);GO:0016021(integral component of membrane)	NA	NA	NA	probable inactive ribonuclease-like protein 12 [Canis lupus familiaris]	0	0.062814	0	0	0	0	0	0	0.641012	0.915715	0	0
100688111	C18H11orf91	XM_003432355.3	GO:0043231(intracellular membrane-bounded organelle)	NA	NA	NA	uncharacterized protein C11orf91 homolog [Canis lupus familiaris]	0	0	0.03957	0.183692	0	0.052206	0	0.046435	0	0.046294	0	0
100688132	C12H6orf15	XM_003431729.3	GO:0001968(fibronectin binding);GO:0005540(hyaluronic acid binding);GO:0005614(interstitial matrix);GO:0008201(heparin binding);GO:0030198(extracellular matrix organization);GO:0043236(laminin binding);GO:0070052(collagen V binding)	NA	NA	NA	LOW QUALITY PROTEIN: uncharacterized protein C6orf15 homolog [Canis lupus familiaris]	0	0	0	0	0	0	0.033716	0	0	0	0	0
100688138	TEX38	XM_003431993.3	GO:0016021(integral component of membrane)	NA	NA	NA	testis-expressed protein 38 isoform X2 [Canis lupus familiaris]	0	0	0	0	0	0	0.0454747	0	0	0	0	0
100688150	ADPRHL1	XM_005634127.3	GO:0005096(GTPase activator activity);GO:0005622(intracellular);GO:0006886(intracellular protein transport);GO:0012505(endomembrane system);GO:0017137(Rab GTPase binding);GO:0031338(regulation of vesicle fusion)	NA	NA	NA	protein ADP-ribosylarginine hydrolase-like protein 1 isoform X1 [Canis lupus familiaris]	0	0.00735711	0.0117727	0	0	0	0	0	0	0	0	0.0130177
100688197	BRI3BP	XM_022410796.1	GO:0005739(mitochondrion);GO:0016021(integral component of membrane)	NA	NA	NA	BRI3-binding protein, partial [Canis lupus familiaris]	0.047148	0	0	0.07523	0.138712	0.150442	0.130048	0.069968	0.116996	0.109455	0	0
100688240	C17H2orf71	NM_001284459.1	GO:0001750(photoreceptor outer segment);GO:0007601(visual perception);GO:0050896(response to stimulus)	NA	NA	NA	uncharacterized protein C2orf71 homolog [Canis lupus familiaris]	0	0	0	0	0	0	0	0	0	0.008067	0	0
100688246	DUSP28	XM_022409808.1	GO:0035335(peptidyl-tyrosine dephosphorylation)	NA	NA	NA	dual specificity phosphatase 28 [Canis lupus familiaris]	0.236917	0.338238	0.65933	0.510215	0.311162	0.464414	0.431459	0.417743	0.944839	1.29556	0	0.031923
100688257	GPR33	XM_022422487.1	GO:0004930(G-protein coupled receptor activity);GO:0007186(G-protein coupled receptor signaling pathway);GO:0016021(integral component of membrane)	NA	NA	NA	probable G-protein coupled receptor 33 [Canis lupus familiaris]	0	0	0	0	0	0	0	0	0.039645	0.072824	0	0
100688262	LOC100688262	XM_005630479.2;XM_005630481.2	GO:0006629(lipid metabolic process);GO:0006629(lipid metabolic process)	NA	NA	NA	prosaposin-like isoform X1 [Canis lupus familiaris]	0	0	0	0	0	0	0	0	0.0822504	0.126005	0	0
100688270	INPP5D	XM_005635865.3	GO:0004445(inositol-polyphosphate 5-phosphatase activity);GO:0005622(intracellular);GO:0008340(determination of adult lifespan);GO:0009968(negative regulation of signal transduction);GO:0016064(immunoglobulin mediated immune response);GO:0017124(SH3 domain binding);GO:0030889(negative regulation of B cell proliferation);GO:0034594(phosphatidylinositol trisphosphate phosphatase activity);GO:003555…	00562(Inositol phosphate metabolism);04070(Phosphatidylinositol signaling system);04662(B cell receptor signaling pathway);04664(Fc epsilon RI signaling pathway);04666(Fc gamma R-mediated phagocytosis)	K03084	EC:3.1.3.86	LOW QUALITY PROTEIN: phosphatidylinositol 3,4,5-trisphosphate 5-phosphatase 1 [Canis lupus familiaris]	0	0	0.032436	0.023645	0.063562	0.034663	0	0.011965	1.28353	0.789639	0.479583	0.365799
100688284	ZAR1	XM_022426976.1;XM_014118797.2	GO:0005737(cytoplasm);GO:0005737(cytoplasm)	NA	NA	NA	zygote arrest protein 1 isoform X1 [Canis lupus familiaris]	0	0.0259618	0	0	0	0.0172754	0	0	0	0	0	0
100688285	LOC100688285	XM_014112072.2	GO:0016021(integral component of membrane)	NA	NA	NA	LOW QUALITY PROTEIN: spidroin-1-like [Canis lupus familiaris]	0	0	0	0	0.108145	0	0	0	0	0	0	0
100688299	PCED1B	XR_002619978.1;XR_002619982.1;XR_002619979.1;XM_005636933.3;XM_022410977.1;XM_022410980.1;XM_022410981.1;XM_022410982.1;XM_022410983.1;XM_022410986.1;XR_002619980.1	GO:0016788(hydrolase activity, acting on ester bonds);GO:0016788(hydrolase activity, acting on ester bonds)	NA	NA	NA	PC-esterase domain-containing protein 1B isoform X2 [Canis lupus familiaris]	0	0	0	0	0	0.010231	0	0	0.306366	0.267195	0	0
100688304	CFAP99	XM_022417122.1	GO:0042995(cell projection)	NA	NA	NA	cilia- and flagella-associated protein 99 isoform X6 [Canis lupus familiaris]	0.0255117	0.00678581	0.00618571	0.00759969	0	0.0158529	0	0	0	0	0	0.0152763
100688372	SPATA32	XR_293136.2;XR_002629845.1;XR_002629847.1	GO:0005509(calcium ion binding);GO:0003779(actin binding);GO:0007283(spermatogenesis);GO:0048471(perinuclear region of cytoplasm);GO:0048471(perinuclear region of cytoplasm)	NA	NA	NA	spermatogenesis-associated protein 32 isoform X5 [Canis lupus familiaris]	0.0244464	0	0	0	0.0286134	0.0207976	0	0	0.0538357	0	0	0
100688473	LOC100688473	XM_022409805.1	GO:0008152(metabolic process);GO:0016758(transferase activity, transferring hexosyl groups)	00040(Pentose and glucuronate interconversions);00053(Ascorbate and aldarate metabolism);00140(Steroid hormone biosynthesis);00830(Retinol metabolism);00860(Porphyrin and chlorophyll metabolism);00980(Metabolism of xenobiotics by cytochrome P450);00982(Drug metabolism - cytochrome P450);00983(Drug metabolism - other enzymes);05204(Chemical carcinogenesis)	K00699	EC:2.4.1.17	LOW QUALITY PROTEIN: UDP-glucuronosyltransferase 1-8-like [Canis lupus familiaris]	0.052385	0	0	0	0	0	0	0	0	0	0	0
100688475	MZB1	XM_003433755.4	GO:0002642(positive regulation of immunoglobulin biosynthetic process);GO:0005576(extracellular region);GO:0005788(endoplasmic reticulum lumen);GO:0008284(positive regulation of cell proliferation);GO:0030888(regulation of B cell proliferation);GO:0033622(integrin activation);GO:0034663(endoplasmic reticulum chaperone complex);GO:2001274(negative regulation of glucose import in response to insuli…	NA	NA	NA	marginal zone B- and B1-cell-specific protein [Canis lupus familiaris]	0	0	0	0	0	0	0	0	0.052084	0.259872	0	0
100688486	SAMD14	XM_003435266.4	GO:0005737(cytoplasm);GO:0007015(actin filament organization);GO:0014069(postsynaptic density);GO:0015629(actin cytoskeleton);GO:0019722(calcium-mediated signaling);GO:0030425(dendrite);GO:0031175(neuron projection development);GO:0051015(actin filament binding)	NA	NA	NA	PREDICTED: sterile alpha motif domain-containing protein 14 isoform X1 [Mustela putorius furo]	0.02896	0.10995	0.420101	0.475475	1.41601	1.4385	0.192216	0.317854	0.15095	0.039471	0.191827	0.088035
100688504	LOC100688504	XM_005619884.3	GO:0016021(integral component of membrane)	04621(NOD-like receptor signaling pathway)	K12798	NA	atherin [Canis lupus familiaris]	0.059453	0.041067	0.173773	0.161339	0	0	0.046483	0	1.29657	1.22155	0.091548	0.114879
100688528	LOC100688528	XM_022422498.1	GO:0005525(GTP binding);GO:0005794(Golgi apparatus);GO:0005829(cytosol);GO:0005925(focal adhesion);GO:0006878(cellular copper ion homeostasis);GO:0007264(small GTPase mediated signal transduction);GO:0016192(vesicle-mediated transport);GO:0030017(sarcomere);GO:0031252(cell leading edge);GO:0070062(extracellular exosome)	04072(Phospholipase D signaling pathway);04144(Endocytosis);05134(Legionellosis)	K07937	NA	LOW QUALITY PROTEIN: uncharacterized protein LOC100688528 [Canis lupus familiaris]	0	0	0	0.051132	0	0	0	0	0	0	0	0
100688547	LTK	XM_022412515.1	GO:0004714(transmembrane receptor protein tyrosine kinase activity);GO:0005524(ATP binding);GO:0007169(transmembrane receptor protein tyrosine kinase signaling pathway);GO:0016021(integral component of membrane);GO:0018108(peptidyl-tyrosine phosphorylation)	NA	NA	NA	LOW QUALITY PROTEIN: leukocyte tyrosine kinase receptor [Canis lupus familiaris]	0	0.020568	0	0	0	0	0	0	0	0	0	0
100688626	C2CD4B	XM_005638696.3	GO:0005509(calcium ion binding);GO:0005544(calcium-dependent phospholipid binding);GO:0005634(nucleus);GO:0005886(plasma membrane);GO:0006906(vesicle fusion);GO:0017158(regulation of calcium ion-dependent exocytosis);GO:0019905(syntaxin binding);GO:0030276(clathrin binding);GO:0048791(calcium ion-regulated exocytosis of neurotransmitter)	NA	NA	NA	LOW QUALITY PROTEIN: C2 calcium-dependent domain-containing protein 4B [Canis lupus familiaris]	0	0	0	0	0	0	0	0	0.131186	0.312544	0	0.102793
100688728	LOC100688728	XM_022422959.1;XR_002629881.1	NA	NA	NA	NA	forkhead box protein P2-like isoform X3 [Canis lupus familiaris]	0	0	0	0	0	0.00954338	0	0.0379832	0	0	0	0
100688758	FAM155A	XM_022408224.1	GO:0016021(integral component of membrane)	NA	NA	NA	transmembrane protein FAM155A, partial [Canis lupus familiaris]	0	0	0	0	0	0	0	0	0.187046	0.357186	0	0
100688766	LOC100688766	XR_002623419.1	NA	NA	NA	NA		0	0	0	0	0	0	0.127537	0	0.143751	0.183201	0	0
100688778	LOC100688778	XM_022416252.1	GO:0005515(protein binding)	NA	NA	NA	putative G antigen family E member 3 [Canis lupus familiaris]	0.0856786	0	0	0	0.111142	0.0893393	0	0	0.11142	0	0	0
100688824	GJB6	XM_014107439.2	GO:0005922(connexin complex);GO:0007154(cell communication);GO:0007605(sensory perception of sound);GO:0016021(integral component of membrane);GO:0042471(ear morphogenesis)	NA	NA	NA	gap junction beta-6 protein [Canis lupus familiaris]	0.0219372	0	0	0	0	0	0	0	0.0489195	0	0	0
100688882	GPR75	XM_022424731.1	GO:0004930(G-protein coupled receptor activity);GO:0005887(integral component of plasma membrane);GO:0007166(cell surface receptor signaling pathway);GO:0007186(G-protein coupled receptor signaling pathway)	NA	NA	NA	LOW QUALITY PROTEIN: probable G-protein coupled receptor 75 [Canis lupus familiaris]	0.209244	0.328405	0.483817	0.525893	0.42924	0.344297	0.05975	0.201947	0.716156	0.912191	0.306228	0.289301
100688889	ITIH6	XM_022416407.1	GO:0004867(serine-type endopeptidase inhibitor activity);GO:0005576(extracellular region);GO:0010951(negative regulation of endopeptidase activity);GO:0030212(hyaluronan metabolic process)	NA	NA	NA	LOW QUALITY PROTEIN: inter-alpha-trypsin inhibitor heavy chain H6 [Canis lupus familiaris]	0	0	0	0	0	0.016861	0	0	0	0	0	0
100688954	SDR42E2	XM_014114425.2	GO:0003854(3-beta-hydroxy-delta5-steroid dehydrogenase activity);GO:0006694(steroid biosynthetic process);GO:0055114(oxidation-reduction process)	00100(Steroid biosynthesis)	K07748	EC:1.1.1.170	putative short-chain dehydrogenase/reductase family 42E member 2 [Canis lupus familiaris]	0	0.024682	0.019298	0.024768	0.027271	0	0.022066	0.025044	0	0.013191	0	0
100855421	RFX7	XM_003640056.4;XM_022412529.1;XM_022412530.1	GO:0000978(RNA polymerase II proximal promoter sequence-specific DNA binding);GO:0003700(DNA binding transcription factor activity);GO:0005634(nucleus);GO:0006357(regulation of transcription by RNA polymerase II);GO:0006357(regulation of transcription by RNA polymerase II)	NA	NA	NA	DNA-binding protein RFX7 isoform X1 [Canis lupus familiaris]	3.66689	3.2931	3.54813	3.74586	7.25205	6.90049	3.18095	3.67189	1.58474	1.53381	3.63624	3.55481
100855427	LOC100855427	XR_001318556.2;XM_003638889.4;XR_001318555.2	GO:0003964(RNA-directed DNA polymerase activity);GO:0006310(DNA recombination);GO:0009036(Type II site-specific deoxyribonuclease activity);GO:0032197(transposition, RNA-mediated);GO:0032199(reverse transcription involved in RNA-mediated transposition);GO:0046872(metal ion binding);GO:0090305(nucleic acid phosphodiester bond hydrolysis);GO:0001932(regulation of protein phosphorylation);GO:0002755…	NA	NA	NA	uncharacterized protein LOC100855427 [Canis lupus familiaris]	0	0	0	0	0	0	0	0	0.103053	0.243091	0	0
100855428	LOC100855428	XM_014110670.2	GO:0005085(guanyl-nucleotide exchange factor activity);GO:0005622(intracellular);GO:0007264(small GTPase mediated signal transduction);GO:0043547(positive regulation of GTPase activity)	04014(Ras signaling pathway);04015(Rap1 signaling pathway);04072(Phospholipase D signaling pathway);05200(Pathways in cancer);05231(Choline metabolism in cancer);05210(Colorectal cancer);05212(Pancreatic cancer)	K08732	NA	ral guanine nucleotide dissociation stimulator-like [Canis lupus familiaris]	0	0	0.019713	0	0	0	0	0	0	0	0	0
100855430	LOC100855430	XM_003639329.4	GO:0003735(structural constituent of ribosome);GO:0008270(zinc ion binding);GO:0022627(cytosolic small ribosomal subunit)	03010(Ribosome)	K02980	NA	40S ribosomal protein S29-like [Canis lupus familiaris]	0	0.100945	0.176771	0	0	0	0	0	0	0	0	0
100855436	IFNK	NM_001284464.1	GO:0002250(adaptive immune response);GO:0002286(T cell activation involved in immune response);GO:0002323(natural killer cell activation involved in immune response);GO:0005125(cytokine activity);GO:0005132(type I interferon receptor binding);GO:0005615(extracellular space);GO:0006355(regulation of transcription, DNA-templated);GO:0006959(humoral immune response);GO:0009615(response to virus);GO:…	04630(Jak-STAT signaling pathway);04060(Cytokine-cytokine receptor interaction);04622(RIG-I-like receptor signaling pathway)	K05441	NA	interferon kappa [Canis lupus familiaris]	0	0	0	0	0	0	0	0	0.049085	0.029095	0	0
100855441	RNF112	XM_003639019.4	GO:0003924(GTPase activity);GO:0005525(GTP binding);GO:0008270(zinc ion binding);GO:0016020(membrane)	NA	NA	NA	RING finger protein 112 isoform X1 [Canis lupus familiaris]	0	0	0	0	0	0	0	0	0.100224	0.0451504	0	0
100855442	NPB	XM_003639233.4	GO:0001664(G-protein coupled receptor binding);GO:0007186(G-protein coupled receptor signaling pathway)	04080(Neuroactive ligand-receptor interaction)	K05267	NA	neuropeptide B [Canis lupus familiaris]	0.06584	0.034231	0.081295	0.088606	0.077614	0.03822	0	0.084987	0	0	0	0
100855450	LOC100855450	XR_294001.2	NA	NA	NA	NA		0.05878	0.060903	0.46296	0.283706	0.600595	0.544725	0.206806	0.211692	0.424658	0.509637	0	0.085487
100855454	CALHM1	XM_003639981.4	GO:0005227(calcium activated cation channel activity);GO:0005245(voltage-gated calcium channel activity);GO:0005261(cation channel activity);GO:0005887(integral component of plasma membrane);GO:0015867(ATP transport);GO:0034220(ion transmembrane transport);GO:0034765(regulation of ion transmembrane transport);GO:0042802(identical protein binding);GO:0050913(sensory perception of bitter taste);GO:…	04742(Taste transduction)	K19738	NA	calcium homeostasis modulator protein 1 [Canis lupus familiaris]	0.015663	0	0	0	0	0	0	0	0	0	0	0.051483
100855469	CFAP47	XR_002624309.1;XM_022415969.1;XM_014111935.2	GO:0016021(integral component of membrane);GO:0016021(integral component of membrane)	NA	NA	NA	cilia- and flagella-associated protein 47 isoform X1 [Canis lupus familiaris]	0	0	0	0	0	0	0	0	0.135981	0.140099	0	0.00532485
100855470	C5H11orf53	XM_005619803.3	GO:0003674(molecular_function);GO:0005575(cellular_component);GO:0008150(biological_process)	NA	NA	NA	uncharacterized protein C11orf53 homolog isoform X1 [Canis lupus familiaris]	0	0	0	0	0	0	0	0	0.51871	0.878866	0	0
100855474	TRH	XM_003639711.4	GO:0001692(histamine metabolic process);GO:0005184(neuropeptide hormone activity);GO:0005576(extracellular region);GO:0005634(nucleus);GO:0005886(plasma membrane);GO:0007165(signal transduction);GO:0007628(adult walking behavior);GO:0008437(thyrotropin-releasing hormone activity);GO:0009755(hormone-mediated signaling pathway);GO:0014050(negative regulation of glutamate secretion);GO:0014054(posit…	04080(Neuroactive ligand-receptor interaction)	K05253	NA	thyrotropin releasing hormone [Canis lupus familiaris]	0	0	0	0	0	0	0	0.035924	0.175479	0.035561	0	0.03385
100855486	LOC100855486	XM_003639277.4	GO:0005742(mitochondrial outer membrane translocase complex);GO:0030150(protein import into mitochondrial matrix);GO:0031307(integral component of mitochondrial outer membrane);GO:0045040(protein import into mitochondrial outer membrane)	NA	NA	NA	mitochondrial import receptor subunit TOM22 homolog [Canis lupus familiaris]	0.05452	0	0	0	0	0	0	0	0	0	0	0
100855494	RXFP1	XM_005629376.3;XM_014119742.2	GO:0004930(G-protein coupled receptor activity);GO:0005886(plasma membrane);GO:0007188(adenylate cyclase-modulating G-protein coupled receptor signaling pathway);GO:0007567(parturition);GO:0016021(integral component of membrane);GO:0030154(cell differentiation);GO:0030198(extracellular matrix organization);GO:0042562(hormone binding);GO:0060427(lung connective tissue development);GO:0060658(nippl…	04080(Neuroactive ligand-receptor interaction);04926(Relaxin signaling pathway);04926(Relaxin signaling pathway)	K04306	NA	relaxin receptor 1 isoform X1 [Canis lupus familiaris]	0	0	0.176763	0.134237	0.264634	0.25017	0.0182306	0.0479861	0.0347259	0.047841	0	0
100855499	SPIRE2	XM_022419057.1;XM_022419056.1	GO:0003779(actin binding);GO:0005938(cell cortex);GO:0016192(vesicle-mediated transport);GO:0030659(cytoplasmic vesicle membrane);GO:0032154(cleavage furrow);GO:0036089(cleavage furrow formation);GO:0040038(polar body extrusion after meiotic divisions);GO:0045010(actin nucleation);GO:0046907(intracellular transport);GO:0051295(establishment of meiotic spindle localization);GO:0070649(formin-nucle…	NA	NA	NA	protein spire homolog 2 isoform X1 [Canis lupus dingo]	0	0.0171205	0.00847712	0.071258	0	0.0372102	0.0107276	0	1.18257	1.55917	0	0
100855504	TMEM171	XM_003638914.3	GO:0016021(integral component of membrane)	NA	NA	NA	transmembrane protein 171 [Canis lupus familiaris]	0	0	0	0	0	0	0	0	1.32408	1.53086	0	0
100855506	RAD9B	XM_022410797.1	GO:0000076(DNA replication checkpoint);GO:0006281(DNA repair);GO:0008408(3'-5' exonuclease activity);GO:0030896(checkpoint clamp complex);GO:0031573(intra-S DNA damage checkpoint);GO:0071479(cellular response to ionizing radiation);GO:0090305(nucleic acid phosphodiester bond hydrolysis)	04218(Cellular senescence)	K10995	NA	cell cycle checkpoint control protein RAD9B, partial [Canis lupus familiaris]	0.036889	0.095419	0.144756	0.11262	0.086663	0	0.064894	0	0	0.175298	0.185556	0.035767
100855527	LOC100855527	XM_022408086.1	GO:0005509(calcium ion binding);GO:0005886(plasma membrane);GO:0007156(homophilic cell adhesion via plasma membrane adhesion molecules);GO:0016021(integral component of membrane)	NA	NA	NA	protocadherin-8-like [Canis lupus familiaris]	0	0	0	0	0	0	0	0	0	0.008568	0	0
100855558	LOC100855558	NM_001270885.1	GO:0005344(oxygen carrier activity);GO:0005506(iron ion binding);GO:0005833(hemoglobin complex);GO:0015671(oxygen transport);GO:0019825(oxygen binding);GO:0020037(heme binding)	05144(Malaria);05143(African trypanosomiasis)	K13822	NA	hemoglobin subunit alpha-like [Canis lupus familiaris]	0	0	0	0	0	0	0	0	4.59096	3.9161	0	0
100855583	C9H17orf64	XM_022423918.1	GO:0003674(molecular_function);GO:0005575(cellular_component);GO:0008150(biological_process)	NA	NA	NA	uncharacterized protein C17orf64 homolog, partial [Canis lupus familiaris]	0.140753	0.032087	0.166479	0.093175	0.133461	0.074503	0.181407	0.095678	0.111285	0.406626	0.192231	0.300539
100855588	LOC100855588	XM_022414526.1	GO:0000788(nuclear nucleosome);GO:0003677(DNA binding);GO:0006334(nucleosome assembly)	05203(Viral carcinogenesis);05322(Systemic lupus erythematosus);05034(Alcoholism)	K11254	NA	histone H4-like [Canis lupus familiaris]	0.036261	0	0.079377	0	0.16169	0.073371	0.063789	0	0.161864	0.111466	0.193293	0.117193
100855596	TTC9B	XM_003638830.4	GO:0000413(protein peptidyl-prolyl isomerization);GO:0003755(peptidyl-prolyl cis-trans isomerase activity);GO:0005528(FK506 binding);GO:0005789(endoplasmic reticulum membrane);GO:0061077(chaperone-mediated protein folding)	NA	NA	NA	tetratricopeptide repeat protein 9B [Canis lupus familiaris]	0.063993	0.030917	0	0	0.073929	0.064375	0	0.032937	0	0	0	0
100855597	SLC23A3	XM_005640673.3;XM_014111047.2;XM_014111048.2;XM_022415260.1;XM_014111049.2	GO:0005215(transporter activity);GO:0016021(integral component of membrane);GO:0055085(transmembrane transport);GO:0055085(transmembrane transport)	NA	NA	NA	solute carrier family 23 member 3 isoform X5 [Canis lupus familiaris]	0.431588	0.296557	0.176877	0.219527	0.0904918	0.24739	0.204542	0.249797	0.0650009	0.0739016	0.19183	0.34643
100855599	USP51	XM_014111362.2	GO:0000124(SAGA complex);GO:0006355(regulation of transcription, DNA-templated);GO:0016578(histone deubiquitination)	NA	NA	NA	LOW QUALITY PROTEIN: ubiquitin carboxyl-terminal hydrolase 51-like [Canis lupus familiaris]	0	0	0	0	0	0	0	0	0	0	0	0.103092
100855624	FGFBP3	XM_005637535.3	GO:0005576(extracellular region);GO:0008201(heparin binding);GO:0017134(fibroblast growth factor binding);GO:0031012(extracellular matrix);GO:0043117(positive regulation of vascular permeability);GO:0045743(positive regulation of fibroblast growth factor receptor signaling pathway)	NA	NA	NA	fibroblast growth factor-binding protein 3 [Canis lupus familiaris]	0	0	0.023395	0.054238	0.052233	0.041154	0	0	0.019867	0	0	0.051737
100855637	PTGER1	XM_022406964.1	GO:0004957(prostaglandin E receptor activity);GO:0007186(G-protein coupled receptor signaling pathway);GO:0016021(integral component of membrane);GO:0032496(response to lipopolysaccharide)	04020(Calcium signaling pathway);04080(Neuroactive ligand-receptor interaction);05200(Pathways in cancer);05163(Human cytomegalovirus infection)	K04258	NA	prostaglandin E2 receptor EP1 subtype [Canis lupus familiaris]	0	0.0307219	0.0281331	0	0.0211001	0.112036	0	0	0	0	0	0.0282343
100855664	E2F2	XM_005617814.2	GO:0003677(DNA binding);GO:0003700(DNA binding transcription factor activity);GO:0005634(nucleus);GO:0005667(transcription factor complex);GO:0006351(transcription, DNA-templated);GO:0006355(regulation of transcription, DNA-templated)	04110(Cell cycle);04218(Cellular senescence);05200(Pathways in cancer);05206(MicroRNAs in cancer);05212(Pancreatic cancer);05225(Hepatocellular carcinoma);05226(Gastric cancer);05214(Glioma);05220(Chronic myeloid leukemia);05218(Melanoma);05219(Bladder cancer);05215(Prostate cancer);05224(Breast cancer);05222(Small cell lung cancer);05223(Non-small cell lung cancer);04934(Cushing syndrome);05166(…	K09389	NA	transcription factor E2F2 [Canis lupus familiaris]	0	0	0.112019	0.0371	0.014291	0.056301	0	0.01212	0.088333	0.056167	0.425961	0.430238
100855676	UGT3A2	XM_022417919.1	GO:0008194(UDP-glycosyltransferase activity);GO:0009813(flavonoid biosynthetic process);GO:0015020(glucuronosyltransferase activity);GO:0016021(integral component of membrane);GO:0043231(intracellular membrane-bounded organelle);GO:0052696(flavonoid glucuronidation)	00040(Pentose and glucuronate interconversions);00053(Ascorbate and aldarate metabolism);00140(Steroid hormone biosynthesis);00830(Retinol metabolism);00860(Porphyrin and chlorophyll metabolism);00980(Metabolism of xenobiotics by cytochrome P450);00982(Drug metabolism - cytochrome P450);00983(Drug metabolism - other enzymes);05204(Chemical carcinogenesis);00565(Ether lipid metabolism);00600(Sphin…	K00699	EC:2.4.1.17	UDP-glucuronosyltransferase 3A2 isoform X1 [Canis lupus familiaris]	0	0	0	0	0	0	0	0	0	0	0	0.0331802
100855679	LOC100855679	XM_003639891.4	GO:0004760(serine-pyruvate transaminase activity);GO:0005777(peroxisome);GO:0008453(alanine-glyoxylate transaminase activity);GO:0019265(glycine biosynthetic process, by transamination of glyoxylate)	00630(Glyoxylate and dicarboxylate metabolism);00250(Alanine, aspartate and glutamate metabolism);00260(Glycine, serine and threonine metabolism);04146(Peroxisome)	K00830	EC:2.6.1.44;EC:2.6.1.45	serine--pyruvate aminotransferase, mitochondrial [Canis lupus familiaris]	0	0	0	0	0	0	0	0	0.037642	0.034573	0	0
100855695	SLC26A7	XM_003640018.3	GO:0001696(gastric acid secretion);GO:0005254(chloride channel activity);GO:0005768(endosome);GO:0005887(integral component of plasma membrane);GO:0008271(secondary active sulfate transmembrane transporter activity);GO:0015106(bicarbonate transmembrane transporter activity);GO:0015116(sulfate transmembrane transporter activity);GO:0015301(anion:anion antiporter activity);GO:0015701(bicarbonate tr…	04971(Gastric acid secretion)	K13962	NA	anion exchange transporter [Canis lupus familiaris]	0.020992	0.081594	0	0	0.037053	0.036492	0.024663	0.054097	0	0.035803	0	0
100855708	NKX6-2	XM_003640005.3	GO:0000122(negative regulation of transcription by RNA polymerase II);GO:0000978(RNA polymerase II proximal promoter sequence-specific DNA binding);GO:0001078(transcriptional repressor activity, RNA polymerase II proximal promoter sequence-specific DNA binding);GO:0005634(nucleus);GO:0010454(negative regulation of cell fate commitment);GO:0010455(positive regulation of cell fate commitment);GO:00…	NA	NA	NA	homeobox protein Nkx-6.2 [Canis lupus familiaris]	0.054986	0	0	0	0	0	0	0	0	0	0	0
100855715	MYMK	XM_003639307.4;XM_022423637.1	GO:0005886(plasma membrane);GO:0007520(myoblast fusion);GO:0016021(integral component of membrane);GO:0045026(plasma membrane fusion);GO:0045026(plasma membrane fusion)	NA	NA	NA	PREDICTED: protein myomaker [Capra hircus]	0	0	0	0	0.10071	0.0986523	0	0	0	0.014808	0	0
100855724	GFY	XM_003638819.4	GO:0007608(sensory perception of smell);GO:0030173(integral component of Golgi membrane);GO:0060271(cilium assembly);GO:0097499(protein localization to non-motile cilium)	NA	NA	NA	Golgi-associated olfactory signaling regulator [Canis lupus familiaris]	0	0.028844	0	0	0.0654	0	0.032648	0.028645	0.74571	0.568843	0	0
100855739	FAM163B	XM_022423639.1	GO:0016021(integral component of membrane)	NA	NA	NA	protein FAM163B [Canis lupus familiaris]	0	0	0	0	0	0	0	0	0	0.0166967	0	0
100855750	JAKMIP3	XM_014109145.2	GO:0008017(microtubule binding);GO:0019900(kinase binding)	NA	NA	NA	janus kinase and microtubule-interacting protein 3 [Canis lupus familiaris]	0	0	0	0	0	0	0	0	0.032944	0.040343	0	0
100855756	MC2R	XM_022416941.1	GO:0004978(corticotropin receptor activity);GO:0005886(plasma membrane);GO:0007218(neuropeptide signaling pathway);GO:0016021(integral component of membrane);GO:0030819(positive regulation of cAMP biosynthetic process)	04024(cAMP signaling pathway);04080(Neuroactive ligand-receptor interaction);04925(Aldosterone synthesis and secretion);04927(Cortisol synthesis and secretion);04934(Cushing syndrome)	K04200	NA	adrenocorticotropic hormone receptor [Canis lupus familiaris]	0	0	0	0	0	0	0	0	0.0578059	0	0	0
100855763	LOC100855763	XM_022413208.1	GO:0005261(cation channel activity);GO:0006979(response to oxidative stress);GO:0016021(integral component of membrane);GO:0047631(ADP-ribose diphosphatase activity);GO:0098655(cation transmembrane transport)	04621(NOD-like receptor signaling pathway);04921(Oxytocin signaling pathway)	K04977	EC:3.6.1.13	transient receptor potential cation channel subfamily M member 2 isoform X2 [Canis lupus dingo]	0.0129459	0	0.0312173	0.0395315	0	0	0	0	0.139936	0.10792	0	0
100855784	SMPDL3B	XM_005617710.3	GO:0004767(sphingomyelin phosphodiesterase activity);GO:0005615(extracellular space);GO:0006685(sphingomyelin catabolic process);GO:0070062(extracellular exosome)	NA	NA	NA	acid sphingomyelinase-like phosphodiesterase 3b [Canis lupus familiaris]	0	0	0	0	0	0	0	0	0	0.109011	0	0
100855786	RAPGEF5	XM_005628616.3	GO:0005085(guanyl-nucleotide exchange factor activity);GO:0005622(intracellular);GO:0007264(small GTPase mediated signal transduction);GO:0043547(positive regulation of GTPase activity)	04014(Ras signaling pathway);04015(Rap1 signaling pathway)	K08019	NA	rap guanine nucleotide exchange factor 5 isoform X2 [Equus caballus]	0.029511	0	0.303403	0.295403	0.073017	0.120718	0.029525	0.01686	2.85171	3.0365	1.55666	1.62592
100855791	C5H16orf86	XM_014113978.2;XM_014113977.2;XM_022419318.1;XM_022419317.1	GO:0003674(molecular_function);GO:0005575(cellular_component);GO:0008150(biological_process);GO:0008150(biological_process)	NA	NA	NA	uncharacterized protein C16orf86 homolog isoform X1 [Canis lupus familiaris]	0	0.0342262	0	0.0654696	0.044953	0.076349	0	0.094615	0.071859	0.0773889	0	0
100855816	PRDM14	XM_022412335.1	GO:0003676(nucleic acid binding);GO:0046872(metal ion binding)	00520(Amino sugar and nucleotide sugar metabolism);00310(Lysine degradation)	K21749	EC:2.7.7.43;EC:2.7.7.92	PR domain zinc finger protein 14 isoform X1 [Canis lupus familiaris]	0	0	0.0220689	0	0	0	0	0	0	0	0	0.0244028
100855817	ZNF527	XM_014115577.2;XM_022403823.1;XM_022403826.1	GO:0003676(nucleic acid binding);GO:0005622(intracellular);GO:0006355(regulation of transcription, DNA-templated);GO:0046872(metal ion binding);GO:0046872(metal ion binding)	NA	NA	NA	zinc finger protein 527 isoform X1 [Canis lupus familiaris]	1.66973	1.92613	1.65387	1.7862	1.71544	2.04591	1.18215	1.29559	1.15496	1.03863	1.34895	1.81898
100855825	LOC100855825	XM_014115046.2;XM_022420817.1;XM_022420818.1;XM_005622269.3	GO:0000187(activation of MAPK activity);GO:0002221(pattern recognition receptor signaling pathway);GO:0002367(cytokine production involved in immune response);GO:0005634(nucleus);GO:0005737(cytoplasm);GO:0032494(response to peptidoglycan);GO:0032495(response to muramyl dipeptide);GO:0032731(positive regulation of interleukin-1 beta production);GO:0032733(positive regulation of interleukin-10 prod…	NA	NA	NA	uncharacterized protein C1orf106 isoform X4 [Canis lupus familiaris]	0.409764	0.353359	0.0582035	0.0122817	0	0.0279235	0.247589	0.142723	0.759234	0.875688	0.277886	0.292279
100855828	PRKCG	XM_003638802.4	GO:0004697(protein kinase C activity);GO:0005524(ATP binding);GO:0005622(intracellular);GO:0006468(protein phosphorylation);GO:0008270(zinc ion binding);GO:0035556(intracellular signal transduction)	04014(Ras signaling pathway);04015(Rap1 signaling pathway);04010(MAPK signaling pathway);04012(ErbB signaling pathway);04310(Wnt signaling pathway);04370(VEGF signaling pathway);04066(HIF-1 signaling pathway);04020(Calcium signaling pathway);04070(Phosphatidylinositol signaling system);04071(Sphingolipid signaling pathway);04150(mTOR signaling pathway);04510(Focal adhesion);04540(Gap junction);04…	K19663	EC:2.7.11.13	protein kinase C gamma type isoform X1 [Canis lupus familiaris]	0	0	0	0	0	0	0	0	0.0188694	0	0	0
100855834	DENND1C	XM_022407132.1;XM_014121922.2	GO:0017112(Rab guanyl-nucleotide exchange factor activity);GO:0043547(positive regulation of GTPase activity);GO:0043547(positive regulation of GTPase activity)	NA	NA	NA	DENN domain-containing protein 1C isoform X1 [Canis lupus familiaris]	0.00443233	0	0.0264371	0.0329258	0.0134379	0.02179	0	0	1.77884	1.68015	0	0.0166382
100855837	LOC100855837	XM_005642127.2	GO:0016021(integral component of membrane)	NA	NA	NA	small integral membrane protein 10-like protein 2A [Canis lupus familiaris]	0	0	0	0	0	0.041448	0	0	0.039306	0	0	0
100855844	DUOXA1	XM_005638368.3	GO:0005789(endoplasmic reticulum membrane);GO:0005886(plasma membrane);GO:0015031(protein transport);GO:0016020(membrane);GO:0016021(integral component of membrane);GO:0042743(hydrogen peroxide metabolic process);GO:0045666(positive regulation of neuron differentiation);GO:0050727(regulation of inflammatory response);GO:2000379(positive regulation of reactive oxygen species metabolic process);GO:…	NA	NA	NA	dual oxidase maturation factor 1 [Canis lupus familiaris]	0	0	0	0	0	0	0	0	0.081711	0	0	0
100855851	CRB3	XM_014121923.1;XM_005632977.3;XM_022407133.1;XM_014121924.2	GO:0016021(integral component of membrane);GO:0017124(SH3 domain binding);GO:0030054(cell junction);GO:0045177(apical part of cell);GO:0070062(extracellular exosome);GO:0072659(protein localization to plasma membrane);GO:0072659(protein localization to plasma membrane)	04530(Tight junction);05165(Human papillomavirus infection);05165(Human papillomavirus infection)	K06090	NA	protein crumbs homolog 3 [Canis lupus familiaris]	0	0	0	0	0.0599395	0.0200116	0.0524936	0.0597234	3.93957	3.43231	0	0
100855862	BMP3	XM_014109892.2	GO:0001649(osteoblast differentiation);GO:0005125(cytokine activity);GO:0005160(transforming growth factor beta receptor binding);GO:0005615(extracellular space);GO:0008083(growth factor activity);GO:0010862(positive regulation of pathway-restricted SMAD protein phosphorylation);GO:0030509(BMP signaling pathway);GO:0040007(growth);GO:0042981(regulation of apoptotic process);GO:0043408(regulation …	04060(Cytokine-cytokine receptor interaction)	K05496	NA	bone morphogenetic protein 3 [Canis lupus familiaris]	0.117848	0.087139	0.095594	0.134601	0.614791	0.375755	0	0.121312	0.069674	0.042763	0	0
100855871	LOC100855871	XM_003639142.4	GO:0005634(nucleus);GO:0030057(desmosome)	NA	NA	NA	plakophilin-1 [Canis lupus familiaris]	0	0	0	0	0	0	0	0	0.015713	0	0	0
100855878	TNFSF4	XM_003639167.2	GO:0001819(positive regulation of cytokine production);GO:0002215(defense response to nematode);GO:0002526(acute inflammatory response);GO:0002726(positive regulation of T cell cytokine production);GO:0005164(tumor necrosis factor receptor binding);GO:0005615(extracellular space);GO:0006954(inflammatory response);GO:0006955(immune response);GO:0008203(cholesterol metabolic process);GO:0009615(res…	04060(Cytokine-cytokine receptor interaction)	K05469	NA	PREDICTED: tumor necrosis factor ligand superfamily member 4 isoform X1 [Mustela putorius furo]	0	0	0.09575	0	0.0567	0.224429	0.075816	0.116455	0.018068	0.016595	0	0.015684
100855880	LOC100855880	XM_003639684.4;XM_014120994.2	GO:0016021(integral component of membrane);GO:0016021(integral component of membrane)	NA	NA	NA	mammaglobin-A isoform X1 [Canis lupus familiaris]	0	0	0	0	0	0	0	0	0.708722	0.619159	0	0
100855883	LOC100855883	XM_003640283.4	GO:0005813(centrosome)	NA	NA	NA	LOW QUALITY PROTEIN: coiled-coil domain-containing protein 144A-like [Canis lupus familiaris]	0	0	0	0	0	0	0.0979605	0	0	0.188333	0	0.097375
100855921	MISP	XM_022407316.1	GO:0005886(plasma membrane);GO:0005925(focal adhesion);GO:0043231(intracellular membrane-bounded organelle)	NA	NA	NA	mitotic interactor and substrate of PLK1 [Canis lupus familiaris]	0	0	0	0	0	0	0	0	0.25347	0.202107	0	0
100855937	CITED1	XM_005641488.3;XM_005641485.3;XM_005641487.3;XM_005641486.3;XM_022416052.1	GO:0001105(RNA polymerase II transcription coactivator activity);GO:0001570(vasculogenesis);GO:0003682(chromatin binding);GO:0005634(nucleus);GO:0005829(cytosol);GO:0006357(regulation of transcription by RNA polymerase II);GO:0006913(nucleocytoplasmic transport);GO:0007179(transforming growth factor beta receptor signaling pathway);GO:0007420(brain development);GO:0008022(protein C-terminus bindi…	NA	NA	NA	cbp/p300-interacting transactivator 1 isoform X1 [Canis lupus familiaris]	0.0305827	0	0.0547995	0	0.0734092	0.0722979	0.0366465	0	0.600761	0.336359	0	0
100855952	METTL27	XM_005620961.2	GO:0005737(cytoplasm);GO:0008757(S-adenosylmethionine-dependent methyltransferase activity);GO:0032259(methylation)	NA	NA	NA	LOW QUALITY PROTEIN: methyltransferase-like protein 27 [Canis lupus familiaris]	1.62847	2.33963	0.953159	1.3731	0.572616	1.08532	0.787511	0.719939	5.99006	4.91583	2.45372	3.15356
100855963	CATSPER4	XM_005617761.3	GO:0005248(voltage-gated sodium channel activity);GO:0005886(plasma membrane);GO:0019228(neuronal action potential);GO:0086010(membrane depolarization during action potential)	NA	NA	NA	cation channel sperm-associated protein 4 isoform X1 [Canis lupus familiaris]	0	0	0	0.0197452	0	0	0	0	0	0	0	0
100855976	ADRA2B	XM_005642442.3	GO:0004935(adrenergic receptor activity);GO:0004938(alpha2-adrenergic receptor activity);GO:0005887(integral component of plasma membrane);GO:0006940(regulation of smooth muscle contraction);GO:0007267(cell-cell signaling);GO:0019229(regulation of vasoconstriction);GO:0030168(platelet activation);GO:0071880(adenylate cyclase-activating adrenergic receptor signaling pathway)	04022(cGMP - PKG signaling pathway);04080(Neuroactive ligand-receptor interaction)	K04139	NA	alpha-2B adrenergic receptor [Canis lupus familiaris]	0	0	0.04335	0	0	0	0	0	0.761462	0.650689	0	0.031956
100855990	LOC100855990	XM_003638853.3	GO:0005634(nucleus)	NA	NA	NA	protein FRG2-like-1 [Canis lupus familiaris]	0	0.024847	0	0	0	0	0	0	0	0	0	0
100856008	CALHM3	XM_003639997.3	GO:0005261(cation channel activity);GO:0005887(integral component of plasma membrane);GO:0034220(ion transmembrane transport);GO:0098655(cation transmembrane transport)	NA	NA	NA	calcium homeostasis modulator protein 3 [Canis lupus familiaris]	0	0	0	0	0	0	0	0	0.020894	0	0	0
100856019	LOC100856019	XM_022403438.1	GO:0004111(creatine kinase activity);GO:0005524(ATP binding);GO:0005615(extracellular space);GO:0005739(mitochondrion);GO:0007420(brain development);GO:0016310(phosphorylation);GO:0030644(cellular chloride ion homeostasis)	00330(Arginine and proline metabolism)	K00933	EC:2.7.3.2	LOW QUALITY PROTEIN: creatine kinase B-type-like [Canis lupus familiaris]	0	0.018058	0.015282	0	0.0204	0	0.02044	0	0.172954	0.196674	0	0
100856021	LOC100856021	XM_022425922.1	GO:0016021(integral component of membrane)	NA	NA	NA	butyrophilin subfamily 1 member A1 isoform X1 [Canis lupus familiaris]	0	0	0	0	0	0	0.039725	0.022989	0.039654	0.034749	0	0.032197
100856036	LOC100856036	XM_005626919.2	GO:0004930(G-protein coupled receptor activity);GO:0004984(olfactory receptor activity);GO:0005886(plasma membrane);GO:0007186(G-protein coupled receptor signaling pathway);GO:0007608(sensory perception of smell);GO:0016021(integral component of membrane);GO:0050911(detection of chemical stimulus involved in sensory perception of smell)	04740(Olfactory transduction)	K04257	NA	olfactory receptor 2K2 [Canis lupus familiaris]	0	0	0	0	0	0	0	0	0	0	0	0.014822
100856046	IL22RA2	XM_014112310.2	GO:0005829(cytosol);GO:0005886(plasma membrane);GO:0016021(integral component of membrane);GO:0019221(cytokine-mediated signaling pathway);GO:0042017(interleukin-22 binding);GO:0042018(interleukin-22 receptor activity);GO:0050728(negative regulation of inflammatory response)	04630(Jak-STAT signaling pathway)	K05139	NA	interleukin-22 receptor subunit alpha-2 isoform X2 [Canis lupus familiaris]	0	0	0	0	0	0	0	0.051484	0.089703	0.11564	0	0
100856052	LOC100856052	XM_005633583.3	GO:0004984(olfactory receptor activity);GO:0005886(plasma membrane);GO:0007165(signal transduction)	04740(Olfactory transduction)	K04257	NA	PREDICTED: olfactory receptor 51E2 [Equus przewalskii]	0	0	0.084911	0.039418	0.022749	0	0	0	0.36744	0.355232	0.313926	0.290524
100856107	PDZRN4	XM_003639968.4	GO:0004842(ubiquitin-protein transferase activity);GO:0008270(zinc ion binding);GO:0016567(protein ubiquitination)	NA	NA	NA	PDZ domain-containing RING finger protein 4 isoform X1 [Canis lupus familiaris]	0.0300602	0.0311465	0.0392567	0.0152949	0.104614	0.0956325	0.0352534	0.0309316	0.185059	0.191608	0	0.0146756
100856108	NKG7	XM_003638806.4	GO:0016021(integral component of membrane);GO:0005886(plasma membrane);GO:0005515(protein binding);GO:0005887(integral component of plasma membrane)	NA	NA	NA	protein NKG7 isoform X3 [Canis lupus familiaris]	0	0	0.0457274	0	0	0	0	0	0.438213	0.187912	0	0
100856110	ACKR1	XM_014111258.2	GO:0004888(transmembrane signaling receptor activity);GO:0005886(plasma membrane);GO:0006954(inflammatory response);GO:0016021(integral component of membrane);GO:0019957(C-C chemokine binding);GO:0032642(regulation of chemokine production);GO:0070098(chemokine-mediated signaling pathway)	05144(Malaria)	K06574	NA	atypical chemokine receptor 1 [Vulpes vulpes]	0.018266	0.024063	0	0.023303	0	0	0.026856	0	0.326794	0.322554	0	0
100856111	SLC47A1	XM_022418634.1	GO:0005451(monovalent cation:proton antiporter activity);GO:0006855(drug transmembrane transport);GO:0015238(drug transmembrane transporter activity);GO:0015695(organic cation transport);GO:0016021(integral component of membrane);GO:1902600(proton transmembrane transport)	NA	NA	NA	multidrug and toxin extrusion protein 1 isoform X1 [Canis lupus dingo]	0.027249	0	0.051516	0.02773	0	0.078753	0	0	0	0	0	0
100856146	LOC100856146	XM_022411807.1	GO:0004888(transmembrane signaling receptor activity);GO:0004930(G-protein coupled receptor activity);GO:0004984(olfactory receptor activity);GO:0005886(plasma membrane);GO:0007186(G-protein coupled receptor signaling pathway);GO:0016021(integral component of membrane);GO:0050907(detection of chemical stimulus involved in sensory perception);GO:0050911(detection of chemical stimulus involved in s…	04740(Olfactory transduction)	K04257	NA	olfactory receptor 226 [Canis lupus familiaris]	0	0	0	0	0	0	0	0	0.053656	0	0	0
100856156	LIPH	XM_003640133.4;XM_022414186.1;XM_022414187.1;XM_022414188.1	GO:0004620(phospholipase activity);GO:0005615(extracellular space);GO:0005886(plasma membrane);GO:0008201(heparin binding);GO:0016042(lipid catabolic process);GO:0052689(carboxylic ester hydrolase activity);GO:0052689(carboxylic ester hydrolase activity)	NA	NA	NA	lipase member H isoform X4 [Canis lupus familiaris]	0	0	0	0.0215561	0.0192445	0.0541452	0.0200734	0	3.87855	4.56413	0	0
100856168	LOC100856168	XM_003639545.4	GO:0004930(G-protein coupled receptor activity);GO:0004984(olfactory receptor activity);GO:0005887(integral component of plasma membrane);GO:0007166(cell surface receptor signaling pathway);GO:0007186(G-protein coupled receptor signaling pathway);GO:0050911(detection of chemical stimulus involved in sensory perception of smell)	04740(Olfactory transduction)	K04257	NA	olfactory receptor 9A4-like [Canis lupus familiaris]	0	0	0	0	0	0	0	0	0	0.009817	0	0
100856177	ABRA	XM_003639444.4	GO:0000060(protein import into nucleus, translocation);GO:0003779(actin binding);GO:0005886(plasma membrane);GO:0015629(actin cytoskeleton);GO:0030016(myofibril);GO:0035025(positive regulation of Rho protein signal transduction);GO:0045944(positive regulation of transcription by RNA polymerase II);GO:0051091(positive regulation of DNA binding transcription factor activity)	NA	NA	NA	actin-binding Rho-activating protein [Canis lupus familiaris]	0	0	0.036616	0	0.0981	0.047623	0	0	0	0.085676	0.087456	0.156816
100856196	CNPY1	XM_003639554.4	GO:0003674(molecular_function);GO:0005783(endoplasmic reticulum);GO:0007167(enzyme linked receptor protein signaling pathway);GO:0009888(tissue development)	03018(RNA degradation)	K12571	EC:3.1.13.4	protein canopy homolog 1 isoform X1 [Canis lupus familiaris]	0	0	0	0	0	0	0	0	0.0794989	0	0	0
100856198	LOC100856198	XR_002618019.1;XR_002618020.1;XM_014106763.2;XM_022408433.1;XM_022408434.1;XM_022408435.1;XR_002618021.1	GO:0005515(protein binding);GO:0005634(nucleus);GO:0005829(cytosol);GO:0006418(tRNA aminoacylation for protein translation);GO:0006915(apoptotic process);GO:0008285(negative regulation of cell proliferation);GO:0016020(membrane);GO:0031398(positive regulation of protein ubiquitination);GO:0060510(Type II pneumocyte differentiation);GO:1901216(positive regulation of neuron death);GO:1901216(positi…	NA	NA	NA	aminoacyl tRNA synthase complex-interacting multifunctional protein 2-like isoform X2 [Canis lupus familiaris]	0	0.0236686	0.00932473	0.0170099	0	0.021529	0.00757828	0.0189037	0.28831	0.310945	0	0.0240585
100856208	LOC100856208	XM_022422820.1	GO:0001669(acrosomal vesicle);GO:0004180(carboxypeptidase activity);GO:0006508(proteolysis);GO:0008237(metallopeptidase activity);GO:0008241(peptidyl-dipeptidase activity);GO:0016021(integral component of membrane);GO:0046872(metal ion binding)	04924(Renin secretion);04614(Renin-angiotensin system);05410(Hypertrophic cardiomyopathy (HCM));05142(Chagas disease (American trypanosomiasis))	K01283	EC:3.4.15.1	angiotensin-converting enzyme-like protein Ace3 isoform X2 [Canis lupus familiaris]	0	0	0	0	0	0	0	0	0.022159	0	0	0
100856219	KCNH6	XM_014116400.2;XM_003639256.4;XM_022422821.1	GO:0005249(voltage-gated potassium channel activity);GO:0005887(integral component of plasma membrane);GO:0042391(regulation of membrane potential);GO:0071805(potassium ion transmembrane transport);GO:0071805(potassium ion transmembrane transport)	NA	NA	NA	potassium voltage-gated channel subfamily H member 6 isoform X1 [Canis lupus familiaris]	0.00961164	0	0	0	0	0	0	0	0.649156	0.845956	0	0
100856220	NEFL	XM_003639880.4	GO:0000226(microtubule cytoskeleton organization);GO:0005200(structural constituent of cytoskeleton);GO:0005883(neurofilament);GO:0008022(protein C-terminus binding);GO:0008089(anterograde axonal transport);GO:0008090(retrograde axonal transport);GO:0014012(peripheral nervous system axon regeneration);GO:0019896(axonal transport of mitochondrion);GO:0030674(protein binding, bridging);GO:0031133(r…	05014(Amyotrophic lateral sclerosis (ALS))	K04572	NA	neurofilament light polypeptide [Acinonyx jubatus]	0.015593	0	0	0.015868	0.018316	0.071964	0	0	2.19675	2.00369	0	0.015065
100856222	PSMB11	XM_003639214.3	GO:0004298(threonine-type endopeptidase activity);GO:0005634(nucleus);GO:0005737(cytoplasm);GO:0005839(proteasome core complex);GO:0051603(proteolysis involved in cellular protein catabolic process)	03050(Proteasome)	K11598	EC:3.4.25.1	proteasome subunit beta type-11 [Canis lupus familiaris]	0	0	0	0	0	0	0	0	0	0.018442	0	0
100856260	LOC100856260	XM_022414141.1	GO:0005230(extracellular ligand-gated ion channel activity);GO:0016021(integral component of membrane);GO:0034220(ion transmembrane transport)	04726(Serotonergic synapse);04742(Taste transduction)	K04819	NA	5-hydroxytryptamine receptor 3E [Canis lupus familiaris]	0	0	0	0.03002	0	0	0	0	0	0.030263	0	0
100856280	LOC100856280	XM_022411213.1;XM_022411214.1	GO:0005634(nucleus);GO:0016021(integral component of membrane);GO:0035064(methylated histone binding);GO:0044726(protection of DNA demethylation of female pronucleus);GO:1901536(negative regulation of DNA demethylation);GO:2000653(regulation of genetic imprinting);GO:2000653(regulation of genetic imprinting)	NA	NA	NA	developmental pluripotency-associated protein 3 isoform X2 [Canis lupus familiaris]	0	0	0	0	0	0	0	0	0.0276098	0.0253586	0	0
100856307	LHFPL5	XR_002631805.1;XM_022425971.1;XM_005627264.3	GO:0016021(integral component of membrane);GO:0016324(apical plasma membrane);GO:0032426(stereocilium tip);GO:0050910(detection of mechanical stimulus involved in sensory perception of sound);GO:0060088(auditory receptor cell stereocilium organization);GO:0060088(auditory receptor cell stereocilium organization)	NA	NA	NA	LHFPL tetraspan subfamily member 5 protein isoform X1 [Felis catus]	0	0	0	0.022258	0	0	0	0	0.441214	0.346844	0	0
100856322	TSPAN1	XM_005629038.3	GO:0005886(plasma membrane);GO:0008283(cell proliferation);GO:0016021(integral component of membrane);GO:0016477(cell migration);GO:0045807(positive regulation of endocytosis);GO:0048471(perinuclear region of cytoplasm);GO:0050821(protein stabilization);GO:0070062(extracellular exosome)	NA	NA	NA	tetraspanin-1 [Canis lupus familiaris]	0	0	0.029605	0.032477	0	0	0	0	2.64541	2.25464	0	0
100856325	CDHR2	XM_005619181.3	GO:0005509(calcium ion binding);GO:0005886(plasma membrane);GO:0007156(homophilic cell adhesion via plasma membrane adhesion molecules);GO:0016021(integral component of membrane)	NA	NA	NA	cadherin-related family member 2 [Canis lupus familiaris]	0	0	0	0	0	0	0	0	1.23337	1.40264	0	0
100856341	LOC100856341	XM_022409149.1	GO:0016021(integral component of membrane)	04380(Osteoclast differentiation)	K06551	NA	signal-regulatory protein beta-1-like isoform X1 [Canis lupus familiaris]	0	0	0	0.01962	0	0	0	0	0.113303	0.019638	0	0.019687
100856347	PYCARD	XM_014114362.2;XM_014114361.2	GO:0005737(cytoplasm);GO:0097153(cysteine-type endopeptidase activity involved in apoptotic process);GO:0097153(cysteine-type endopeptidase activity involved in apoptotic process)	04217(Necroptosis);04621(NOD-like receptor signaling pathway);04623(Cytosolic DNA-sensing pathway);04625(C-type lectin receptor signaling pathway);05132(Salmonella infection);05133(Pertussis);05134(Legionellosis);05164(Influenza A);05164(Influenza A)	K12799	NA	apoptosis-associated speck-like protein containing a CARD isoform X1 [Canis lupus familiaris]	0.0543151	0.0897356	1.22458	0.792899	0.506184	0.245169	0.0677135	0.0889061	1.87926	2.64249	0	0.111963
100856408	LOC100856408	XM_022416611.1;XM_022416612.1	GO:0005261(cation channel activity);GO:0006979(response to oxidative stress);GO:0016021(integral component of membrane);GO:0047631(ADP-ribose diphosphatase activity);GO:0098655(cation transmembrane transport);GO:0098655(cation transmembrane transport)	04621(NOD-like receptor signaling pathway);04921(Oxytocin signaling pathway);04921(Oxytocin signaling pathway)	K04977	EC:3.6.1.13	transient receptor potential cation channel subfamily M member 2 isoform X2 [Canis lupus dingo]	0	0	0	0.0130778	0	0	0	0	0.0404482	0.0132781	0	0
100856415	SGIP1	XM_014113701.2;XM_014113699.2;XM_014113702.2;XM_005620199.3;XM_005620200.3;XM_022418711.1;XM_014113692.2;XM_014113693.2;XM_014113694.2;XM_014113703.2;XM_022418708.1;XM_022418709.1;XM_022418710.1;XM_022418705.1;XM_022418706.1	GO:0005543(phospholipid binding);GO:0008017(microtubule binding);GO:0017124(SH3 domain binding);GO:0030122(AP-2 adaptor complex);GO:0048260(positive regulation of receptor-mediated endocytosis);GO:0097320(plasma membrane tubulation);GO:0005737(cytoplasm);GO:0005886(plasma membrane);GO:0030136(clathrin-coated vesicle);GO:0030136(clathrin-coated vesicle)	NA	NA	NA	PREDICTED: SH3-containing GRB2-like protein 3-interacting protein 1 isoform X20 [Panthera pardus]	0.06554	0.13527	0.151622	0.17302	0.314616	0.35746	0.195456	0.280012	0.382537	0.406091	0.290287	0.207925
100856424	OLIG2	XM_005638837.3	GO:0000122(negative regulation of transcription by RNA polymerase II);GO:0003705(transcription factor activity, RNA polymerase II distal enhancer sequence-specific binding);GO:0005634(nucleus);GO:0005737(cytoplasm);GO:0021522(spinal cord motor neuron differentiation);GO:0021530(spinal cord oligodendrocyte cell fate specification);GO:0021794(thalamus development);GO:0042552(myelination);GO:0042803…	NA	NA	NA	oligodendrocyte transcription factor 2 [Canis lupus familiaris]	0.102482	0.086333	0	0	0	0	0	0	0	0	0	0.020017
100856425	PEX11A	XM_005618358.3;XM_003638962.4	GO:0005778(peroxisomal membrane);GO:0005779(integral component of peroxisomal membrane);GO:0007165(signal transduction);GO:0016559(peroxisome fission);GO:0042803(protein homodimerization activity);GO:0044375(regulation of peroxisome size);GO:0050873(brown fat cell differentiation);GO:0050873(brown fat cell differentiation)	04146(Peroxisome);04146(Peroxisome)	K13351	NA	peroxisomal membrane protein 11A isoform X2 [Vulpes vulpes]	4.48027	5.11497	4.70531	4.95995	5.02865	4.66263	3.86871	3.64142	5.24156	5.19724	4.76549	4.48594
100856428	BEAN1	XM_022419406.1	GO:0016021(integral component of membrane)	NA	NA	NA	protein BEAN1 isoform X1 [Canis lupus familiaris]	0	0.00982971	0	0	0.0167749	0.0219497	0	0	0.031902	0.0244512	0	0
100856432	LOC100856432	XR_002623633.1	NA	NA	NA	NA		0.026186	0	0.011481	0	0	0	0	0	0.071825	0.130244	0	0
100856447	INHBE	XM_005625539.3	GO:0005125(cytokine activity);GO:0005160(transforming growth factor beta receptor binding);GO:0005615(extracellular space);GO:0010862(positive regulation of pathway-restricted SMAD protein phosphorylation);GO:0042981(regulation of apoptotic process);GO:0043408(regulation of MAPK cascade);GO:0048468(cell development);GO:0060395(SMAD protein signal transduction)	04350(TGF-beta signaling pathway);04060(Cytokine-cytokine receptor interaction);04550(Signaling pathways regulating pluripotency of stem cells)	K22689	NA	inhibin beta E chain [Canis lupus familiaris]	0	0	0	0	0	0	0	0.021427	0	0	0	0
100856461	LOC100856461	XM_005642241.3	GO:0005622(intracellular);GO:0008270(zinc ion binding)	NA	NA	NA	transcription intermediary factor 1-alpha-like [Canis lupus familiaris]	0	0	0	2.49661	0	0	0	0	0	1.70846	0	3.90762
100856462	RPS6KL1	XM_003639205.4	GO:0004674(protein serine/threonine kinase activity);GO:0005524(ATP binding);GO:0005737(cytoplasm);GO:0006468(protein phosphorylation);GO:0007165(signal transduction);GO:0043231(intracellular membrane-bounded organelle)	NA	NA	NA	ribosomal protein S6 kinase-like 1 [Canis lupus familiaris]	0.042805	0	0.023362	0.036236	0.092553	0.061791	0	0.03664	0.146743	0.261696	0	0
100856479	C18H11orf86	XM_003639681.4	GO:0003674(molecular_function);GO:0005575(cellular_component);GO:0008150(biological_process)	NA	NA	NA	uncharacterized protein C11orf86 homolog [Canis lupus familiaris]	0	0	0	0	0	0	0.048935	0	0	0	0	0
100856493	PHYHIP	XM_022409792.1	GO:0002230(positive regulation of defense response to virus by host)	NA	NA	NA	phytanoyl-CoA hydroxylase-interacting protein isoform X1 [Equus caballus]	0.134009	0.151509	0.195543	0.106161	0.14715	0.235886	0.255194	0.182461	0.264053	0.201734	0.0873789	0.0809746
100856494	LMNTD1	XM_014108744.2;XM_022411259.1;XM_022411262.1	GO:0005198(structural molecule activity);GO:0005635(nuclear envelope);GO:0005737(cytoplasm);GO:0005882(intermediate filament);GO:0008283(cell proliferation);GO:0008283(cell proliferation)	NA	NA	NA	lamin tail domain-containing protein 1 isoform X2 [Canis lupus familiaris]	0	0	0.0683905	0	0.0274668	0.0405763	0	0	0	0	0	0
100856524	CELF3	XM_022405004.1;XM_022405005.1;XM_022405006.1;XM_022405007.1;XM_022405009.1;XM_022405010.1;XM_022405012.1;XM_005630814.3;XM_003639641.4;XM_005630815.3;XM_022405008.1	GO:0000166(nucleotide binding);GO:0000381(regulation of alternative mRNA splicing, via spliceosome);GO:0003723(RNA binding);GO:0005634(nucleus);GO:0005737(cytoplasm);GO:0007283(spermatogenesis);GO:0008380(RNA splicing);GO:0030317(flagellated sperm motility);GO:0048026(positive regulation of mRNA splicing, via spliceosome);GO:0006397(mRNA processing);GO:0000398(mRNA splicing, via spliceosome);GO:0…	NA	NA	NA	CUGBP Elav-like family member 3 isoform X1 [Bos taurus]	0	0	0	0	0.0169823	0.0174064	0	0	3.09224	3.58233	0	0.0073718
100856535	CD1D	XM_005640956.2	GO:0005737(cytoplasm);GO:0005886(plasma membrane);GO:0006955(immune response);GO:0009986(cell surface);GO:0016021(integral component of membrane);GO:0030881(beta-2-microglobulin binding);GO:0030883(endogenous lipid antigen binding);GO:0030884(exogenous lipid antigen binding);GO:0042102(positive regulation of T cell proliferation);GO:0042393(histone binding);GO:0048006(antigen processing and prese…	04530(Tight junction);04640(Hematopoietic cell lineage)	K06448	NA	antigen-presenting glycoprotein CD1d [Canis lupus dingo]	0	0	0	0	0	0	0	0	0.73199	0.637497	0	0
100856539	F2	XM_003639694.4	GO:0004252(serine-type endopeptidase activity);GO:0005509(calcium ion binding);GO:0005576(extracellular region);GO:0006508(proteolysis);GO:0006953(acute-phase response);GO:0007596(blood coagulation)	04080(Neuroactive ligand-receptor interaction);04810(Regulation of actin cytoskeleton);04610(Complement and coagulation cascades)	K01313	EC:3.4.21.5	prothrombin [Canis lupus familiaris]	0	0	0	0.02734	0	0.041344	0	0	6.9726	7.95234	0	0.015879
100856555	LOC100856555	XM_014110911.2	GO:0000166(nucleotide binding);GO:0003676(nucleic acid binding)	NA	NA	NA	heterogeneous nuclear ribonucleoprotein H2-like [Canis lupus familiaris]	0.202719	0.194543	0.101919	0.147006	0	0	0.171197	0.176965	0.198643	0.210062	0.275256	0.181367
100856604	SLC52A3	XM_005634896.3	GO:0005887(integral component of plasma membrane);GO:0007605(sensory perception of sound);GO:0032217(riboflavin transmembrane transporter activity);GO:0032218(riboflavin transport);GO:0034605(cellular response to heat)	04977(Vitamin digestion and absorption)	K14620	NA	solute carrier family 52, riboflavin transporter, member 3 [Canis lupus familiaris]	0	0	0	0	0	0	0	0	0.0661556	0.0682251	0	0
100856605	MMP21	XM_003639988.4	GO:0002244(hematopoietic progenitor cell differentiation);GO:0004222(metalloendopeptidase activity);GO:0005509(calcium ion binding);GO:0006508(proteolysis);GO:0007368(determination of left/right symmetry);GO:0008270(zinc ion binding);GO:0031012(extracellular matrix);GO:0060976(coronary vasculature development)	NA	NA	NA	matrix metalloproteinase-21 [Canis lupus familiaris]	0.033376	0	0	0.050947	0	0	0	0	0	0.063306	0	0
100856612	LOC100856612	XM_022405871.1	GO:0000981(RNA polymerase II transcription factor activity, sequence-specific DNA binding);GO:0003677(DNA binding);GO:0003700(DNA binding transcription factor activity);GO:0005634(nucleus);GO:0006355(regulation of transcription, DNA-templated);GO:0006357(regulation of transcription by RNA polymerase II);GO:0030154(cell differentiation);GO:0043565(sequence-specific DNA binding)	NA	NA	NA	ETS domain-containing transcription factor ERF, partial [Canis lupus familiaris]	0	0	0.247715	0	0.110613	0.256123	0.110437	0	0	0	0	0
100856619	GABRG1	XM_003639456.4	GO:0004890(GABA-A receptor activity);GO:0005230(extracellular ligand-gated ion channel activity);GO:0005886(plasma membrane);GO:0006821(chloride transport);GO:0007214(gamma-aminobutyric acid signaling pathway);GO:0007268(chemical synaptic transmission);GO:0016021(integral component of membrane);GO:0030054(cell junction);GO:0034220(ion transmembrane transport);GO:0045202(synapse);GO:1902711(GABA-A…	04080(Neuroactive ligand-receptor interaction);04727(GABAergic synapse);04723(Retrograde endocannabinoid signaling);05032(Morphine addiction);05033(Nicotine addiction)	K05186	NA	gamma-aminobutyric acid receptor subunit gamma-1 isoform X2 [Canis lupus familiaris]	0	0	0	0	0	0	0	0	0.0438818	0.0161445	0	0
100856646	ADGB	XM_014112702.2;XM_022417893.1;XM_022417901.1	GO:0004198(calcium-dependent cysteine-type endopeptidase activity);GO:0005737(cytoplasm);GO:0006508(proteolysis);GO:0019825(oxygen binding);GO:0020037(heme binding);GO:0020037(heme binding)	NA	NA	NA	androglobin isoform X2 [Canis lupus familiaris]	0	0.010878	0	0	0	0	0	0	2.28527	2.74947	0	0
100856649	LHX1	XM_014116734.2	GO:0001655(urogenital system development);GO:0001657(ureteric bud development);GO:0001658(branching involved in ureteric bud morphogenesis);GO:0001702(gastrulation with mouth forming second);GO:0001705(ectoderm formation);GO:0001706(endoderm formation);GO:0001822(kidney development);GO:0003700(DNA binding transcription factor activity);GO:0003714(transcription corepressor activity);GO:0005634(nuc…	NA	NA	NA	LHX1, partial [Cricetulus griseus]	0.118993	0.100134	0.026085	0.045383	0.017441	0.050254	0.096113	0.030774	0	0	0	0.010457
100856663	P2RY8	XM_014111655.2	GO:0007596(blood coagulation);GO:0015057(thrombin-activated receptor activity);GO:0016021(integral component of membrane);GO:0035589(G-protein coupled purinergic nucleotide receptor signaling pathway);GO:0045028(G-protein coupled purinergic nucleotide receptor activity);GO:0070493(thrombin-activated receptor signaling pathway)	04080(Neuroactive ligand-receptor interaction)	K08386	NA	P2Y purinoceptor 8 [Canis lupus familiaris]	0	0	0	0	0	0	0	0	0.084712	0.056457	0	0.03647
100856667	MESP1	XM_003638970.3	GO:0046983(protein dimerization activity)	NA	NA	NA	mesoderm posterior protein 1 [Canis lupus familiaris]	0	0	0	0	0	0	0	0	0.190737	0.239789	0	0
100856720	RTL1	XM_022422383.1	GO:0007275(multicellular organism development);GO:0016021(integral component of membrane)	04621(NOD-like receptor signaling pathway)	K04612	NA	retrotransposon-like protein 1 [Canis lupus familiaris]	0	0	0	0.00961935	0	0	0	0	0.010558	0	0	0
100856734	PATL2	XM_003640026.2	GO:0000290(deadenylation-dependent decapping of nuclear-transcribed mRNA);GO:0000932(P-body);GO:0003723(RNA binding);GO:0005634(nucleus);GO:0010607(negative regulation of cytoplasmic mRNA processing body assembly);GO:0033962(cytoplasmic mRNA processing body assembly)	NA	NA	NA	protein PAT1 homolog 2 [Canis lupus dingo]	0	0	0	0	0	0	0	0	0.06695	0.12851	0	0
100856761	LOC100856761	XM_003639664.1	GO:0004888(transmembrane signaling receptor activity);GO:0004930(G-protein coupled receptor activity);GO:0004984(olfactory receptor activity);GO:0005886(plasma membrane);GO:0007186(G-protein coupled receptor signaling pathway);GO:0016021(integral component of membrane);GO:0050907(detection of chemical stimulus involved in sensory perception);GO:0050911(detection of chemical stimulus involved in s…	04740(Olfactory transduction)	K04257	NA	olfactory receptor 4D9-like [Canis lupus familiaris]	0	0	0.051872	0	0	0	0	0	0	0	0	0
100856762	LOC100856762	XM_003640252.4	GO:0005737(cytoplasm)	04722(Neurotrophin signaling pathway)	K12464	NA	melanoma-associated antigen B16-like [Canis lupus familiaris]	0.030625	0	0	0	0	0.035429	0	0	0	0	0	0
100856767	L1TD1	XM_003639039.4	GO:0003727(single-stranded RNA binding);GO:0030529(intracellular ribonucleoprotein complex);GO:0032197(transposition, RNA-mediated)	04144(Endocytosis)	K19475	NA	LINE-1 type transposase domain-containing protein 1, partial [Canis lupus familiaris]	0.018008	0	0.015903	0.036913	0	0.020981	0	0	0.435036	0.700022	0	0.035169
100856772	DPPA5	XM_003639437.3	GO:0003723(RNA binding);GO:0005737(cytoplasm);GO:0007275(multicellular organism development)	NA	NA	NA	developmental pluripotency-associated 5 protein isoform X3 [Canis lupus familiaris]	0	0.0515928	0	0	0	0	0	0	0	0	0	0
100856774	LOC100856774	XM_022405111.1	GO:0004888(transmembrane signaling receptor activity);GO:0004930(G-protein coupled receptor activity);GO:0004984(olfactory receptor activity);GO:0005886(plasma membrane);GO:0007186(G-protein coupled receptor signaling pathway);GO:0016021(integral component of membrane);GO:0050907(detection of chemical stimulus involved in sensory perception);GO:0050911(detection of chemical stimulus involved in s…	04740(Olfactory transduction)	K04257	NA	olfactory receptor 4D6 [Canis lupus familiaris]	0	0	0	0	0	0	0.034443	0	0	0	0	0
100856783	MEIKIN	XR_002631336.1	GO:0000777(condensed chromosome kinetochore);GO:0000780(condensed nuclear chromosome, centromeric region);GO:0007060(male meiosis chromosome segregation);GO:0010789(meiotic sister chromatid cohesion involved in meiosis I);GO:0016321(female meiosis chromosome segregation);GO:0045143(homologous chromosome segregation);GO:0051754(meiotic sister chromatid cohesion, centromeric)	NA	NA	NA	meiosis-specific kinetochore protein isoform X1 [Canis lupus familiaris]	0.010051	0	0	0	0	0	0	0	0	0	0	0
100856789	LOC100856789	XM_003639666.1	GO:0004930(G-protein coupled receptor activity);GO:0004984(olfactory receptor activity);GO:0005549(odorant binding);GO:0005886(plasma membrane);GO:0007186(G-protein coupled receptor signaling pathway);GO:0016021(integral component of membrane);GO:0050911(detection of chemical stimulus involved in sensory perception of smell)	04740(Olfactory transduction)	K04257	NA	olfactory receptor 5A1 [Canis lupus familiaris]	0.057678	0.059761	0	0	0	0	0	0	0	0	0	0
100885869	MIR365-1	NR_049217.1	NA	NA	NA	NA		0	0	0.138528	0	0	0	0	0	0	0	0	0.070023
100885874	MIR371	NR_049227.1	NA	NA	NA	NA		0	0	0	0	0	0	0	0	0.009138	0	0	0
100885879	MIR125A	NR_049236.1	NA	NA	NA	NA		0	0.179708	0	0	0.23064	0.170362	0	0	0	0	0	0
100885894	MIR181C	NR_049264.1	NA	NA	NA	NA		0.196349	0	0	0	0	0	0.16677	0	0	0	0	0
100885895	MIR181D	NR_049265.1	NA	NA	NA	NA		0	0	0	0	0	0	0.230274	0	0.219314	0	0	0
100885918	MIR9-2	NR_049308.1	NA	NA	NA	NA		0	0	0	0	0	0	0	0	0	0.157786	0	0
100885925	MIR146A	NR_049321.1	NA	NA	NA	NA		0	0	0	0.199814	0	0	0	0	0	0	0	0
100885935	MIR197	NR_049339.1	NA	NA	NA	NA		0.746771	1.74094	0.635056	0.940107	0.46128	0.674001	0	0.738605	0.438627	1.18876	0.289885	0.284003
100885958	MIR22	NR_049383.1	NA	NA	NA	NA		3.26594	4.57747	1.71597	2.38111	0.830305	3.18767	3.21999	1.89918	0.219314	0	1.35364	2.0275
100885972	MIR221	NR_049409.1	NA	NA	NA	NA		0.969079	1.05003	0.610928	0.21915	0.46128	0.538565	0	0.40408	0	0	0	0.405316
100885980	MIRLET7B	NR_049422.1	NA	NA	NA	NA	basic salivary proline-rich protein 2-like [Odocoileus virginianus texanus]	0.196349	0	0.265345	0.190411	0	0.358095	0.327801	0.102208	0	0	0	0.190376
100885982	MIR135A-1	NR_049426.1	NA	NA	NA	NA		0.449121	0.306334	0.765863	1.21955	0.957024	0.425579	0.367908	0.227585	1.40159	1.16922	0.484497	0.46828
100885989	MIR217	NR_049438.1	NA	NA	NA	NA		0	0	0	0	0	0	0	0	0.513515	0.024565	0	0
100886013	MIR326	NR_049483.1	NA	NA	NA	NA		0	0	0	0	0.020276	0	0	0	0	0.143878	0	0
100886041	MIRLET7A-1	NR_049220.1	NA	NA	NA	NA		0.017074	0.598536	0	0.399627	0	0	0	0.128837	0	0	0	0
100886077	MIR204	NR_049224.1	NA	NA	NA	NA		0	0	0	0	0.23064	0	0	0.057245	0	0	0	0
100886083	MIRLET7C	NR_049303.1	NA	NA	NA	NA		0	0	0	0	0.092945	0.082015	0	0	0	0	0	0
100886095	MIR222	NR_049439.1	NA	NA	NA	NA		0.030543	0.013563	0	0	0.033315	0.015143	0	0	0	0	0	0
100886097	MIR141	NR_049466.1	NA	NA	NA	NA		0	0	0	0	0	0	0	0	0	0.032791	0	0
100886110	MIR429	NR_049213.1	NA	NA	NA	NA		0	0	0	0	0	0	0	0	0	0.19906	0	0
100886114	MIRLET7E	NR_049235.1	NA	NA	NA	NA		0	0.05162	0	0	0	0	0	0	0	0	0	0
100886130	MIR378	NR_049320.1	NA	NA	NA	NA		0.07854	0	0.172171	0.169842	0	0	0	0	0	0	0	0
100886135	MIR29B-2	NR_049347.1	NA	NA	NA	NA		0	0	0	0	0.1922	0	0	0	0.176115	0	0	0.089419
100886136	MIR181B-1	NR_049353.1	NA	NA	NA	NA		0.392699	0.406887	0	0	0	0	0	0.40408	0	0	0	0.092117
100886148	MIR133C	NR_049419.1	NA	NA	NA	NA	hypothetical protein H671_6g16252 [Cricetulus griseus]	0	0	0.172171	0	0	0.14527	0	0	0	0	0	0
100886151	MIR210	NR_049434.1	NA	NA	NA	NA	PREDICTED: atrophin-1-like [Chrysochloris asiatica]	0	0	0	0.014272	0	0	0	0	0	0	0	0
100886152	MIR223	NR_049440.1	NA	NA	NA	NA		0	0	0	0	0	0	0	0	0	0.060624	0	0
100886169	MIR1837-3	NR_049529.1	NA	NA	NA	NA		0	0.203443	0	0	0	0	0	0	0	0	0	0
100886172	MIR425	NR_049268.1	NA	NA	NA	NA		0.196349	0	0.172171	0	0	0	0	0	0	0	0	0
100886173	MIR130B	NR_049292.1	NA	NA	NA	NA		0	0.203443	0	0	0	0	0.230274	0	0	0	0	0
100886189	MIR331	NR_049484.1	NA	NA	NA	NA		0	0.309686	0	0	0.169136	0.234721	0.043496	0.170611	0.394765	0.199191	0	0
102151123	LOC102151123	XR_002616590.1	NA	NA	NA	NA		0	0	0	0	0	0	0	0.0525526	0	0.0522084	0	0
102151125	LOC102151125	XR_292187.3	NA	NA	NA	NA		0	0	0	0	0	0	0.022467	0	0	0	0	0
102151128	LOC102151128	XR_002617848.1;XM_022408254.1	NA	NA	NA	NA	uncharacterized protein LOC102151128 [Canis lupus familiaris]	0.0494953	0	0.0268987	0	0	0.0354881	0	0	0.111074	0.00993211	0.176681	0.0884901
102151131	GNRH2	XM_022409483.1	GO:0005179(hormone activity);GO:0005576(extracellular region);GO:0007165(signal transduction);GO:0007186(G-protein coupled receptor signaling pathway);GO:0007275(multicellular organism development)	04912(GnRH signaling pathway)	K05252	NA	progonadoliberin-2 [Canis lupus familiaris]	0.011985	0	0	0.038789	0	0	0	0	0.04176	0	0	0.015298
102151137	LOC102151137	XM_005639644.1	NA	NA	NA	NA	uncharacterized protein LOC102151137 [Canis lupus familiaris]	0	0	0	0.077657	0	0.073372	0	0	0	0.059611	0	0
102151152	LOC102151152	XR_001318129.2	NA	NA	NA	NA		0	0	0	0	0.048826	0.024172	0	0	0.045259	0.052676	0	0
102151154	LOC102151154	XR_002616013.1	NA	NA	NA	NA		0.013385	0.066039	0.05564	0.016215	0.027942	0.02765	0	0	0	0	0	0.015449
102151165	LOC102151165	XM_022425148.1;XM_022425149.1;XM_022425150.1;XM_022425151.1;XM_022425147.1;XM_014117670.2;XM_022425152.1	GO:0003677(DNA binding);GO:0005634(nucleus);GO:0006351(transcription, DNA-templated);GO:0006355(regulation of transcription, DNA-templated);GO:0006366(transcription by RNA polymerase II);GO:0045893(positive regulation of transcription, DNA-templated);GO:0046872(metal ion binding);GO:0046872(metal ion binding)	NA	NA	NA	protein FAM170A-like isoform X6 [Canis lupus familiaris]	0.861465	0.904728	0	0.0151104	0.050346	0.0486708	0	0.0868789	0	0	0.190078	0.255097
102151172	ZCCHC13	XM_005641504.3	GO:0003676(nucleic acid binding);GO:0008270(zinc ion binding)	NA	NA	NA	zinc finger CCHC domain-containing protein 13 [Canis lupus familiaris]	0.046687	0.048374	0	0	0	0	0	0.033219	0	0	0	0
102151186	LOC102151186	XR_002627384.1;XR_292440.3	GO:0043197(dendritic spine);GO:0060292(long term synaptic depression);GO:0045202(synapse);GO:0045202(synapse)	NA	NA	NA	GRID2IP [Cricetulus griseus]	0	0	0	0	0	0	0	0	0.110243	0.0919701	0	0
102151191	LOC102151191	XR_002630509.1	GO:0000723(telomere maintenance);GO:0000781(chromosome, telomeric region);GO:0006281(DNA repair);GO:0007093(mitotic cell cycle checkpoint);GO:0030870(Mre11 complex);GO:0051321(meiotic cell cycle)	NA	NA	NA	thyroid receptor-interacting protein 11 isoform X3 [Canis lupus familiaris]	0.079594	0.299462	0.180889	0.099346	0.031165	0	0.672466	0.491401	0	0	0.191724	0.115575
102151207	LOC102151207	XR_292178.2	NA	NA	NA	NA		0	0	0	0	0	0	0	0	0	0.0271919	0	0
102151221	LOC102151221	XR_001315158.2	NA	NA	NA	NA		0.03044	0	0	0	0	0	0	0	0.051	0	0	0
102151227	NOS1AP	XM_014111153.2	GO:0005739(mitochondrion);GO:0005901(caveola);GO:0030018(Z disc);GO:0030315(T-tubule);GO:0033017(sarcoplasmic reticulum membrane);GO:0050998(nitric-oxide synthase binding)	04713(Circadian entrainment)	K16513	NA	LOW QUALITY PROTEIN: carboxyl-terminal PDZ ligand of neuronal nitric oxide synthase protein [Canis lupus familiaris]	0.017972	0	0.03808	0.045886	0.083241	0	0.040129	0.018888	0.030218	0.074011	0	0.034913
102151229	LOC102151229	XM_022416555.1;XM_022416554.1;XR_002624603.1;XR_002624604.1;XR_002624605.1;XR_002624607.1;XR_002624608.1	GO:0000733(DNA strand renaturation);GO:0003677(DNA binding);GO:0005507(copper ion binding);GO:0005524(ATP binding);GO:0005634(nucleus);GO:0005730(nucleolus);GO:0005737(cytoplasm);GO:0005739(mitochondrion);GO:0006289(nucleotide-excision repair);GO:0007275(multicellular organism development);GO:0007569(cell aging);GO:0030308(negative regulation of cell growth);GO:0090200(positive regulation of rele…	04928(Parathyroid hormone synthesis, secretion and action);05202(Transcriptional misregulation in cancers);05202(Transcriptional misregulation in cancers)	K09278	NA	uncharacterized protein LOC102151229 isoform X1 [Canis lupus familiaris]	0.376007	0.432275	0.204301	0.31651	0.396148	0.332951	0.253106	0.357127	0.0578675	0.154995	0.189105	0.15943
102151235	PLA2G2C	XM_022413830.1;XM_022413831.1;XM_022413835.1	GO:0004623(phospholipase A2 activity);GO:0005509(calcium ion binding);GO:0005576(extracellular region);GO:0016042(lipid catabolic process);GO:0016042(lipid catabolic process)	00564(Glycerophospholipid metabolism);00565(Ether lipid metabolism);00590(Arachidonic acid metabolism);00591(Linoleic acid metabolism);00592(alpha-Linolenic acid metabolism);04014(Ras signaling pathway);04270(Vascular smooth muscle contraction);04972(Pancreatic secretion);04975(Fat digestion and absorption);04975(Fat digestion and absorption)	K01047	EC:3.1.1.4	putative inactive group IIC secretory phospholipase A2 isoform X1 [Canis lupus familiaris]	0	0	0.00569537	0.0131258	0	0	0	0	0.12387	0.121374	0	0.0125949
102151258	LOC102151258	XM_014119806.1	GO:0005525(GTP binding);GO:0016021(integral component of membrane)	NA	NA	NA	LOW QUALITY PROTEIN: GTPase IMAP family member 5-like [Canis lupus familiaris]	0	0	0	0	0	0	0	0	0.304877	0	0	0
102151263	LOC102151263	XR_002617222.1;XR_002617225.1;XM_014122557.2;XR_001318519.2;XR_002617223.1;XR_002617224.1	GO:0004803(transposase activity);GO:0005575(cellular_component);GO:0006313(transposition, DNA-mediated);GO:0006313(transposition, DNA-mediated)	00310(Lysine degradation);00310(Lysine degradation)	K11433	EC:2.1.1.43	putative uncharacterized protein FLJ37770 [Canis lupus familiaris]	0.525126	0.422688	0.389628	0.464175	0.622093	0.620544	0.470713	0.467391	1.02138	0.752131	0.660771	0.718204
102151271	LOC102151271	XR_002621694.1	NA	NA	NA	NA		0	0	0	0	0	0	0	0	0	0	0	0.091222
102151291	LOC102151291	XR_002617589.1	NA	NA	NA	NA		0	0	0	0	0	0	0	0	0.043371	0.078962	0	0
102151297	LOC102151297	XM_022411406.1	GO:0016021(integral component of membrane)	NA	NA	NA	gap junction beta-6 protein-like isoform X2 [Canis lupus familiaris]	0	0	0	0	0	0	0	0	0.0388974	0	0	0
102151302	LOC102151302	XR_002632405.1	NA	NA	NA	NA	sterile alpha motif domain-containing protein 12 isoform X1 [Vulpes vulpes]	0	0	0.105358	0	0.109471	0	0	0	0	0	0	0
102151305	LOC102151305	XR_293960.2	NA	NA	NA	NA	formin-like protein 18 [Pteropus alecto]	0	0	0	0	0	0	0	0	0	0.169817	0	0
102151307	LOC102151307	XR_002614310.1	NA	NA	NA	NA		0.030997	0	0.065123	0.019538	0.091536	0.066272	0	0	0.028129	0.041221	0	0
102151309	LOC102151309	XM_022427788.1	GO:0003677(DNA binding);GO:0005634(nucleus)	NA	NA	NA	double homeobox protein 4-like protein 4 [Canis lupus familiaris]	0	0	0	0	0	0	0	0.060914	0	0	0	0
102151355	LOC102151355	XM_022420829.1	GO:0003674(molecular_function);GO:0005637(nuclear inner membrane);GO:0005654(nucleoplasm);GO:0007275(multicellular organism development);GO:0007283(spermatogenesis);GO:0030154(cell differentiation);GO:0070062(extracellular exosome)	NA	NA	NA	nuclear pore-associated protein 1-like [Canis lupus familiaris]	0	0	0	0	0	0	0	0	0.015809	0	0	0
102151365	LOC102151365	XR_292522.3	NA	NA	NA	NA		0	0	0	0	0	0	0	0	0.17772	0	0	0
102151370	LOC102151370	XM_022421211.1	GO:0016021(integral component of membrane)	NA	NA	NA	SLAM family member 9-like isoform X2 [Canis lupus familiaris]	0	0	0	0	0	0	0	0.044008	0	0	0	0
102151372	LOC102151372	XR_292903.3	NA	NA	NA	NA		0.176339	0.091355	0	0	0	0	0	0	0	0	0	0
102151383	CABS1	XM_005628272.2	GO:0005509(calcium ion binding);GO:0005743(mitochondrial inner membrane);GO:0007283(spermatogenesis);GO:0031514(motile cilium)	NA	NA	NA	calcium-binding and spermatid-specific protein 1 [Canis lupus familiaris]	0.0147848	0	0.0211373	0.0244436	0.0281148	0.0527436	0	0	0	0	0	0
102151391	LOC102151391	XR_002624848.1;XR_002624851.1	NA	NA	NA	NA		0.0155239	0.00934076	0.00790481	0.00920622	0.0211789	0.0137009	0	0	0.0349039	0.0277125	0	0
102151402	LOC102151402	XM_014108307.2	GO:0008146(sulfotransferase activity)	NA	NA	NA	sulfotransferase 6B1-like [Canis lupus familiaris]	0	0	0	0	0	0	0	0	0.54873	0.884342	0	0
102151407	LOC102151407	XR_001316943.2	NA	NA	NA	NA		0.265986	0	0	0.047065	0	0	0	0	0.076385	0	0.086373	0.039877
102151412	LOC102151412	XM_005616229.3	GO:0003676(nucleic acid binding);GO:0003700(DNA binding transcription factor activity);GO:0005622(intracellular);GO:0006355(regulation of transcription, DNA-templated);GO:0046872(metal ion binding)	NA	NA	NA	LOW QUALITY PROTEIN: zinc finger protein 85-like [Canis lupus familiaris]	0.034549	0	0	0	0.041526	0	0	0	0	0	0	0.041515
102151415	LOC102151415	XM_005621472.3;XM_022420018.1;XM_022420012.1;XM_022420013.1;XM_005621475.3	GO:0002063(chondrocyte development);GO:0002687(positive regulation of leukocyte migration);GO:0005622(intracellular);GO:0005623(cell);GO:0005783(endoplasmic reticulum);GO:0005789(endoplasmic reticulum membrane);GO:0006887(exocytosis);GO:0006888(ER to Golgi vesicle-mediated transport);GO:0007162(negative regulation of cell adhesion);GO:0009306(protein secretion);GO:0015031(protein transport);GO:00…	NA	NA	NA	melanoma inhibitory activity protein 3-like isoform X8 [Canis lupus familiaris]	0	0	0	0	0	0	0	0	1.59955	1.3826	0	0.0230883
102151417	LOC102151417	XM_005622207.2	GO:0006491(N-glycan processing);GO:0008454(alpha-1,3-mannosylglycoprotein 4-beta-N-acetylglucosaminyltransferase activity);GO:0016020(membrane)	00510(N-Glycan biosynthesis)	K13748	EC:2.4.1.201;EC:2.4.1.145	alpha-1,3-mannosyl-glycoprotein 4-beta-N-acetylglucosaminyltransferase C-like [Canis lupus familiaris]	0.013577	0	0.028628	0.033224	0.038349	0.037769	0.076577	0	0	0	0	0.015467
102151426	LOC102151426	XR_002623145.1;XR_296669.3	NA	NA	NA	NA		0.00724022	0	0	0	0.0121549	0	0	0	0.943359	1.27157	0	0
102151430	LOC102151430	XM_022403338.1;XM_022403335.1;XR_002614152.1;XR_002614154.1	GO:0000723(telomere maintenance);GO:0000781(chromosome, telomeric region);GO:0006281(DNA repair);GO:0007093(mitotic cell cycle checkpoint);GO:0030870(Mre11 complex);GO:0051321(meiotic cell cycle);GO:0051321(meiotic cell cycle)	NA	NA	NA	uncharacterized protein LOC102151430 isoform X3 [Canis lupus familiaris]	0	0.0152606	0	0.0154335	0.0172602	0	0.010804	0	0.0188628	0.0100732	0	0.00952032
102151445	LOC102151445	XR_002629222.1;XR_001316710.2;XR_002629221.1	GO:0003735(structural constituent of ribosome);GO:0005739(mitochondrion);GO:0005840(ribosome);GO:0006412(translation);GO:0006412(translation)	03010(Ribosome);03010(Ribosome)	K02914	NA		0	0	0.016486	0	0.0257659	0	0	0	0.232979	0.238038	0	0.00898501
102151464	LOC102151464	XR_002615756.1	NA	NA	NA	NA		0	0	0.097597	0	0	0	0.094385	0	0.230789	0	0	0
102151468	LOC102151468	XR_002626800.1;XR_292307.3	NA	NA	NA	NA		0	0	0	0	0	0	0	0	0.131518	0.056382	0	0
102151499	LOC102151499	XR_002621252.1	NA	NA	NA	NA	hypothetical protein llap_1723 [Limosa lapponica baueri]	0	0	0	0	0	0	0	0	0.0869078	0.0802127	0	0
102151511	LOC102151511	XM_022416659.1	GO:0005124(scavenger receptor binding);GO:0005215(transporter activity);GO:0005515(protein binding);GO:0005886(plasma membrane);GO:0006810(transport);GO:0008283(cell proliferation);GO:0015879(carnitine transport);GO:0015893(drug transport);GO:0016324(apical plasma membrane);GO:0030165(PDZ domain binding);GO:0031526(brush border membrane);GO:0031528(microvillus membrane);GO:0034767(positive regula…	NA	NA	NA	uncharacterized protein LOC102151511 [Canis lupus familiaris]	0	0	0	0	0	0	0	0	0.060589	0.10411	0	0
102151517	LOC102151517	XR_002626802.1	GO:0003964(RNA-directed DNA polymerase activity);GO:0006310(DNA recombination);GO:0009036(Type II site-specific deoxyribonuclease activity);GO:0032197(transposition, RNA-mediated);GO:0032199(reverse transcription involved in RNA-mediated transposition);GO:0046872(metal ion binding);GO:0090305(nucleic acid phosphodiester bond hydrolysis)	NA	NA	NA	PREDICTED: uncharacterized protein LOC106005661 [Mustela putorius furo]	0.00875707	0	0.0100897	0	0	0	0	0	0	0	0	0
102151524	LOC102151524	XR_292647.3	NA	NA	NA	NA		0	0	0	0	0.100016	0.0907649	0	0	0.0108779	0	0	0
102151534	LOC102151534	XR_293618.2	NA	NA	NA	NA		0	0	0.035726	0	0	0	0	0	0	0	0	0
102151543	LOC102151543	XR_291320.3;XR_002627679.1	NA	NA	NA	NA		0	0	0	0	0.0159374	0	0	0.0209416	0.0595688	0.201232	0	0
102151549	LOC102151549	XR_002625296.1	NA	NA	NA	NA		0.011193	0	0	0	0	0	0	0	0	0	0	0
102151550	LOC102151550	XR_291934.3	NA	NA	NA	NA		0	0	0.008772	0.014368	0	0	0	0	0.03328	0.025656	0	0
102151554	LOC102151554	XM_022408228.1	GO:0005096(GTPase activator activity);GO:0005622(intracellular);GO:0006886(intracellular protein transport);GO:0012505(endomembrane system);GO:0017137(Rab GTPase binding);GO:0031338(regulation of vesicle fusion)	NA	NA	NA	nascent polypeptide-associated complex subunit alpha, muscle-specific form [Canis lupus familiaris]	0	0	0	0	0.020994	0	0	0	0.009982	0	0	0.008665
102151566	GBX1	XM_022404307.1	GO:0005634(nucleus);GO:0006355(regulation of transcription, DNA-templated);GO:0007628(adult walking behavior);GO:0019230(proprioception);GO:0021522(spinal cord motor neuron differentiation);GO:0043565(sequence-specific DNA binding);GO:0048663(neuron fate commitment);GO:0097374(sensory neuron axon guidance)	NA	NA	NA	homeobox protein GBX-1 [Canis lupus familiaris]	0	0	0	0.05684	0.04374	0	0	0	0.041592	0.035559	0	0
102151574	LOC102151574	XM_005635987.3	NA	NA	NA	NA	protein enabled homolog isoform X2 [Canis lupus familiaris]	0.103134	0.076597	0.055663	0	0.234783	0.196169	0.231054	0	0.255209	0.362355	0.086658	0.103942
102151575	LOC102151575	XR_002619497.1	NA	NA	NA	NA		0.039261	0	0.013806	0	0	0.029241	0	0	0.018683	0	0	0.025472
102151583	LOC102151583	XR_296985.3	GO:0016021(integral component of membrane);GO:0055085(transmembrane transport)	NA	NA	NA	putative transporter SVOPL isoform X2 [Zalophus californianus]	0	0	0.047694	0	0.063891	0	0	0	0	0	0	0
102151612	LOC102151612	XR_002632440.1	GO:0001932(regulation of protein phosphorylation);GO:0002755(MyD88-dependent toll-like receptor signaling pathway);GO:0003725(double-stranded RNA binding);GO:0003727(single-stranded RNA binding);GO:0004872(receptor activity);GO:0004888(transmembrane signaling receptor activity);GO:0005764(lysosome);GO:0005768(endosome);GO:0005783(endoplasmic reticulum);GO:0005887(integral component of plasma memb…	NA	NA	NA		0	0	0	0	0	0	0	0	0.0597357	0.0675758	0	0
102151614	LOC102151614	XR_002624414.1;XR_296963.2	NA	NA	NA	NA	hypothetical protein PANDA_007914 [Ailuropoda melanoleuca]	0.0375078	0.0390018	0.0654671	0.180786	0.0884301	0	0	0.0328344	0.0630656	0	0.293397	0.263562
102151623	LOC102151623	XR_002616336.1;XR_002616330.1	NA	NA	NA	NA	hCG1812929, isoform CRA_a, partial [Homo sapiens]	0	0	0.0288633	0	0	0	0	0	0.0282386	0	0	0
102151643	LOC102151643	XR_295449.2	NA	NA	NA	NA		0	0.142672	0	0	0.11407	0	0	0	0	0	0	0
102151644	LOC102151644	XR_002628223.1;XR_002628226.1	NA	NA	NA	NA		0	0	0	0	0	0	0	0	0.0439865	0.0457253	0	0
102151646	LOC102151646	XR_293290.3	NA	NA	NA	NA		0	0.010985	1.87546	1.66729	0.143421	0.159414	0.026069	0	0	0	0	0
102151666	LOC102151666	XR_295636.3	NA	NA	NA	NA		0	0	0	0	0	0	0	0	0.312852	0.297209	0	0
102151672	LOC102151672	XR_002622624.1	NA	NA	NA	NA		0	0	0	0	0	0	0	0	0.0245813	0	0	0
102151683	LOC102151683	XM_005631104.3	GO:0005786(signal recognition particle, endoplasmic reticulum targeting);GO:0006614(SRP-dependent cotranslational protein targeting to membrane);GO:0008312(7S RNA binding);GO:0030942(endoplasmic reticulum signal peptide binding);GO:0045047(protein targeting to ER)	03060(Protein export)	K03104	NA	signal recognition particle 14 kDa protein-like [Canis lupus familiaris]	0.03995	0	0.03503	0	0	0.040972	0	0	0	0	0	0
102151686	LOC102151686	XR_002616248.1	NA	NA	NA	NA		0	0	0	0	0	0	0	0	0	0.0198532	0	0
102151692	LOC102151692	XR_001314362.2	GO:0005576(extracellular region);GO:0010466(negative regulation of peptidase activity);GO:0030414(peptidase inhibitor activity)	NA	NA	NA	antileukoproteinase-like [Canis lupus dingo]	0	0	0	0	0	0	0	0	0	0.0730928	0	0
102151708	LOC102151708	XR_296996.2	GO:0007165(signal transduction)	NA	NA	NA	rho GTPase-activating protein 20-like isoform X1 [Canis lupus familiaris]	0	0	0	0	0	0	0	0	0	0	0	0.249059
102151713	LOC102151713	XR_295386.3	NA	NA	NA	NA		0.101971	0	0	0	0	0	0	0	0	0	0	0
102151715	LOC102151715	XR_002619158.1	NA	NA	NA	NA		0	0	0	0	0	0	0	0	0	0.156794	0	0
102151716	LOC102151716	XR_002629226.1	NA	NA	NA	NA		0	0	0	0	0	0	0	0	0	0.00690761	0	0
102151723	LOC102151723	XM_022424324.1	NA	NA	NA	NA	basic proline-rich protein-like [Canis lupus familiaris]	0	0	0	0	0.052793	0	0	0	0.028304	0.161045	0	0
102151727	LOC102151727	XR_296832.3	NA	NA	NA	NA		0	0	0	0.058529	0	0.06873	0	0	0	0.121895	0	0
102151731	LOC102151731	XR_002628316.1	NA	NA	NA	NA		0	0	0.0163387	0.0191658	0	0	0	0	0	0	0	0
102151744	C23H3orf35	XM_005634246.3;XM_014106484.2	GO:0016021(integral component of membrane);GO:0016021(integral component of membrane)	NA	NA	NA	AP20 region protein 1 [Canis lupus familiaris]	0.151308	0.107625	0.019404	0.034703	0.095437	0.08062	0.081922	0.095243	0	0.107492	0.085342	0.079016
102151749	LRRC74B	XM_005636613.3	GO:0003674(molecular_function);GO:0005575(cellular_component);GO:0008150(biological_process)	04145(Phagosome);04210(Apoptosis);04530(Tight junction);04540(Gap junction)	K07374	NA	leucine-rich repeat-containing protein 74B [Canis lupus familiaris]	0	0	0	0	0	0	0	0	0.481894	0.433677	0	0.025157
102151762	LOC102151762	XM_022416594.1	GO:0007165(signal transduction)	NA	NA	NA	uncharacterized protein LOC102151762 [Canis lupus familiaris]	0	0	0	0	0.016826	0	0	0	0	0	0.277857	0.273528
102151781	LOC102151781	XR_293343.3;XR_001317068.2	NA	NA	NA	NA		0	0.0511103	0.055844	0.062748	0.0289716	0.0713318	0	0	0	0.0251229	0	0
102151791	LOC102151791	XR_294457.2	NA	NA	NA	NA		0	0	0	0	0	0	0	0	0.049997	0	0	0
102151793	LOC102151793	XR_002615259.1	NA	NA	NA	NA		0	0	0	0	0	0	0	0	0	0.097936	0	0
102151795	LOC102151795	XR_002620362.1	NA	NA	NA	NA		0	0	0	0	0.027983	0	0	0	0	0	0	0
102151811	LOC102151811	XR_002623288.1;XR_296627.3	NA	NA	NA	NA		0.0292798	0.0730503	0.0501184	0.11423	0.131819	0.1782	0.0886529	0.0339447	0.698299	0.848799	0	0.110615
102151818	LOC102151818	XM_005616234.3	GO:0003676(nucleic acid binding);GO:0003700(DNA binding transcription factor activity);GO:0005622(intracellular);GO:0006355(regulation of transcription, DNA-templated);GO:0046872(metal ion binding)	NA	NA	NA	LOW QUALITY PROTEIN: zinc finger protein 85-like [Canis lupus familiaris]	0	0	0	0.02793	0.023514	0	0	0	0	0.02254	0	0
102151832	LOC102151832	XR_002630253.1;XR_002630251.1;XR_002630255.1;XR_002630256.1	NA	NA	NA	NA		0.0721253	0.0367097	0.107021	0.0614062	0.0663663	0.130069	0	0	0	0.09855	0	0.0994623
102151837	LOC102151837	XR_291229.3	NA	NA	NA	NA		0	0	0	0	0	0	0	0	1.73112	1.96992	0	0
102151840	LOC102151840	XR_002614955.1	NA	NA	NA	NA		0	0	0	0	0	0	0	0	0.058985	0.165998	0	0
102151868	LOC102151868	XR_002620052.1;XR_002620051.1	GO:0004888(transmembrane signaling receptor activity);GO:0004930(G-protein coupled receptor activity);GO:0004984(olfactory receptor activity);GO:0005886(plasma membrane);GO:0007186(G-protein coupled receptor signaling pathway);GO:0016021(integral component of membrane);GO:0050907(detection of chemical stimulus involved in sensory perception);GO:0050911(detection of chemical stimulus involved in s…	NA	NA	NA	endogenous retrovirus group K member 9 Gag polyprotein-like [Canis lupus familiaris]	0	0	0	0	0	0	0	0	0.0242604	0.0208631	0	0.00526509
102151888	LOC102151888	XR_292534.2	NA	NA	NA	NA		0	0	0	0	0	0.044238	0	0	0	0	0	0
102151893	LOC102151893	XR_293196.3	GO:0005615(extracellular space);GO:0010466(negative regulation of peptidase activity);GO:0030414(peptidase inhibitor activity);GO:0032496(response to lipopolysaccharide);GO:0034612(response to tumor necrosis factor);GO:0043085(positive regulation of catalytic activity);GO:0050872(white fat cell differentiation)	NA	NA	NA	PREDICTED: WAP four-disulfide core domain protein 18-like [Dipodomys ordii]	0	0	0	0	0	0	0	0	0.415307	0.257028	0	0.121461
102151912	SPINK13	XM_022417835.1	GO:0001669(acrosomal vesicle);GO:0004867(serine-type endopeptidase inhibitor activity);GO:0005615(extracellular space);GO:0060046(regulation of acrosome reaction);GO:1900004(negative regulation of serine-type endopeptidase activity)	NA	NA	NA	serine protease inhibitor Kazal-type 13 [Canis lupus familiaris]	0	0	0	0	0	0	0	0	0.067115	0	0	0
102151922	LOC102151922	XM_005642356.3	GO:0005634(nucleus);GO:0005737(cytoplasm)	NA	NA	NA	armadillo repeat-containing protein 4-like [Canis lupus familiaris]	0.065761	0.059318	0.128617	0.030419	0.107513	0.086969	0.077123	0.035054	0.215276	0.221525	0	0.03188
102151944	LOC102151944	XR_293639.3	NA	NA	NA	NA		0	0	0	0	0	0	0	0	0.0108084	0	0	0
102151946	LOC102151946	XR_296788.3	NA	NA	NA	NA		0	0	0	0	0	0	0	0	0.085765	0.218592	0	0
102151947	BEND2	XM_014111998.2	GO:0048741(skeletal muscle fiber development)	NA	NA	NA	BEN domain-containing protein 2 [Canis lupus familiaris]	0	0	0	0	0	0	0	0	0.023434	0.027971	0	0.010574
102151962	LOC102151962	XR_001316695.2	NA	NA	NA	NA		0	0	0.0255112	0	0	0.0224915	0	0	0	0	0	0.0188502
102151977	LOC102151977	XR_291665.3	NA	NA	NA	NA		0.052324	0.14891	0.123779	0.16059	0.103634	0.102065	0.056945	0	0.141228	0	0.089506	0.034217
102151979	LOC102151979	XM_005618215.1	NA	NA	NA	NA	basic proline-rich protein-like [Canis lupus familiaris]	0	0	0	0	0	0	0	0	0	0	0	0.020929
102151990	LOC102151990	XR_001315442.2	NA	NA	NA	NA		0	0	0	0	0	0	0	0	0	0.036518	0	0
102151995	LOC102151995	XM_014112123.2	GO:0005813(centrosome)	NA	NA	NA	coiled-coil domain-containing protein 144A-like isoform X4 [Canis lupus dingo]	0.086854	0	0	0	0	0.125542	0	0	0	0	0	0
102152002	LOC102152002	XR_002619261.1;XR_002619262.1;XR_002619263.1;XR_002619265.1	NA	NA	NA	NA		0	0	0.0517533	0	0.048519	0	0.0600257	0	0.217109	0.458436	0	0
102152004	LOC102152004	XR_293078.3	NA	NA	NA	NA		0	0.0299117	0.0251345	0	0	0.0834934	0.0507855	0.0297054	0.0483678	0	0	0
102152006	LOC102152006	XR_002632593.1	GO:0001932(regulation of protein phosphorylation);GO:0002755(MyD88-dependent toll-like receptor signaling pathway);GO:0003725(double-stranded RNA binding);GO:0003727(single-stranded RNA binding);GO:0004872(receptor activity);GO:0004888(transmembrane signaling receptor activity);GO:0005764(lysosome);GO:0005768(endosome);GO:0005783(endoplasmic reticulum);GO:0005887(integral component of plasma memb…	NA	NA	NA		0	0	0	0	0	0.00623291	0	0	0	0	0	0
102152020	LOC102152020	XR_002627873.1	NA	NA	NA	NA		0	0	0	0	0	0.0214858	0	0.0284593	0	0	0	0
102152038	LOC102152038	XR_002614958.1	GO:0003677(DNA binding);GO:0005634(nucleus);GO:0006355(regulation of transcription, DNA-templated);GO:0046872(metal ion binding)	NA	NA	NA	zinc finger protein 467 isoform X1 [Canis lupus familiaris]	0.017183	0	0	0.023846	0.066371	0.094878	0	0.072334	0	0.082984	0	0
102152041	IVL	XM_005630836.1	GO:0001533(cornified envelope);GO:0005198(structural molecule activity);GO:0005737(cytoplasm);GO:0010224(response to UV-B);GO:0018149(peptide cross-linking);GO:0030674(protein binding, bridging);GO:0031424(keratinization);GO:0070062(extracellular exosome)	NA	NA	NA	involucrin [Canis lupus familiaris]	0	0	0.0393458	0	0	0	0	0	0	0	0	0
102152053	LOC102152053	XR_002619168.1	NA	NA	NA	NA		0	0	0	0	0	0	0	0	0.046474	0	0	0
102152093	LOC102152093	XR_293621.3	NA	NA	NA	NA		0	0.009536	0.008246	0.019242	0.011046	0.032637	0	0	0.010504	0	0	0.009118
102152095	LOC102152095	XR_002632652.1	GO:0005622(intracellular);GO:0006623(protein targeting to vacuole);GO:0019898(extrinsic component of membrane);GO:0045053(protein retention in Golgi apparatus);GO:0070062(extracellular exosome)	NA	NA	NA	uncharacterized protein C12orf40 homolog isoform X6 [Canis lupus familiaris]	0	0	0	0	0	0	0	0	0	0.114522	0	0
102152118	LOC102152118	XR_295926.3	NA	NA	NA	NA		0	0	0.0774	0	0	0	0.073625	0	0.418321	0.471699	0	0
102152126	LOC102152126	XR_293951.3	NA	NA	NA	NA	rCG63135 [Rattus norvegicus]	0.00707884	0	0	0.0121377	0	0	0	0	0	0	0	0
102152129	LOC102152129	XR_002614387.1	NA	NA	NA	NA		0	0	0	0	0.078641	0	0	0	0	0	0	0
102152131	LOC102152131	XM_022423020.1;XM_005642467.3	GO:0016021(integral component of membrane);GO:0016021(integral component of membrane)	NA	NA	NA	sialic acid-binding Ig-like lectin 14 isoform X2 [Canis lupus familiaris]	0	0	0	0	0	0	0	0	0.0399201	0.0504915	0	0
102152134	LOC102152134	XR_002616052.1;XR_001318249.2;XR_002616053.1;XR_002616054.1	NA	NA	NA	NA	FERM domain-containing protein 8 isoform X1 [Ursus arctos horribilis]	0.320685	0.498923	0.205015	0.158307	0	0.0361257	0.440326	0.353851	0.406585	0.345267	0.087632	0.19426
102152144	LOC102152144	XR_002620212.1	NA	NA	NA	NA		0.0112277	0	0	0	0	0	0.0180378	0	0	0	0	0.01109
102152152	LOC102152152	XR_002633055.1;XR_002633056.1;XR_001317688.2;XR_002633052.1;XR_002633051.1;XR_002633053.1;XR_002633054.1	GO:0005622(intracellular);GO:0035556(intracellular signal transduction);GO:0035556(intracellular signal transduction)	NA	NA	NA	PREDICTED: beta-chimaerin-like [Lipotes vexillifer]	0	0	0	0	0	0	0	0	0.249835	0.337776	0	0
102152153	LOC102152153	XR_296943.2	NA	NA	NA	NA		0	0	0	0	0	0	0	0.190237	0.104004	0	0	0
102152159	LOC102152159	XR_002614963.1	NA	00561(Glycerolipid metabolism);00564(Glycerophospholipid metabolism)	K13517	EC:2.3.1.51;EC:2.3.1.-		0	0	0	0	0	0	0.0165953	0	0	0.0122665	0	0
102152163	LOC102152163	XR_002615266.1;XM_022404681.1;XM_022404679.1;XR_001318034.2;XR_001318036.2;XR_002615264.1;XR_294519.3	NA	NA	NA	NA	uncharacterized protein LOC102152163 isoform X1 [Canis lupus familiaris]	0	0.0144184	0	0	0	0.0213126	0	0	0.109793	0.0708217	0	0
102152176	LOC102152176	XR_293346.3	NA	NA	NA	NA		0	0	0	0	0	0	0	0	0.065008	0.093738	0	0
102152182	LOC102152182	XR_002615460.1;XR_294584.3;XR_002615462.1	NA	NA	NA	NA		0	0	0	0	0.040448	0	0	0	0.118604	0.125267	0	0
102152184	C3H4orf19	XM_022417253.1;XM_022417254.1;XM_005618644.3	GO:0005654(nucleoplasm);GO:0030054(cell junction);GO:0030054(cell junction)	NA	NA	NA	uncharacterized protein C4orf19 homolog [Canis lupus familiaris]	0	0	0	0	0	0	0	0	0.940889	1.25927	0	0.0208331
102152187	LOC102152187	XR_002617385.1;XR_002617382.1;XR_002617381.1;XR_002617384.1;XR_002617390.1;XR_002617391.1;XR_002617386.1;XR_002617388.1	GO:0003727(single-stranded RNA binding);GO:0004812(aminoacyl-tRNA ligase activity);GO:0005524(ATP binding);GO:0006418(tRNA aminoacylation for protein translation);GO:0030529(intracellular ribonucleoprotein complex);GO:0032197(transposition, RNA-mediated);GO:0032197(transposition, RNA-mediated)	NA	NA	NA		0.0884814	0	0.0884545	0.0454742	0.0945279	0.0465557	0	0.0184442	0.0200216	0.0183887	0.289237	0.253431
102152191	LOC102152191	XR_295736.3	NA	NA	NA	NA	protein CUSTOS isoform X1 [Acinonyx jubatus]	0	0	0	0	0	0	0	0	0.820712	0.8618	0	0.011367
102152198	LOC102152198	XR_296974.3	GO:0030225(macrophage differentiation)	04014(Ras signaling pathway);04072(Phospholipase D signaling pathway);04071(Sphingolipid signaling pathway);04664(Fc epsilon RI signaling pathway);04666(Fc gamma R-mediated phagocytosis);04380(Osteoclast differentiation);05220(Chronic myeloid leukemia)	K08091	NA	GRB2-associated-binding protein 3 [Canis lupus familiaris]	0	0	0	0	0	0	0	0	0	0.080866	0	0.023261
102152201	LOC102152201	XR_002615179.1	GO:0004842(ubiquitin-protein transferase activity);GO:0005737(cytoplasm);GO:0005886(plasma membrane);GO:0008270(zinc ion binding);GO:0016567(protein ubiquitination);GO:0016607(nuclear speck)	NA	NA	NA	uncharacterized protein LOC111097605 isoform X1 [Canis lupus familiaris]	0.0607477	0	0	0	0	0	0.0427927	0	0	0	0	0
102152215	LOC102152215	XR_002630575.1	GO:0015078(proton transmembrane transporter activity);GO:0015986(ATP synthesis coupled proton transport);GO:0015991(ATP hydrolysis coupled proton transport);GO:0016021(integral component of membrane);GO:0045263(proton-transporting ATP synthase complex, coupling factor F(o))	00190(Oxidative phosphorylation);04714(Thermogenesis);05010(Alzheimer disease);05012(Parkinson disease);05016(Huntington disease)	K02128	NA	PREDICTED: ATP synthase F(0) complex subunit C2, mitochondrial isoform X1 [Peromyscus maniculatus bairdii]	0	0	0.0278077	0	0	0	0	0	0	0	0	0
102152220	LOC102152220	XR_002623074.1;XR_002623075.1	NA	NA	NA	NA		1.23144	1.43226	0.191594	0.3109	3.33052	3.68559	0.887691	1.02306	0.18296	0.083921	0	0
102152224	LOC102152224	XR_294041.3	NA	NA	NA	NA	F-box/WD repeat-containing protein 8 isoform X1 [Equus caballus]	0	0	0	0	0	0	0	0	0.089656	0.009815	0	0
102152225	LOC102152225	XM_005642274.1	NA	NA	NA	NA	basic proline-rich protein-like [Canis lupus familiaris]	0	0.177621	0.141026	0.140046	0.174669	0.086484	0.037053	0	0.337358	0.512337	0	0.066685
102152229	LOC102152229	XR_001318358.2	NA	NA	NA	NA		0	0	0	0	0	0	0	0	0	0.0312103	0	0
102152241	LOC102152241	XR_002623160.1	NA	NA	NA	NA		0	0	0	0	0.0802172	0	0	0	0	0	0	0
102152245	LOC102152245	XM_005629606.2	NA	NA	NA	NA	protein RoBo-1-like isoform X1 [Canis lupus familiaris]	0	0	0	0	0	0	0.0363725	0	0	0	0	0
102152246	LOC102152246	XR_291434.3	NA	NA	NA	NA		0	0	0	0	0	0	0	0	0.055555	0.073195	0	0
102152258	LOC102152258	XM_022409809.1	NA	NA	NA	NA	collagen alpha-1(I) chain-like [Canis lupus familiaris]	0	0	0	0	0	0	0.009275	0	0	0	0	0
102152268	LOC102152268	XR_002633050.1	GO:0005737(cytoplasm);GO:0043087(regulation of GTPase activity)	NA	NA	NA	beta-chimaerin isoform X1 [Notechis scutatus]	0	0	0	0	0	0	0	0	0	0.123709	0	0
102152284	LOC102152284	XR_296058.3	NA	NA	NA	NA		0	0	0	0	0	0	0	0	0.143644	0	0	0
102152285	LOC102152285	XR_002621282.1;XR_002621285.1	NA	NA	NA	NA		0	0	0	0	0	0	0.0119079	0	0	0.0104533	0	0
102152296	LOC102152296	XR_291435.3	NA	NA	NA	NA		0	0	0	0	0	0	0	0	0.066556	0.077021	0	0
102152297	LOC102152297	XR_002617003.1;XR_002617004.1	GO:0005923(bicellular tight junction);GO:0019904(protein domain specific binding);GO:0031334(positive regulation of protein complex assembly);GO:0032947(protein-containing complex scaffold activity);GO:0046982(protein heterodimerization activity);GO:0070830(bicellular tight junction assembly);GO:0071896(protein localization to adherens junction);GO:0097025(MPP7-DLG1-LIN7 complex);GO:0097025(MPP7-…	04714(Thermogenesis);04714(Thermogenesis)	K18180	NA	uncharacterized protein LOC112666086 isoform X1 [Canis lupus dingo]	0.0862091	0.0229	0.038759	0	0	0.136241	0.043199	0.090536	0.098744	0.143381	0.465835	0.397791
102152339	LOC102152339	XR_292503.3	NA	NA	NA	NA		0	0	0	0	0	0	0	0	0.205238	0.10207	0	0
102152352	LOC102152352	XR_294304.3	GO:0005515(protein binding)	NA	NA	NA	putative protein FAM90A23P [Canis lupus familiaris]	0	0	0	0	0.0155568	0	0	0	0.0161702	0	0	0
102152359	LOC102152359	XR_292355.3	GO:0004888(transmembrane signaling receptor activity);GO:0004930(G-protein coupled receptor activity);GO:0004984(olfactory receptor activity);GO:0005886(plasma membrane);GO:0007186(G-protein coupled receptor signaling pathway);GO:0016021(integral component of membrane);GO:0050907(detection of chemical stimulus involved in sensory perception);GO:0050911(detection of chemical stimulus involved in s…	NA	NA	NA	osteopetrosis-associated transmembrane protein 1 isoform X2 [Canis lupus familiaris]	0	0	0	0	0	0.061875	0	0	0	0	0	0
102152369	KRBOX4	XM_005641288.3;XM_005641291.3;XM_005641286.3;XM_005641285.3;XM_005641284.3;XM_005641287.3;XM_005641283.3;XM_005641290.3;XM_022416228.1	GO:0003676(nucleic acid binding);GO:0005622(intracellular);GO:0006355(regulation of transcription, DNA-templated);GO:0046872(metal ion binding);GO:0046872(metal ion binding)	NA	NA	NA	KRAB domain-containing protein 4 isoform X5 [Canis lupus familiaris]	0.62706	1.05824	0.763932	0.651419	0.764248	0.99113	0.793603	0.885226	0.650217	0.858774	0.657104	0.671041
102152370	LOC102152370	XM_022415733.1	GO:0070062(extracellular exosome)	NA	NA	NA	PWWP domain-containing protein MUM1L1-like [Canis lupus familiaris]	0.0114436	0.0236608	0.0623269	0	0.0246444	0.0260636	0.0135952	0	0	0	0	0
102152377	LOC102152377	XM_005632287.3	NA	NA	NA	NA	collagen alpha-1(I) chain-like [Canis lupus familiaris]	0.02682	0.051926	0.178108	0.189547	0.261437	0.210015	0	0.062702	0.294456	0.17935	0	0
102152378	LOC102152378	XR_002625800.1	NA	NA	NA	NA		0.212057	0.122066	0.323241	0.143866	0.151634	0.136425	0	0.072219	0.074847	0	0	0
102152384	LOC102152384	XR_292718.3	NA	NA	NA	NA		0	0	0	0	0	0	0	0	0.051957	0.079421	0	0
102152391	LOC102152391	XR_002621268.1	NA	NA	NA	NA	uncharacterized protein LOC101700585 [Heterocephalus glaber]	0	0	0	0	0	0	0	0	0.516603	0.475342	0	0
102152405	LOC102152405	XR_002618728.1	NA	NA	NA	NA		0	0	0.008845	0	0	0	0	0	0	0	0	0
102152411	LOC102152411	XR_296172.2	NA	NA	NA	NA		0	0.068299	0	0	0	0	0	0	0.11044	0	0	0
102152412	LOC102152412	XR_002630828.1	NA	NA	NA	NA		0	0	0	0	0	0	0	0	0.0767	0.055716	0	0
102152418	LOC102152418	XR_002614326.1	GO:0003727(single-stranded RNA binding);GO:0004812(aminoacyl-tRNA ligase activity);GO:0005524(ATP binding);GO:0006418(tRNA aminoacylation for protein translation);GO:0030529(intracellular ribonucleoprotein complex);GO:0032197(transposition, RNA-mediated)	NA	NA	NA		0	0	0	0	0	0	0	0	0	0	0	0.00481441
102152422	CATSPERZ	XM_005631543.3	GO:0005737(cytoplasm);GO:0007140(male meiotic nuclear division);GO:0007283(spermatogenesis);GO:0030154(cell differentiation)	NA	NA	NA	cation channel sperm-associated protein subunit zeta [Canis lupus familiaris]	0.043372	0.045776	0	0.113691	0	0	0	0	0.064804	0.080248	0	0
102152432	LOC102152432	XR_002630443.1	NA	NA	NA	NA		0	0	0	0	0.060672	0	0	0	0.144413	0.052988	0	0
102152438	LOC102152438	XR_291388.3	NA	NA	NA	NA		0.492424	0.39551	0.586541	0.434033	0.613484	0.73388	0.487408	0.546736	0.829587	0.688424	0.294055	0.461481
102152451	LOC102152451	XR_002620550.1;XR_295953.3	GO:0003677(DNA binding);GO:0005634(nucleus);GO:0006355(regulation of transcription, DNA-templated);GO:0046872(metal ion binding);GO:0046872(metal ion binding)	NA	NA	NA		0	0	0	0	0	0	0	0	0	0.0416143	0	0
102152456	DPCR1	XM_022425779.1	GO:0016021(integral component of membrane)	NA	NA	NA	diffuse panbronchiolitis critical region protein 1 [Canis lupus familiaris]	0.022481	0.046586	0	0	0	0	0	0.023133	0	0	0	0
102152464	LOC102152464	XM_022417315.1	NA	NA	NA	NA	spidroin-2-like [Canis lupus familiaris]	0.14679	0.017968	0.053346	0	0	0	0.039025	0.046626	0	0.053995	0	0.048395
102152469	LOC102152469	XR_001316824.2	GO:0004842(ubiquitin-protein transferase activity);GO:0005737(cytoplasm);GO:0005886(plasma membrane);GO:0008270(zinc ion binding);GO:0016567(protein ubiquitination);GO:0016607(nuclear speck)	NA	NA	NA	BTB/POZ domain-containing protein 17 isoform X1 [Felis catus]	0	0	0	0	0	0	0	0	0.081252	0.023762	0	0
102152474	LOC102152474	XM_022413080.1	NA	NA	NA	NA	uncharacterized protein LOC102152474 [Canis lupus familiaris]	0.041996	0.091415	0.209083	0.218585	0.116203	0.080819	0.033148	0.057652	0.139716	0.070989	0	0.068415
102152479	LOC102152479	XR_002633293.1	NA	NA	NA	NA		0	0	0	0	0	0	0	0	0.0389949	0.0402605	0	0
102152486	LOC102152486	XR_001316950.2	GO:0005576(extracellular region)	NA	NA	NA	PREDICTED: insulin growth factor-like family member 3 isoform X1 [Panthera tigris altaica]	0	0	0	0	0	0	0	0	0	0.0292049	0	0
102152508	LOC102152508	XR_297027.3	GO:0004672(protein kinase activity);GO:0005524(ATP binding);GO:0006468(protein phosphorylation);GO:0005794(Golgi apparatus);GO:0007030(Golgi organization);GO:0010977(negative regulation of neuron projection development);GO:0016020(membrane);GO:0031982(vesicle)	NA	NA	NA	cyclin G associated kinase, isoform CRA_h, partial [Mus musculus]	0	0	0.100233	0	0.257235	0	0	0	0	0	0	0.339131
102152515	LOC102152515	XR_002626741.1	NA	NA	NA	NA		0	0	0	0.0293784	0	0	0	0	0	0	0	0
102152525	LOC102152525	XR_002631280.1	NA	NA	NA	NA		0	0	0	0	0	0	0	0	0	0.0248023	0	0
102152550	LOC102152550	XM_014116136.2	GO:0005515(protein binding)	NA	NA	NA	uncharacterized protein LOC102152550 isoform X1 [Canis lupus familiaris]	0	0	0	0	0	0	0.0144369	0	0	0	0	0
102152551	LOC102152551	XR_002629554.1;XR_002629555.1	NA	NA	NA	NA		0	0	0.014245	0.01677	0.029036	0.019132	0	0.033673	0	0.050657	0	0.0398318
102152553	LOC102152553	XR_001317614.2	NA	NA	NA	NA		0	0	0	0	0.0333887	0.0318692	0	0	0	0	0	0
102152555	RNF133	XM_005628769.3	GO:0005789(endoplasmic reticulum membrane);GO:0016021(integral component of membrane);GO:0016740(transferase activity);GO:0046872(metal ion binding);GO:0051865(protein autoubiquitination)	NA	NA	NA	E3 ubiquitin-protein ligase RNF133 [Canis lupus familiaris]	0	0	0	0.019771	0	0	0	0	0.086802	0.074918	0	0
102152571	LOC102152571	XR_002629114.1	NA	NA	NA	NA	unnamed protein product [Canis lupus familiaris]	0	0	0	0	0	0	0	0	0	0	0	0.0301914
102152572	LOC102152572	XR_296100.2	NA	NA	NA	NA		0	0	0	0	0	0	0	0.065778	0	0	0	0
102152574	LOC102152574	XR_002631250.1	NA	NA	NA	NA		0	0	0	0	0	0	0	0	0	0.0260758	0	0
102152580	LOC102152580	XM_014112080.2	GO:0005634(nucleus);GO:0005737(cytoplasm)	NA	NA	NA	armadillo repeat-containing protein 4-like [Canis lupus familiaris]	0	0.078879	0	0	0	0	0	0	0.13197	0.056404	0	0
102152581	LOC102152581	XR_294380.3	NA	NA	NA	NA		0	0	0	0	0	0.046791	0	0	0	0	0	0
102152585	LOC102152585	XR_294873.3	NA	NA	NA	NA		0	0	0	0	0.035406	0	0.070574	0	0	0	0	0
102152591	LOC102152591	XM_022420828.1;XM_014115033.2;XM_022420826.1;XR_002628123.1	GO:0003677(DNA binding);GO:0005634(nucleus);GO:0006355(regulation of transcription, DNA-templated);GO:0046872(metal ion binding);GO:0046872(metal ion binding)	NA	NA	NA	uncharacterized protein LOC102152591 isoform X1 [Canis lupus familiaris]	0	0	0.028393	0.0492519	0	0	0	0	0.0632932	0	0	0
102152596	LOC102152596	XR_002621493.1	GO:0003674(molecular_function);GO:0005575(cellular_component);GO:0008150(biological_process)	NA	NA	NA	IQ domain-containing protein H [Zonotrichia albicollis]	0.094388	0	0	0.185528	0.086789	0	0	0	0.116362	0.106873	0	0.036535
102152614	LOC102152614	XR_292847.3	NA	NA	NA	NA		0	0	0	0	0	0	0	0	0.0380828	0	0	0
102152621	LOC102152621	XR_002620824.1;XR_002620825.1;XR_002620826.1	NA	NA	NA	NA		0	0.016033	0.0270072	0	0	0	0.0363792	0.0319186	0.113711	0.135189	0	0.0300759
102152624	LOC102152624	XR_001317302.2	NA	NA	NA	NA		0	0	0	0	0	0	0	0	0.215291	0.254814	0	0
102152644	LOC102152644	XM_005635893.1	NA	NA	NA	NA	uncharacterized protein FLJ37310-like [Canis lupus familiaris]	0	0	0	0	0.218248	0.238489	0	0	0	0	0	0
102152650	LOC102152650	XR_002633422.1	NA	NA	NA	NA		0	0	0	0	0	0	0	0	0	0.0311001	0	0
102152655	LOC102152655	XR_294667.2	GO:0000723(telomere maintenance);GO:0000781(chromosome, telomeric region);GO:0006281(DNA repair);GO:0007093(mitotic cell cycle checkpoint);GO:0030870(Mre11 complex);GO:0051321(meiotic cell cycle)	NA	NA	NA	60S ribosome subunit biogenesis protein NIP7 homolog isoform X1 [Canis lupus familiaris]	0	0	0	0	0	0	0.025871	0	0	0.035345	0	0.033765
102152664	LOC102152664	XR_001314925.2	GO:0003674(molecular_function);GO:0005575(cellular_component);GO:0008150(biological_process)	NA	NA	NA	IQ domain-containing protein H isoform X1 [Canis lupus familiaris]	0	0	0	0	0	0	0	0	0.148564	0.154023	0	0
102152667	SPAG8	XM_005626788.3	GO:0005634(nucleus);GO:0005737(cytoplasm);GO:0008017(microtubule binding);GO:0032092(positive regulation of protein binding);GO:0045944(positive regulation of transcription by RNA polymerase II)	NA	NA	NA	sperm-associated antigen 8 [Canis lupus familiaris]	0.081501	0.036357	0.023239	0.035708	0.041217	0.141242	0.019493	0.067869	0.420054	0.505215	0.085264	0.09089
102152672	LOC102152672	XR_002616260.1	GO:0000723(telomere maintenance);GO:0000781(chromosome, telomeric region);GO:0006281(DNA repair);GO:0007093(mitotic cell cycle checkpoint);GO:0030870(Mre11 complex);GO:0051321(meiotic cell cycle)	NA	NA	NA		0	0	0	0	0	0	0	0	0.0146314	0	0	0
102152679	LOC102152679	XR_002619130.1	NA	NA	NA	NA		0	0	0	0	0.0158345	0	0	0	0	0	0	0
102152686	LOC102152686	XR_002622083.1	NA	NA	NA	NA		0	0	0	0	0	0	0	0	0.049636	0	0	0.042934
102152691	LOC102152691	XR_291427.3	NA	NA	NA	NA		0.024972	0	0.029195	0	0.03911	0	0	0	0	0	0	0
102152700	LOC102152700	XR_001316387.2	NA	NA	NA	NA		0	0.035318	0	0	0	0	0	0.047243	0	0	0	0
102152705	LOC102152705	XR_001314807.2	GO:0000151(ubiquitin ligase complex);GO:0005634(nucleus)	NA	NA	NA	putative uncharacterized protein ZNRD1-AS1 [Canis lupus familiaris]	0.156782	0.283484	0.046735	0.081038	0.197922	0.163454	0.142925	0.255331	0.305242	0.424749	0.193183	0.224014
102152721	LOC102152721	XR_295177.2	GO:0005524(ATP binding);GO:0005739(mitochondrion);GO:0016887(ATPase activity)	NA	NA	NA	von Willebrand factor A domain-containing protein 8 isoform X1 [Canis lupus familiaris]	0	0.025808	0	0	0	0	0	0	0	0	0	0
102152723	LOC102152723	XM_005622074.3	GO:0016020(membrane);GO:0016021(integral component of membrane)	NA	NA	NA	vegetative cell wall protein gp1-like [Canis lupus familiaris]	2.06627	1.69996	1.38998	1.02274	1.45348	1.85424	1.58667	1.22604	0.831579	1.01558	0.669979	0.502424
102152724	LOC102152724	XR_295640.2	NA	NA	NA	NA		0	0	0	0	0	0	0	0	0	0	0	0.033366
102152744	LOC102152744	XR_002625354.1	NA	NA	NA	NA		0	0	0	0	0	0.0722165	0	0	0	0	0	0
102152749	LOC102152749	XR_002618927.1	NA	NA	NA	NA		0.593267	0.656819	0.279732	0.489609	0.644535	0.544302	0.305583	0.238043	0.26901	0	0.085695	0.250641
102152752	LOC102152752	XR_002622035.1	NA	NA	NA	NA		0	0	0	0	0	0	0	0	0	0.079242	0	0
102152781	LOC102152781	XR_001317725.2	GO:0004842(ubiquitin-protein transferase activity);GO:0005737(cytoplasm);GO:0005886(plasma membrane);GO:0008270(zinc ion binding);GO:0016567(protein ubiquitination);GO:0016607(nuclear speck)	NA	NA	NA		0	0	0	0	0	0	0	0	0.0421007	0.0956411	0	0
102152784	LOC102152784	XM_014112178.2	NA	NA	NA	NA	putative ankyrin repeat domain-containing protein 26-like protein, partial [Canis lupus familiaris]	0	0	0	0	0	0	0	0	0	0.016985	0	0
102152797	LOC102152797	XR_295211.3	NA	NA	NA	NA		0.02186	0	0	0	0	0	0	0	0	0	0	0
102152802	LOC102152802	XR_292614.3	NA	NA	NA	NA		0	0	0	0	0	0	0	0	0	0	0	0.008754
102152803	LOC102152803	XR_292657.2	GO:0005509(calcium ion binding);GO:0005544(calcium-dependent phospholipid binding);GO:0005886(plasma membrane);GO:0006906(vesicle fusion);GO:0016021(integral component of membrane);GO:0017158(regulation of calcium ion-dependent exocytosis);GO:0019905(syntaxin binding);GO:0030276(clathrin binding);GO:0048791(calcium ion-regulated exocytosis of neurotransmitter)	NA	NA	NA	synaptotagmin-14 isoform X1 [Ovis aries]	0	0	0	0	0	0	0	0	0.04114	0.042601	0	0
102152812	LOC102152812	XM_005640437.3	GO:0005096(GTPase activator activity);GO:0005622(intracellular);GO:0006886(intracellular protein transport);GO:0012505(endomembrane system);GO:0017137(Rab GTPase binding);GO:0031338(regulation of vesicle fusion)	NA	NA	NA	USP6 N-terminal-like protein [Canis lupus familiaris]	0	0.104894	0.045712	0.083118	0.153699	0.038629	0.147373	0	0	0	0	0.031848
102152820	LOC102152820	XR_001318546.2	NA	NA	NA	NA		0	0	0	0	0	0	0	0	0	0.0564725	0	0
102152821	GDF7	XM_022404351.1	GO:0005576(extracellular region);GO:0008083(growth factor activity)	04350(TGF-beta signaling pathway);04390(Hippo signaling pathway);04060(Cytokine-cytokine receptor interaction);04360(Axon guidance)	K20013	NA	growth/differentiation factor 7 [Canis lupus familiaris]	0.011824	0.012251	0.041434	0.039846	0.04861	0.053389	0.013867	0.012166	0	0	0	0.011464
102152830	LOC102152830	XR_295712.3	NA	NA	NA	NA		0	0.026935	0.026322	0	0	0	0.03533	0	0.04368	0	0	0.097363
102152850	LOC102152850	XR_001316168.2	NA	NA	NA	NA		0	0.08243	0.084916	0.13809	0.186567	0.226986	0	0.15655	0	0.081614	0	0
102152877	LOC102152877	XR_295713.2	NA	NA	NA	NA		0	0.109696	0	0	0	0.120785	0	0	0.114543	0	0	0
102152893	LOC102152893	XR_002615872.1;XR_294697.3	GO:0001932(regulation of protein phosphorylation);GO:0002755(MyD88-dependent toll-like receptor signaling pathway);GO:0003725(double-stranded RNA binding);GO:0003727(single-stranded RNA binding);GO:0004872(receptor activity);GO:0004888(transmembrane signaling receptor activity);GO:0005764(lysosome);GO:0005768(endosome);GO:0005783(endoplasmic reticulum);GO:0005887(integral component of plasma memb…	NA	NA	NA		0	0	0	0	0	0	0	0	0.0216852	0.0129038	0	0
102152894	LOC102152894	XR_294888.2	GO:0000166(nucleotide binding);GO:0003677(DNA binding);GO:0016035(zeta DNA polymerase complex);GO:0019985(translesion synthesis)	NA	NA	NA	Retrovirus-related Pol polyprotein LINE-1 [Pteropus alecto]	0.0258415	0	0.0188827	0.0175323	0.0151779	0.0199303	0.0151532	0.0354546	0.00962164	0.0264792	0	0.0167038
102152909	LOC102152909	XR_002631289.1	NA	NA	NA	NA		0.021362	0	0	0	0	0	0	0	0.0582829	0.120966	0	0
102152917	LOC102152917	XR_002615690.1;XR_002615689.1	NA	NA	NA	NA		0	0	0	0	0	0	0	0	0	0.0178312	0	0
102152918	LOC102152918	XR_001314964.2	NA	NA	NA	NA		0.00999472	0	0	0	0	0	0	0	0.0108779	0.0105919	0	0
102152919	LOC102152919	XR_002625598.1;XR_002625600.1	NA	NA	NA	NA		0	0	0	0	0.0153086	0	0	0	0	0.0212031	0	0
102152928	LOC102152928	XR_293072.3	NA	NA	NA	NA	secreted and transmembrane protein 1 [Canis lupus dingo]	0	0	0.037205	0	0.04984	0	0	0	0.234607	0.152037	0	0.020569
102152953	LOC102152953	XM_022414994.1	GO:0005096(GTPase activator activity);GO:0005622(intracellular);GO:0006886(intracellular protein transport);GO:0012505(endomembrane system);GO:0017137(Rab GTPase binding);GO:0031338(regulation of vesicle fusion)	NA	NA	NA	USP6 N-terminal-like protein [Canis lupus familiaris]	0	0	0.117467	0	0	0	0.077855	0.031988	0	0	0	0
102152962	LOC102152962	XM_022416601.1;XM_022416602.1;XM_022416603.1;XM_014112107.2;XM_022416605.1	GO:0003677(DNA binding);GO:0005634(nucleus);GO:0006366(transcription by RNA polymerase II);GO:0045893(positive regulation of transcription, DNA-templated);GO:0046872(metal ion binding);GO:0046872(metal ion binding)	NA	NA	NA	protein FAM170A-like isoform X6 [Canis lupus familiaris]	0.304815	0.231901	0	0	0	0	0	0	0	0	0	0
102152966	LOC102152966	XR_002615698.1	NA	NA	NA	NA		0	0.00693742	0.0058712	0	0	0	0	0	0	0	0	0
102152967	LOC102152967	XR_002615857.1	NA	NA	NA	NA		0	0	0	0	0	0	0	0	0.00590104	0	0	0
102152973	LOC102152973	XR_002628509.1	GO:0000122(negative regulation of transcription by RNA polymerase II);GO:0000981(RNA polymerase II transcription factor activity, sequence-specific DNA binding);GO:0001227(transcriptional repressor activity, RNA polymerase II transcription regulatory region sequence-specific DNA binding);GO:0005634(nucleus);GO:0006357(regulation of transcription by RNA polymerase II);GO:0030154(cell differentiati…	NA	NA	NA	ETS translocation variant 3-like protein [Canis lupus familiaris]	0	0.092385	0	0	0.078551	0.051575	0	0	0	0	0	0
102152977	LOC102152977	XR_293359.3	NA	NA	NA	NA		0	0	0	0	0	0	0	0	0	0.174778	0	0
102152981	LOC102152981	XR_002623324.1	NA	NA	NA	NA		0	0	0	0	0.019376	0	0	0	0.019634	0.043717	0	0
102152983	LOC102152983	XR_294124.3	NA	NA	NA	NA		0	0	0.119882	0.069565	0	0	0.080169	0	0	0	0	0.265116
102152990	LOC102152990	XR_001314430.2;XR_001314431.2;XR_002618590.1	NA	NA	NA	NA		0	0	0	0	0.0868947	0.0417282	0	0	0.0810158	0.0749474	0	0
102153001	LOC102153001	XR_002625459.1	NA	NA	NA	NA		0	0	0.103791	0	0	0	0.057568	0	0.080626	0.196591	0	0
102153003	APELA	XM_005629453.3	GO:0005179(hormone activity);GO:0005576(extracellular region);GO:0005615(extracellular space);GO:0007492(endoderm development);GO:0007507(heart development);GO:0031704(apelin receptor binding);GO:0060183(apelin receptor signaling pathway);GO:0090133(mesendoderm migration);GO:0090134(cell migration involved in mesendoderm migration)	NA	NA	NA	apelin receptor early endogenous ligand [Canis lupus familiaris]	0	0	0	0	0	0	0	0	0.059871	0	0	0
102153006	LOC102153006	XR_002615877.1	NA	NA	NA	NA		0	0	0.0105	0.012186	0.056264	0.013853	0.028087	0	0.03843	0.114959	0	0.01804
102153012	LOC102153012	XM_022406618.1;XM_022406617.1	GO:0004867(serine-type endopeptidase inhibitor activity);GO:0010951(negative regulation of endopeptidase activity);GO:0030212(hyaluronan metabolic process);GO:0070062(extracellular exosome);GO:0070062(extracellular exosome)	NA	NA	NA	inter-alpha-trypsin inhibitor heavy chain H3-like isoform X1 [Canis lupus familiaris]	0	0	0	0	0	0	0	0	0.145277	0.119979	0	0
102153019	LOC102153019	XM_022420064.1	GO:0005319(lipid transporter activity);GO:0006869(lipid transport)	NA	NA	NA	uncharacterized protein LOC102153019 [Canis lupus familiaris]	0	0	0	0	0	0	0	0	0.300447	0.243966	0	0
102153035	LOC102153035	XR_001314954.2	NA	NA	NA	NA	zinc finger protein 423 isoform X1 [Vulpes vulpes]	0	0	0	0	0	0	0	0.047987	0.131058	0.24422	0	0
102153043	LOC102153043	XR_293297.3	NA	NA	NA	NA		0	0	0	0	0	0.050538	0	0	0	0	0	0
102153065	LOC102153065	XR_002622108.1	NA	NA	NA	NA		0	0	0	0	0	0.098267	0	0	0	0	0	0
102153070	LOC102153070	XR_002627450.1	NA	NA	NA	NA		0	0	0	0	0	0	0	0	0.00857344	0.00787428	0	0
102153074	LOC102153074	XR_002625918.1;XR_292084.3	NA	NA	NA	NA		0	0	0.0151806	0	0	0	0	0.0181447	0	0.0306853	0	0.0170974
102153086	LOC102153086	XR_002631201.1	NA	NA	NA	NA		0	0	0	0	0	0	0	0	0.027697	0	0	0
102153088	LOC102153088	XR_296650.3	GO:0003677(DNA binding);GO:0005634(nucleus);GO:0006355(regulation of transcription, DNA-templated);GO:0046872(metal ion binding)	NA	NA	NA	spindle and centriole-associated protein 1 isoform X1 [Vulpes vulpes]	0.026335	0	0	0	0	0	0	0	0	0.039331	0	0
102153101	LOC102153101	XR_292784.3	NA	NA	NA	NA		0	0	0	0	0	0	0	0	0	0.055857	0	0
102153105	LOC102153105	XR_001317059.2	GO:0016021(integral component of membrane)	NA	NA	NA	hypothetical protein M91_14873 [Bos mutus]	0	0	0	0	0	0	0	0	0.03459	0.079423	0	0
102153108	LOC102153108	XR_002631483.1;XR_002631484.1;XR_002631485.1;XR_293582.2;XR_293583.2	NA	NA	NA	NA		0.504706	0.292425	0.295074	0.393944	0.194898	0.265236	0.414799	0.199035	0.0904193	0.0682959	0	0
102153112	LOC102153112	XR_001317653.2	NA	NA	NA	NA		0	0	0	0	0	0	0	0	0.020506	0	0	0
102153123	LOC102153123	XR_295163.3	NA	NA	NA	NA		0	0	0.242398	0.259626	0.330787	0.105356	0	0	0.329692	0.620853	0	0
102153127	LOC102153127	XM_022422386.1;XM_005623824.3	NA	NA	NA	NA	basic proline-rich protein-like isoform X1 [Canis lupus familiaris]	0	0	0	0	0	0	0	0	0.335911	0.260326	0	0
102153132	LOC102153132	XR_002622169.1	NA	NA	NA	NA		0	0	0	0	0.0332537	0	0	0	0	0	0	0
102153153	LOC102153153	XR_002623322.1	NA	NA	NA	NA		0	0	0	0	0.025214	0	0	0	0	0	0	0
102153161	LOC102153161	XM_005641861.3	GO:0005515(protein binding)	NA	NA	NA	cancer/testis antigen family 45 member A2-like [Canis lupus familiaris]	0	0	0	0	0	0	0.081375	0	0	0	0	0
102153179	LOC102153179	XR_002630006.1	GO:0003727(single-stranded RNA binding);GO:0030529(intracellular ribonucleoprotein complex);GO:0032197(transposition, RNA-mediated)	NA	NA	NA	putative p150 [Homo sapiens]	0.162923	0.0714113	0.128248	0.239719	0.241888	0.204993	0.161658	0.204701	0.102981	0.0604499	0.191996	0.296102
102153185	LOC102153185	XR_001317421.2;XR_001317422.2	NA	NA	NA	NA		0.285415	0.38198	0.343897	0.323667	0.251148	0.389316	0.125523	0	0.457987	0.273721	0	0.098745
102153204	LOC102153204	XR_293643.3;XR_293644.3	NA	NA	NA	NA		0.199986	0.187028	0.208154	0.223601	0.055988	0.336518	0.0852859	0.3398	0.223375	0.531283	0	0.123528
102153214	LOC102153214	XM_005618065.3	GO:0003725(double-stranded RNA binding);GO:0005524(ATP binding);GO:0006955(immune response);GO:0016779(nucleotidyltransferase activity);GO:0046872(metal ion binding);GO:0051607(defense response to virus)	04621(NOD-like receptor signaling pathway);05168(Herpes simplex infection)	K14216	EC:2.7.7.84	2'-5'-oligoadenylate synthase 3-like [Canis lupus familiaris]	0	0	0	0	0	0	0	0	0.0257429	0.0236432	0	0
102153237	LOC102153237	XR_002616273.1	NA	NA	NA	NA	unnamed protein product [Canis lupus familiaris]	0	0.051546	0.087442	0	0	0.057553	0	0	0	0	0	0
102153240	LOC102153240	XR_292190.2	NA	NA	NA	NA		0	0	0	0	0.056549	0.056091	0	0	0	0	0	0
102153251	LOC102153251	XR_293925.3	NA	NA	NA	NA		0	0	0	0	0	0	0	0	0.031619	0.087121	0	0
102153253	LOC102153253	XR_002626877.1	NA	NA	NA	NA		0	0	0.014731	0	0.039466	0	0	0	0.161146	0.151849	0	0
102153254	LOC102153254	XM_014112108.2	GO:0070062(extracellular exosome)	NA	NA	NA	PWWP domain-containing protein MUM1L1-like [Canis lupus familiaris]	0.043049	0.040046	0.032483	0.050642	0.02622	0.022134	0	0.019687	0.0393	0.019628	0	0
102153261	LOC102153261	XM_005633818.3;XM_022407957.1	GO:0016021(integral component of membrane);GO:0016021(integral component of membrane)	NA	NA	NA	membrane-spanning 4-domains subfamily A member 4A-like isoform X2 [Canis lupus familiaris]	0	0	0	0	0	0	0	0	0.274196	0.27962	0	0
102153266	PWWP2B	XM_005637903.3	GO:0005654(nucleoplasm)	00270(Cysteine and methionine metabolism)	K17398	EC:2.1.1.37	PWWP domain-containing protein 2B [Canis lupus familiaris]	1.1243	1.49995	1.18487	1.34485	1.04502	0.838815	1.15103	0.756735	0.905445	0.865305	0.717921	0.652205
102153278	LOC102153278	XR_002615714.1;XR_002615715.1	NA	NA	NA	NA		0.110208	0.171339	0.125101	0.068083	0.145517	0.16069	0.176554	0.120202	0	0.025699	0.09294	0.046061
102153280	LOC102153280	XR_294878.3	NA	NA	NA	NA		0	0	0	0	0.178683	0	0	0	0	0	0	0
102153289	LOC102153289	XM_022421709.1	GO:0003777(microtubule motor activity);GO:0005524(ATP binding);GO:0005871(kinesin complex);GO:0007018(microtubule-based movement);GO:0008017(microtubule binding);GO:0016887(ATPase activity);GO:0030705(cytoskeleton-dependent intracellular transport)	NA	NA	NA	kinesin-like protein KIF28P [Canis lupus familiaris]	0	0	0	0	0	0	0	0.026091	0	0	0	0
102153314	LOC102153314	XR_293601.3	NA	NA	NA	NA		0	0	0	0	0	0	0	0	0	0	0	0.049558
102153325	FAM25A	XM_005619115.3	NA	NA	NA	NA	protein FAM25A [Canis lupus familiaris]	0	0	0	0	0	0	0	0	0.0116036	0.101531	0	0.0476995
102153331	LOC102153331	XR_296109.3	GO:0003677(DNA binding);GO:0005634(nucleus);GO:0006355(regulation of transcription, DNA-templated);GO:0046872(metal ion binding)	NA	NA	NA	zinc finger protein 467 isoform X1 [Canis lupus familiaris]	0	0	0	0	0	0	0	0	0.028898	0.026541	0	0
102153332	LOC102153332	XR_002630917.1	NA	NA	NA	NA	RUN and FYVE domain-containing protein 4 isoform X2 [Canis lupus familiaris]	0.032322	0	0	0	0	0	0.032249	0	0.036231	0	0	0
102153337	LOC102153337	XR_291214.3	NA	NA	NA	NA		0	0	0	0	0	0	0	0	0.176203	0	0	0
102153388	LOC102153388	XM_022416701.1	NA	NA	NA	NA	uncharacterized protein LOC102153388 isoform X2 [Canis lupus familiaris]	0	0.0216413	0	0.0393686	0	0.0150692	0.0243216	0	0	0	0	0
102153391	LOC102153391	XR_002617397.1;XR_001314122.2	NA	NA	NA	NA		0	0	0	0	0	0	0	0	0	0.0352797	0	0
102153394	LOC102153394	XR_002618078.1;XR_295308.2	NA	NA	NA	NA		0.025505	0	0.0639992	0.103819	0	0.126781	0	0	0.27437	0.444611	0	0
102153402	LOC102153402	XM_022422876.1;XM_022422877.1	NA	04015(Rap1 signaling pathway);04151(PI3K-Akt signaling pathway);04151(PI3K-Akt signaling pathway)	K05629	NA	uncharacterized protein LOC102157248 isoform X1 [Canis lupus familiaris]	0	0.138749	0	0	0.149202	0	0.266377	0.108079	0.069719	0	0	0.0522039
102153406	LOC102153406	XR_296033.3	NA	NA	NA	NA		0	0.061273	0	0	0	0	0	0	0	0	0	0
102153439	LOC102153439	XR_002623954.1	NA	NA	NA	NA		0	0	0	0	0	0	0	0	0.058845	0	0	0
102153451	LOC102153451	XR_296238.3	GO:0003964(RNA-directed DNA polymerase activity);GO:0006310(DNA recombination);GO:0009036(Type II site-specific deoxyribonuclease activity);GO:0032197(transposition, RNA-mediated);GO:0032199(reverse transcription involved in RNA-mediated transposition);GO:0046872(metal ion binding);GO:0090305(nucleic acid phosphodiester bond hydrolysis)	03013(RNA transport);05134(Legionellosis)	NA	NA	hypothetical protein M91_00772 [Bos mutus]	0	0	0	0	0	0	0	0	0.0192638	0.0265398	0	0
102153454	LOC102153454	XR_293472.3	NA	NA	NA	NA		0	0	0	0	0	0	0	0	0	0.153707	0	0
102153456	LOC102153456	XR_001317244.2	NA	NA	NA	NA		0.641311	0.674355	0.626397	0.523629	1.04263	0.557185	0.429731	0.113971	0.485393	0.591847	0.46959	0.39223
102153457	LOC102153457	XR_002631294.1	NA	NA	NA	NA		0	0.0114357	0	0.0168467	0	0	0	0	0	0	0	0
102153458	LOC102153458	XR_001317294.2;XR_002631429.1	NA	NA	NA	NA		0	0	0	0	0	0	0	0	0.11589	0.141542	0	0
102153459	MEI4	XM_014118116.2;XM_005627549.3;XM_014118115.2	GO:0000800(lateral element);GO:0006310(DNA recombination);GO:0007129(synapsis);GO:0007283(spermatogenesis);GO:0042138(meiotic DNA double-strand break formation);GO:0048477(oogenesis);GO:0048477(oogenesis)	NA	NA	NA	meiosis-specific protein MEI4 isoform X1 [Canis lupus familiaris]	0.377994	0.636961	0.711116	0.645856	0.613526	0.742698	0.503395	0.508235	0.438463	0.433168	0.28202	0.175752
102153472	LOC102153472	XR_002618316.1	NA	NA	NA	NA		0	0	0	0	0	0	0	0	0.0818375	0.0436706	0	0
102153479	LOC102153479	XM_022424296.1	NA	NA	NA	NA	uncharacterized protein LOC102153479 [Canis lupus familiaris]	0	0	0	0	0	0	0	0	0	0	0	0.026049
102153493	LOC102153493	XR_002626070.1;XR_292136.3	NA	NA	NA	NA		0	0	0	0	0	0	0	0	0.0393131	0.0173152	0	0
102153496	LOC102153496	XR_292447.3	NA	NA	NA	NA		0	0	0	0	0	0	0	0	0.040507	0	0	0
102153503	CFAP77	XM_022423677.1	GO:0005515(protein binding)	NA	NA	NA	cilia- and flagella-associated protein 77 [Canis lupus familiaris]	0	0	0	0.033822	0.07808	0	0	0	0.074245	0	0	0
102153504	LOC102153504	XR_293277.3	NA	NA	NA	NA		0	0	0	0	0	0.546953	0.142406	0.178114	0	0.248695	0.177208	0.235464
102153518	LOC102153518	XR_002615716.1	NA	NA	NA	NA		0	0	0	0	0	0	0	0	0.062157	0	0	0
102153519	LOC102153519	XR_291700.3	GO:0003677(DNA binding);GO:0005634(nucleus);GO:0006355(regulation of transcription, DNA-templated);GO:0046872(metal ion binding)	NA	NA	NA	wee1-like protein kinase isoform X2 [Vulpes vulpes]	0.010086	0	0.008844	0.010264	0.011847	0.011668	0	0	0	0.020693	0	0.019558
102153522	LOC102153522	XR_292056.3	NA	NA	NA	NA	protein FAM35A isoform X1 [Canis lupus familiaris]	0	0	0	0	0	0	0	0	0.033551	0.0255018	0	0.0714857
102153538	LOC102153538	XR_001316097.2	NA	NA	NA	NA		0	0	0	0	0.032251	0.058658	0	0	0.064015	0	0	0
102153551	LOC102153551	XR_002632909.1	NA	NA	NA	NA		0	0	0	0	0	0	0	0	0	0	0	0.0192088
102153593	LOC102153593	XM_022414686.1	NA	NA	NA	NA	uncharacterized protein LOC102153593 [Canis lupus familiaris]	0	0	0	0	0	0	0	0	0	0	0	0.064013
102153609	LOC102153609	XR_001314721.2;XR_001314720.2	NA	NA	NA	NA		0	0	0	0	0	0	0	0	0.163233	0.0863103	0	0
102153612	LOC102153612	XR_296188.3	NA	NA	NA	NA		0	0	0	0	0	0	0	0	0.418475	0.298042	0	0
102153613	LOC102153613	XR_296264.3	NA	NA	NA	NA		0	0	0.05995	0.069823	0.139041	0.151433	0	0.141203	0.189963	0.293034	0	0.095584
102153624	LOC102153624	XR_002632981.1;XR_002632980.1	NA	NA	NA	NA		0	0	0.250785	0.136141	2.2346	2.4196	0	0.265702	0.174623	0	0	0
102153625	LOC102153625	XR_291285.3	NA	NA	NA	NA		0	0	0	0	0	0	0	0	0.017151	0	0	0
102153626	LOC102153626	XM_005642285.3	GO:0005813(centrosome)	NA	NA	NA	ankyrin repeat domain-containing protein 26-like [Canis lupus familiaris]	0	0	0.041003	0	0	0	0	0	0	0	0	0.137954
102153632	LOC102153632	XM_022418331.1	GO:0008285(negative regulation of cell proliferation);GO:0045930(negative regulation of mitotic cell cycle)	NA	NA	NA	uncharacterized protein LOC102153632 [Canis lupus familiaris]	0	0	0	0	0	0	0	0	0.02319	0	0	0
102153651	LOC102153651	XR_294051.3	GO:0005622(intracellular);GO:0006623(protein targeting to vacuole);GO:0019898(extrinsic component of membrane);GO:0045053(protein retention in Golgi apparatus);GO:0070062(extracellular exosome)	NA	NA	NA	uncharacterized protein C12orf40 homolog isoform X6 [Canis lupus familiaris]	0	0	0	0	0.036913	0	0	0	0	0	0	0
102153664	LOC102153664	XR_292515.3	NA	NA	NA	NA		0	0	0.045912	0.028345	0.065204	0	0	0.028559	0	0.056945	0	0.02691
102153673	LOC102153673	XR_293613.3	NA	NA	NA	NA		0.61252	0.6719	0.804254	1.00042	1.43023	1.09738	0.489655	0.267421	0.064289	0	0.185834	0.241014
102153688	LOC102153688	XR_294990.3	NA	NA	NA	NA		0.036791	0	0	0	0	0	0	0	0.123282	0.069556	0	0
102153690	LOC102153690	XR_002618231.1	NA	NA	NA	NA		0	0	0	0	0	0	0	0	0.199841	0.322165	0	0
102153704	LOC102153704	XR_002628958.1	NA	NA	NA	NA		0	0	0	0	0	0	0	0	0.152707	0.104942	0	0
102153706	LOC102153706	XR_294466.3	NA	NA	NA	NA		0	0	0	0	0	0	0	0	2.69451	3.43935	0	0
102153711	LOC102153711	XR_002626269.1	NA	NA	NA	NA		0	0	0	0	0	0	0	0	0	0.062613	0	0
102153712	LOC102153712	XR_292234.3	NA	NA	NA	NA		0	0	0	0	0	0	0	0	0.689271	1.38745	0	0
102153714	LOC102153714	XR_292661.3	NA	NA	NA	NA		0.039076	0	0.140746	0	0	0	0	0	0.586954	0.637797	0	0.059205
102153726	LOC102153726	XR_294309.3	NA	NA	NA	NA		0	0	0	0	0	0	0	0	0.098546	0	0	0
102153734	LOC102153734	XR_002626588.1;XR_292257.3;XR_002626589.1	NA	NA	NA	NA		0	0	0.147747	0.0436797	0.176108	0.153263	0	0.0662505	0.0239715	0	0	0.0208083
102153735	SMIM2	XM_005642457.3	NA	NA	NA	NA	LOW QUALITY PROTEIN: small integral membrane protein 2 [Vulpes vulpes]	0.082818	0	0	0	0.105244	0.116815	0	0	0.049801	0.045543	0	0
102153745	LOC102153745	XR_293282.2	NA	NA	NA	NA		0	0	0	0	0	0	0	0.028253	0	0	0	0
102153764	LOC102153764	XR_292528.2	NA	NA	NA	NA		0	0.134358	0.121594	0	0	0	0	0	0	0	0	0
102153776	LOC102153776	XR_002624444.1	GO:0045095(keratin filament)	NA	NA	NA		0	0	0	0	0.015996	0.031285	0	0.014013	0	0.01397	0	0
102153795	LOC102153795	XR_296491.3;XR_001315203.2	NA	NA	NA	NA	hypothetical protein PANDA_019815 [Ailuropoda melanoleuca]	0	0	0	0	0.0489392	0.0458919	0	0	0.0389956	0	0	0
102153803	LOC102153803	XR_001317708.2	NA	NA	NA	NA		0	0	0	0	0	0.07078	0	0	0	0	0	0
102153805	LOC102153805	XM_005616492.2	NA	NA	NA	NA	uncharacterized protein LOC102153805 isoform X1 [Canis lupus familiaris]	0.0167787	0	0	0	0	0	0	0	0.0748988	0.137643	0	0
102153818	LOC102153818	XR_296363.3	NA	NA	NA	NA		0	0	0	0	0.051294	0	0	0	0	0	0	0
102153850	LOC102153850	XM_005627777.1	NA	NA	NA	NA	glycine-rich cell wall structural protein 1.0-like [Canis lupus familiaris]	0	0	0.003712	0	0	0	0	0	0	0	0	0.008742
102153856	LOC102153856	XR_002614492.1	GO:0000733(DNA strand renaturation);GO:0003677(DNA binding);GO:0005507(copper ion binding);GO:0005524(ATP binding);GO:0005634(nucleus);GO:0005730(nucleolus);GO:0005737(cytoplasm);GO:0005739(mitochondrion);GO:0006289(nucleotide-excision repair);GO:0007275(multicellular organism development);GO:0007569(cell aging);GO:0030308(negative regulation of cell growth);GO:0090200(positive regulation of rele…	NA	NA	NA		0	0	0	0	0	0	0	0	0.0281639	0	0	0
102153861	LOC102153861	XR_002626358.1;XR_001316148.2	GO:0005080(protein kinase C binding);GO:0005654(nucleoplasm);GO:0005737(cytoplasm);GO:0005886(plasma membrane);GO:0032496(response to lipopolysaccharide);GO:0032738(positive regulation of interleukin-15 production);GO:0032757(positive regulation of interleukin-8 production);GO:0032760(positive regulation of tumor necrosis factor production);GO:0034137(positive regulation of toll-like receptor 2 s…	04064(NF-kappa B signaling pathway);04620(Toll-like receptor signaling pathway);05133(Pertussis);05152(Tuberculosis);05161(Hepatitis B);05161(Hepatitis B)	K05403	NA	PREDICTED: toll/interleukin-1 receptor domain-containing adapter protein isoform X1 [Callithrix jacchus]	2.32721	2.12636	1.51245	1.49085	1.38182	1.89383	1.75013	1.60407	1.03031	0.777465	1.3489	1.80233
102153873	LOC102153873	XM_005628737.2	GO:0003746(translation elongation factor activity);GO:0003924(GTPase activity);GO:0005525(GTP binding);GO:0005622(intracellular);GO:0005737(cytoplasm);GO:0006414(translational elongation)	03013(RNA transport);05134(Legionellosis)	K03231	NA	putative elongation factor 1-alpha-like 3 [Canis lupus familiaris]	0	0	0.008152	0	0	0.036108	0	0	0.011621	0	0	0
102153883	LOC102153883	XR_002625137.1	NA	NA	NA	NA	PREDICTED: uncharacterized protein LOC101687461 [Mustela putorius furo]	0	0	0	0.00631797	0.00724091	0	0	0	0	0	0	0
102153888	LOC102153888	XR_002626981.1;XR_002626985.1	NA	NA	NA	NA		0	0	0	0.0160809	0	0	0	0	0	0	0	0
102153895	LOC102153895	XR_293516.3	NA	NA	NA	NA		0	0.14363	0	0	0	0.092884	0	0.096117	0	0	0	0
102153901	LOC102153901	XR_002617995.1	GO:0005102(receptor binding);GO:0005615(extracellular space);GO:0007171(activation of transmembrane receptor protein tyrosine kinase activity);GO:0007399(nervous system development);GO:0030154(cell differentiation);GO:0030296(protein tyrosine kinase activator activity);GO:0035556(intracellular signal transduction);GO:0048513(animal organ development)	04012(ErbB signaling pathway);01521(EGFR tyrosine kinase inhibitor resistance)	K05456	NA	Pro-neuregulin-2, membrane-bound isoform [Tupaia chinensis]	0	0.00878168	0.00573204	0	0	0	0.0158188	0.00675358	0	0	0	0
102153903	LOC102153903	XM_022414874.1	NA	NA	NA	NA	uncharacterized protein LOC102153903 [Canis lupus familiaris]	0	0	0	0	0	0	0	0	0.190032	0.140688	0	0
102153919	LOC102153919	XM_022416126.1	GO:0005634(nucleus)	NA	NA	NA	melanoma-associated antigen 10-like [Canis lupus familiaris]	0.0119387	0	0	0	0	0	0	0	0	0	0	0
102153926	LOC102153926	XR_291807.3	NA	NA	NA	NA		0.037062	0.019201	0.032498	0.074897	0.107987	0.13927	0.063579	0.019068	0.23878	0.280168	0	0.034469
102153930	LOC102153930	XR_002618080.1	GO:0000149(SNARE binding);GO:0005484(SNAP receptor activity);GO:0006886(intracellular protein transport);GO:0006906(vesicle fusion);GO:0012505(endomembrane system);GO:0016021(integral component of membrane);GO:0031201(SNARE complex);GO:0048278(vesicle docking)	04130(SNARE interactions in vesicular transport)	K08501	NA	PREDICTED: syntaxin-8 [Vicugna pacos]	0	0	0	0.019523	0.022535	0.044308	0.016673	0	0	0	0	0
102153933	LOC102153933	XR_296317.3	NA	NA	NA	NA		0	0	0	0	0	0	0	0	0.147472	0.090547	0	0
102153955	LOC102153955	XR_002619271.1	NA	NA	NA	NA		0	0	0	0	0	0.0491983	0	0	0	0	0	0
102153976	LOC102153976	XR_002627701.1	NA	NA	NA	NA		0	0	0	0	0	0	0	0	0.019357	0.035431	0	0.016803
102153977	LOC102153977	XR_295537.3	GO:0004842(ubiquitin-protein transferase activity);GO:0005737(cytoplasm);GO:0005886(plasma membrane);GO:0008270(zinc ion binding);GO:0016567(protein ubiquitination);GO:0016607(nuclear speck)	NA	NA	NA		0	0	0.0638	0	0.042127	0	0.042666	0	0.121905	0.208576	0	0.016583
102154000	LOC102154000	XR_002618100.1	NA	NA	NA	NA		0.0048611	0	0	0	0	0	0	0	0	0	0	0
102154001	LOC102154001	XR_002628358.1;XR_002628359.1;XR_002628360.1;XR_002628361.1;XR_292724.3;XR_292725.3	GO:0003677(DNA binding);GO:0005634(nucleus);GO:0006355(regulation of transcription, DNA-templated);GO:0046872(metal ion binding);GO:0046872(metal ion binding)	NA	NA	NA		0	0	0	0	0.0134412	0	0	0	0.464017	0.487791	0	0.0110948
102154051	LOC102154051	XR_002621399.1;XR_002621400.1	GO:0004842(ubiquitin-protein transferase activity);GO:0005737(cytoplasm);GO:0005886(plasma membrane);GO:0008270(zinc ion binding);GO:0016567(protein ubiquitination);GO:0016607(nuclear speck);GO:0016607(nuclear speck)	NA	NA	NA	uncharacterized protein C12orf40 homolog isoform X6 [Canis lupus familiaris]	0	0.0399733	0	0	0	0	0.025748	0	0	0	0	0
102154052	LOC102154052	XR_296268.3	NA	NA	NA	NA		0	0	0	0	0	0	0	0	0.28742	0	0	0
102154062	MUC15	XM_005633761.3	GO:0016021(integral component of membrane)	NA	NA	NA	mucin-15 isoform X1 [Canis lupus familiaris]	0	0	0	0	0	0	0	0	0.0273099	0.100153	0	0
102154081	LOC102154081	XM_005642406.3	GO:0004617(phosphoglycerate dehydrogenase activity);GO:0009070(serine family amino acid biosynthetic process);GO:0051287(NAD binding);GO:0055114(oxidation-reduction process)	00260(Glycine, serine and threonine metabolism)	K00058	EC:1.1.1.95;EC:1.1.1.399	D-3-phosphoglycerate dehydrogenase-like [Canis lupus familiaris]	0.080636	0.219328	0	0.085765	0	0	0	0.143458	0.13269	0	0	0.13619
102154124	LOC102154124	XR_002632495.1	NA	NA	NA	NA		0	0	0	0	0	0	0	0	0	0.0147119	0	0
102154136	LOC102154136	XM_005620185.2	GO:0000070(mitotic sister chromatid segregation);GO:0000818(nuclear MIS12/MIND complex);GO:0034501(protein localization to kinetochore);GO:0051382(kinetochore assembly)	NA	NA	NA	protein MIS12 homolog [Canis lupus familiaris]	0	0	0	0	0	0.017435	0	0.030246	0	0	0	0.027256
102154138	LOC102154138	XR_292801.3	NA	NA	NA	NA		0.016728	0	0	0.017023	0	0.019352	0	0	0.355275	0.561264	0	0
102154178	LOC102154178	XR_002623517.1;XR_001315393.2	GO:0004888(transmembrane signaling receptor activity);GO:0004930(G-protein coupled receptor activity);GO:0004984(olfactory receptor activity);GO:0005886(plasma membrane);GO:0007186(G-protein coupled receptor signaling pathway);GO:0016021(integral component of membrane);GO:0050907(detection of chemical stimulus involved in sensory perception);GO:0050911(detection of chemical stimulus involved in s…	NA	NA	NA		0.0681977	0.0792689	0.0979845	0.156331	0.128974	0.135557	0.0635935	0.0849407	0	0.0263042	0	0
102154187	LOC102154187	XR_002615203.1;XR_002615204.1;XR_002615205.1	NA	NA	NA	NA		0.430306	0.358915	0.277738	0.292846	0.104184	0.122021	0.470272	0.376813	0.350402	0.334449	0.191311	0.28673
102154221	UTS2	XM_022419010.1	GO:0005179(hormone activity);GO:0005576(extracellular region);GO:0008217(regulation of blood pressure)	04080(Neuroactive ligand-receptor interaction)	K05248	NA	urotensin-2 [Canis lupus familiaris]	0	0	0	0	0	0.014909	0	0	0	0	0	0
102154240	LOC102154240	XR_002617076.1	NA	NA	NA	NA		0	0	0	0	0	0	0	0	0.0372444	0	0	0
102154243	LOC102154243	XR_002627459.1	NA	NA	NA	NA		0.037463	0	0.0164252	0.0476553	0.0220029	0.0216697	0	0	0.0418451	0.0378868	0	0.0181612
102154263	LOC102154263	XR_295127.3	GO:0001932(regulation of protein phosphorylation);GO:0002755(MyD88-dependent toll-like receptor signaling pathway);GO:0003725(double-stranded RNA binding);GO:0003727(single-stranded RNA binding);GO:0004872(receptor activity);GO:0004888(transmembrane signaling receptor activity);GO:0005764(lysosome);GO:0005768(endosome);GO:0005783(endoplasmic reticulum);GO:0005887(integral component of plasma memb…	NA	NA	NA		0	0	0	0	0	0	0	0	0.14344	0.173428	0	0.033893
102154264	LOC102154264	XR_001316348.2	NA	NA	NA	NA	unnamed protein product, partial [Gulo gulo]	0.239539	0.049418	0.234394	0.229917	0.255046	0.111908	0.080544	0.265597	0.245879	0.181571	0.085509	0.330787
102154265	LOC102154265	XR_295396.3	NA	NA	NA	NA		0.012045	0	0.031311	0.029122	0	0	0	0	0	0	0	0.034994
102154268	LOC102154268	XR_293010.3	NA	NA	NA	NA		0.050105	0.129331	0.086629	0.143779	0.714382	0.643352	0.318738	0.436508	0.083652	0	0	0
102154281	LOC102154281	XR_001317440.2	NA	NA	NA	NA		0.180753	0.175639	0.276897	0.168613	0.070773	0.170053	0.176401	0.263048	0.083883	0.224115	0.189171	0.029209
102154283	LOC102154283	XR_001315781.2;XR_002625556.1	NA	NA	NA	NA	uncharacterized protein C12orf40 homolog isoform X6 [Canis lupus familiaris]	0	0	0	0	0	0	0	0	0.238495	0.102495	0	0
102154294	LOC102154294	XR_002617478.1	NA	NA	NA	NA		0	0.0188234	0.015987	0	0	0	0	0	0	0	0	0
102154320	LOC102154320	XR_001316612.2	NA	NA	NA	NA		0.103401	0.356475	0	0	0.227132	0.270334	0.123455	0	0.810126	0.579397	0	0
102154331	ZNF34	XM_022426903.1;XM_014118762.2;XM_022426902.1;XM_022426908.1;XM_022426909.1;XM_022426910.1;XM_022426904.1;XM_022426905.1;XM_014118763.2;XM_022426906.1	GO:0003676(nucleic acid binding);GO:0005622(intracellular);GO:0006355(regulation of transcription, DNA-templated);GO:0046872(metal ion binding);GO:0046872(metal ion binding)	NA	NA	NA	zinc finger protein 34 isoform X1 [Canis lupus familiaris]	1.96745	1.85738	2.16638	2.00336	2.64637	1.98584	2.08215	1.67805	1.58153	1.61452	2.7606	2.68141
102154332	LOC102154332	XR_002632695.1	NA	NA	NA	NA		0	0	0	0	0	0	0	0	0.206922	0.231596	0	0
102154334	LOC102154334	XM_005641746.3	GO:0003677(DNA binding);GO:0005634(nucleus)	04550(Signaling pathways regulating pluripotency of stem cells)	K18491	NA	rhox homeobox family member 1 [Canis lupus familiaris]	0	0	0.105778	0.092071	0	0	0	0	0	0	0	0.051366
102154337	LOC102154337	XR_002624716.1;XR_002624714.1	GO:0004674(protein serine/threonine kinase activity);GO:0005524(ATP binding);GO:0006468(protein phosphorylation);GO:0004683(calmodulin-dependent protein kinase activity);GO:0005516(calmodulin binding);GO:0005815(microtubule organizing center);GO:0010976(positive regulation of neuron projection development);GO:0033017(sarcoplasmic reticulum membrane);GO:0042803(protein homodimerization activity);G…	04012(ErbB signaling pathway);04310(Wnt signaling pathway);04066(HIF-1 signaling pathway);04020(Calcium signaling pathway);04024(cAMP signaling pathway);04114(Oocyte meiosis);04217(Necroptosis);04911(Insulin secretion);04922(Glucagon signaling pathway);04912(GnRH signaling pathway);04921(Oxytocin signaling pathway);04916(Melanogenesis);04925(Aldosterone synthesis and secretion);04261(Adrenergic s…	K04515	EC:2.7.11.17	calcium/calmodulin-dependent protein kinase type II subunit beta-like [Canis lupus familiaris]	0	0	0	0	0	0	0	0	0	0.0682274	0	0
102154358	LOC102154358	XR_002616808.1	NA	NA	NA	NA		0	0	0.088261	0.094661	0.07843	0.054078	0.079385	0.153276	0.239643	0.236389	0	0
102154391	LOC102154391	XM_022407258.1	GO:0003676(nucleic acid binding);GO:0046872(metal ion binding)	NA	NA	NA	LOW QUALITY PROTEIN: zinc finger protein 709-like [Canis lupus familiaris]	0	0	0.025724	0	0.039157	0	0	0	0.092214	0.068396	0	0
102154396	LOC102154396	XR_293011.3	NA	NA	NA	NA		0	0	0	0	0.05935	0.04932	0	0.145341	0	0	0	0
102154410	LOC102154410	XM_022423786.1	NA	NA	NA	NA	uncharacterized protein LOC102154410 [Canis lupus familiaris]	0.700468	0.513345	0.739355	0.938772	1.03525	0.667303	0.603189	0.633541	0.762848	0.772335	0.42547	0.404468
102154412	LOC102154412	XR_001314481.2	GO:0004842(ubiquitin-protein transferase activity);GO:0005737(cytoplasm);GO:0005886(plasma membrane);GO:0008270(zinc ion binding);GO:0016567(protein ubiquitination);GO:0016607(nuclear speck)	NA	NA	NA	LOW QUALITY PROTEIN: zinc finger protein 883-like [Vulpes vulpes]	0	0	0	0	0	0.02461	0	0	0.136224	0.257861	0	0
102154413	LOC102154413	XR_294752.3	NA	NA	NA	NA		0	0	0	0	0	0	0.059693	0	0	0	0	0
102154417	LOC102154417	XR_002626512.1	GO:0046872(metal ion binding)	NA	NA	NA	probable ribonuclease ZC3H12C [Puma concolor]	0	0	0	0	0.013611	0	0	0	0.228294	0.189899	0	0
102154430	LOC102154430	XR_001314915.2	NA	NA	NA	NA	uncharacterized protein LOC113909182 [Zalophus californianus]	0	0	0	0.156521	0	0	0	0	0	0	0	0
102154441	LOC102154441	XR_295128.3	NA	NA	NA	NA		0	0	0	0	0	0	0	0	0	0.607746	0	0
102154473	LOC102154473	XR_002619201.1;XR_002619202.1	NA	NA	NA	NA		0	0	0.032282	0	0	0	0	0	0.0405383	0	0	0.102783
102154497	LOC102154497	XM_022413599.1	NA	NA	NA	NA	uncharacterized protein LOC102154497 [Canis lupus familiaris]	0	0	0	0	0	0	0	0	0.062661	0	0	0
102154499	LOC102154499	XR_294849.2	NA	NA	NA	NA		0	0	0.0192337	0	0	0	0	0	0	0.00163286	0	0
102154514	LOC102154514	XR_001315154.2	NA	NA	NA	NA		0	0	0	0	0	0	0	0	0	0.0548012	0	0
102154522	ZIM2	XM_022422579.1;XM_022422580.1	GO:0003700(DNA binding transcription factor activity);GO:0006355(regulation of transcription, DNA-templated);GO:0006355(regulation of transcription, DNA-templated)	NA	NA	NA	zinc finger imprinted 2 isoform X1 [Canis lupus familiaris]	0	0	0	0	0	0	0	0	0	0.0331539	0	0
102154523	LOC102154523	XR_001315224.2;XR_002621586.1	NA	NA	NA	NA		0.0944236	0.133688	0.195372	0.256265	0.113041	0.15943	0.101239	0.131206	0.173104	0.069674	0	0
102154528	LOC102154528	XR_001314327.2	NA	NA	NA	NA		0	0	0	0	0	0	0	0	0	0.025973	0	0
102154557	LOC102154557	XR_001317061.2;XR_002630557.1	GO:0003700(DNA binding transcription factor activity);GO:0005634(nucleus);GO:0006357(regulation of transcription by RNA polymerase II);GO:0043565(sequence-specific DNA binding);GO:0043565(sequence-specific DNA binding)	NA	NA	NA		0.174754	0.110898	0.156788	0.163121	0.266604	0.0409803	0.417519	0.20191	0.229346	0.43284	0.182585	0.215522
102154564	GCNA	XM_005641479.3	GO:0005634(nucleus)	NA	NA	NA	acidic repeat-containing protein [Canis lupus familiaris]	0.164078	0.114212	0.023197	0.026922	0.062151	0.090947	0.175373	0.081666	0.139947	0.149268	0.498538	0.39112
102154565	FAM71C	XM_014119241.2	GO:0005634(nucleus)	NA	NA	NA	protein FAM71C [Canis lupus familiaris]	0	0	0	0	0	0	0	0	0.028954	0	0	0
102154584	LOC102154584	XR_002622025.1	NA	NA	NA	NA		0	0	0	0	0	0	0	0	0.025357	0.0656463	0	0
102154598	LOC102154598	XR_291518.3	NA	NA	NA	NA		0	0	0.042848	0	0.021906	0	0	0.01919	0.020831	0.057396	0	0.043406
102154628	LOC102154628	XR_001314235.2;XR_002618244.1	NA	NA	NA	NA		0	0.0164529	0.0137267	0	0.0373049	0	0	0	0.152954	0.243396	0	0
102154651	LOC102154651	XR_291991.2	NA	NA	NA	NA		0	0	0	0	0	0	0	0	0	0.073655	0	0
102154675	LOC102154675	XR_001315225.2	NA	NA	NA	NA	low density lipoprotein receptor adapter protein 1 isoform X4 [Ursus arctos horribilis]	0	0	0	0	0	0	0	0.018174	0	0	0	0
102154676	LOC102154676	XR_294730.3	GO:0000122(negative regulation of transcription by RNA polymerase II);GO:0001501(skeletal system development);GO:0001822(kidney development);GO:0004861(cyclin-dependent protein serine/threonine kinase inhibitor activity);GO:0005634(nucleus);GO:0005737(cytoplasm);GO:0007050(cell cycle arrest);GO:0007346(regulation of mitotic cell cycle);GO:0007568(aging);GO:0030099(myeloid cell differentiation);GO…	04110(Cell cycle)	K09993	NA	unnamed protein product, partial [Gulo gulo]	0.109689	0.410863	0.196083	0.173706	0.200742	0.162884	0	0.308672	0.627932	0.436223	0	0.110465
102154680	LOC102154680	XR_295240.3	GO:0000287(magnesium ion binding);GO:0004474(malate synthase activity);GO:0005739(mitochondrion)	NA	NA	NA	citrate lyase subunit beta-like protein, mitochondrial isoform X1 [Canis lupus familiaris]	0	0.030961	0	0	0	0	0	0	0.066753	0	0	0.028972
102154686	LOC102154686	XR_295721.3	NA	NA	NA	NA		0	0	0	0	0	0	0	0	0	0.089736	0	0
102154687	LOC102154687	XM_022421654.1	GO:0005085(guanyl-nucleotide exchange factor activity);GO:0005622(intracellular);GO:0007264(small GTPase mediated signal transduction);GO:0043547(positive regulation of GTPase activity)	NA	NA	NA	diacylglycerol kinase kappa-like [Canis lupus familiaris]	0	0	0.0188481	0	0	0.0246897	0.0378124	0	0	0	0	0
102154694	LY6G6D	XM_005627155.3	GO:0005886(plasma membrane);GO:0009897(external side of plasma membrane);GO:0016020(membrane);GO:0030550(acetylcholine receptor inhibitor activity);GO:0031225(anchored component of membrane);GO:0042802(identical protein binding);GO:0042995(cell projection);GO:0051260(protein homooligomerization)	NA	NA	NA	lymphocyte antigen 6 complex locus protein G6d [Canis lupus familiaris]	0	0	0	0	0	0	0	0	0.135926	0.249241	0	0
102154704	MUC2	XM_022405513.1	GO:0070701(mucus layer)	05226(Gastric cancer);05146(Amoebiasis)	K10955	NA	mucin-2 [Canis lupus familiaris]	0	0	0	0	0	0.008718	0	0	0.016834	0	0	0
102154712	LOC102154712	XR_292469.3	GO:0000723(telomere maintenance);GO:0000781(chromosome, telomeric region);GO:0006281(DNA repair);GO:0007093(mitotic cell cycle checkpoint);GO:0030870(Mre11 complex);GO:0051321(meiotic cell cycle)	NA	NA	NA	serine dehydratase-like isoform X3 [Canis lupus familiaris]	0	0	0	0	0	0	0	0.049117	0	0.048968	0	0
102154729	LOC102154729	XR_002614584.1;XR_002614585.1;XR_002614586.1;XR_294347.3;XR_001317887.2;XR_294348.3	NA	NA	NA	NA	uncharacterized protein LOC112916191 [Vulpes vulpes]	0	0.0728845	0	0.0237103	0	0.0272929	0	0	1.00385	1.07364	0.090544	0.0550345
102154732	LOC102154732	XR_291810.2	NA	NA	NA	NA		0	0	0	0	0	0	0	0	1.03334	1.02636	0	0
102154735	LOC102154735	XR_002616569.1	GO:0003677(DNA binding);GO:0005634(nucleus);GO:0006355(regulation of transcription, DNA-templated);GO:0046872(metal ion binding)	NA	NA	NA	uncharacterized protein LOC105882687 [Microcebus murinus]	0	0.010039	0	0	0.039792	0.022417	0.011363	0	0	0	0	0
102154749	LOC102154749	XR_296642.3	NA	NA	NA	NA		0	0	0	0	0	0	0	0	0	0	0	0.052028
102154752	LOC102154752	XM_022416579.1;XM_005642256.3	GO:0000166(nucleotide binding);GO:0004016(adenylate cyclase activity);GO:0005737(cytoplasm);GO:0005886(plasma membrane);GO:0006171(cAMP biosynthetic process);GO:0007189(adenylate cyclase-activating G-protein coupled receptor signaling pathway);GO:0007193(adenylate cyclase-inhibiting G-protein coupled receptor signaling pathway);GO:0007409(axonogenesis);GO:0007616(long-term memory);GO:0016021(inte…	00230(Purine metabolism);04015(Rap1 signaling pathway);04371(Apelin signaling pathway);04020(Calcium signaling pathway);04072(Phospholipase D signaling pathway);04024(cAMP signaling pathway);04022(cGMP - PKG signaling pathway);04114(Oocyte meiosis);04540(Gap junction);04611(Platelet activation);04062(Chemokine signaling pathway);04911(Insulin secretion);04923(Regulation of lipolysis in adipocyte)…	K08041	EC:4.6.1.1	adenylate cyclase type 1-like isoform X1 [Canis lupus familiaris]	0.0567038	0	0	0	0	0	0	0.0448786	0	0	0	0.0799325
102154767	LOC102154767	XM_022425851.1	GO:0004675(transmembrane receptor protein serine/threonine kinase activity);GO:0007178(transmembrane receptor protein serine/threonine kinase signaling pathway);GO:0016020(membrane)	NA	NA	NA	lymphocyte antigen 6G6e-like isoform X1 [Canis lupus familiaris]	0	0	0.0290039	0.0291556	0	0	0	0	0.0755942	0.0508992	0	0
102154768	LOC102154768	XR_002623499.1	NA	NA	NA	NA		0.122817	0.079016	0	0	0	0	0	0	0	0	0	0
102154777	LOC102154777	XR_294557.3	NA	NA	NA	NA	hypothetical protein I79_013068 [Cricetulus griseus]	0	0	0	0	0	0.115188	0	0	0	0	0	0
102154783	LOC102154783	XR_002617415.1;XR_002617417.1;XR_001318498.2;XR_002617416.1	NA	NA	NA	NA		0	0	0	0	0	0	0	0	0.0459683	0.0336601	0	0
102154784	LOC102154784	XR_002627005.1	GO:0000723(telomere maintenance);GO:0000781(chromosome, telomeric region);GO:0006281(DNA repair);GO:0007093(mitotic cell cycle checkpoint);GO:0030870(Mre11 complex);GO:0051321(meiotic cell cycle)	NA	NA	NA	serine dehydratase-like isoform X3 [Canis lupus familiaris]	0	0	0	0.0171946	0	0	0	0	0.0375446	0.034483	0	0
102154795	LOC102154795	XR_002622020.1;XR_002622023.1	NA	NA	NA	NA		0	0	0	0	0	0	0	0	0.184644	0	0	0
102154815	LOC102154815	XR_002617691.1	NA	NA	NA	NA		0.0240738	0	0	0	0	0	0	0	0.0279398	0.051428	0	0
102154826	LOC102154826	XR_001316857.2	NA	NA	NA	NA		0	0	0	0	0	0	0	0	0	0.0200509	0	0
102154832	LOC102154832	XR_002632186.1;XR_293788.2	NA	NA	NA	NA		0.016892	0	0.044487	0.0343791	0.019842	0	0	0	3.79888	4.08076	0	0
102154842	LOC102154842	XR_292162.3	NA	NA	NA	NA		0.098512	0.072392	0	0.067116	0	0	0.033959	0	0.089907	0.071676	0	0.033871
102154866	LOC102154866	XR_292462.3;XR_002627465.1	NA	NA	NA	NA		0.149016	0.0715348	0.262049	0.112315	0.310492	0.460788	0.107959	0.116052	0.266585	0.395826	0.186473	0.14828
102154876	LOC102154876	XR_296017.3	NA	NA	NA	NA	SUN domain-containing protein 3 isoform X4 [Canis lupus familiaris]	0	0	0.047886	0	0	0	0.063532	0	0	0	0	0.059559
102154894	LOC102154894	XR_294882.3	NA	NA	NA	NA		0.0505237	0	0.0447074	0	0.0781503	0	0	0	0	0	0	0
102154906	LOC102154906	XR_002630099.1	GO:0005886(plasma membrane);GO:0016021(integral component of membrane)	NA	NA	NA	endogenous retrovirus group PABLB member 1 Env polyprotein [Enhydra lutris kenyoni]	0	0	0.045839	0.031919	0.071945	0.096762	0.060699	0.075307	0.023356	0	0	0
102154912	LOC102154912	XR_002632665.1;XR_002632666.1	GO:0005886(plasma membrane);GO:0006949(syncytium formation);GO:0009653(anatomical structure morphogenesis);GO:0016021(integral component of membrane);GO:0019031(viral envelope);GO:0019031(viral envelope)	NA	NA	NA	syncytin-1-like [Canis lupus dingo]	1.44076	1.53046	2.11815	2.40599	2.44333	2.68765	1.22228	1.40519	0.696175	0.743017	0.427428	0.582843
102154922	LOC102154922	XR_002627584.1	NA	NA	NA	NA		0	0.012548	0.010619	0	0.042137	0.014011	0	0.024924	0.040582	0.012424	0	0.023485
102154923	LOC102154923	XR_002618724.1	NA	NA	NA	NA	uncharacterized protein C1orf43 homolog isoform X1 [Canis lupus familiaris]	0	0	0.0087989	0	0	0	0	0	0	0.0102941	0	0
102154959	LOC102154959	XM_005642291.3	GO:0016021(integral component of membrane)	NA	NA	NA	leucine-rich repeat-containing protein 37A2-like [Canis lupus familiaris]	2.44314	2.30981	2.32269	2.48405	0	1.45346	0.947759	0.911238	0.416714	0	0	0
102154971	LOC102154971	XR_002627018.1;XR_002627017.1;XR_002627016.1	NA	NA	NA	NA		1.66772	1.62804	1.33818	1.37768	1.39046	1.20836	1.30326	0.832371	0.044943	0.135992	0.479951	0.601759
102154975	LOC102154975	XR_002629383.1	NA	NA	NA	NA		0.027867	0	0	0.036283	0	0	0	0.036687	0	0.035928	0	0
102154999	LOC102154999	XR_292530.3	GO:0000122(negative regulation of transcription by RNA polymerase II);GO:0000993(RNA polymerase II core binding);GO:0001711(endodermal cell fate commitment);GO:0003682(chromatin binding);GO:0005737(cytoplasm);GO:0006368(transcription elongation from RNA polymerase II promoter);GO:0006378(mRNA polyadenylation);GO:0010390(histone monoubiquitination);GO:0016021(integral component of membrane);GO:001…	NA	NA	NA	uncharacterized protein C12orf40 homolog isoform X6 [Canis lupus familiaris]	0	0	0	0	0	0	0	0	0	0.024296	0	0
102155020	LOC102155020	XR_294558.2	NA	NA	NA	NA		0	0.195502	0.10454	0.069423	0	0.039547	0	0	0	0	0	0
102155033	LOC102155033	XR_002629382.1	GO:0004930(G-protein coupled receptor activity);GO:0005886(plasma membrane);GO:0007186(G-protein coupled receptor signaling pathway);GO:0010447(response to acidic pH);GO:0016021(integral component of membrane);GO:0030819(positive regulation of cAMP biosynthetic process);GO:0031532(actin cytoskeleton reorganization);GO:0051496(positive regulation of stress fiber assembly)	NA	NA	NA		0	0.0144035	0	0	0	0	0	0	0	0.014261	0	0
102155044	LOC102155044	XM_022404128.1	GO:0005578(proteinaceous extracellular matrix);GO:0070062(extracellular exosome)	NA	NA	NA	IgGFc-binding protein-like [Canis lupus dingo]	0	0	0	0	0.070992	0	0	0.016054	0.097754	0.128122	0	0
102155047	C2H10orf113	XM_014121141.2	NA	NA	NA	NA	LOW QUALITY PROTEIN: putative uncharacterized protein C10orf113 homolog [Canis lupus familiaris]	0	0	0	0	0	0	0	0	0.085306	0	0	0
102155055	LOC102155055	XR_001314466.2;XR_002619039.1;XM_014107390.2;XM_005635592.3	NA	NA	NA	NA	chitin-binding lectin 1-like isoform X1 [Canis lupus familiaris]	0.0679113	0.281177	0	0	0	0.128882	0	0	0.177555	0.210841	0	0.087794
102155061	SERTM2	XM_022416155.1	NA	NA	NA	NA	serine-rich and transmembrane domain-containing protein 1 [Canis lupus familiaris]	0	0	0	0	0	0	0	0	0.012103	0.0111157	0	0
102155066	LOC102155066	XR_002615418.1;XR_294559.3	NA	NA	NA	NA	PREDICTED: uncharacterized protein LOC103671384 [Ursus maritimus]	0	0	0.00804209	0.00972575	0	0	0	0	0	0	0	0
102155082	LOC102155082	XR_296194.3	GO:0003727(single-stranded RNA binding);GO:0004812(aminoacyl-tRNA ligase activity);GO:0005524(ATP binding);GO:0006418(tRNA aminoacylation for protein translation);GO:0030529(intracellular ribonucleoprotein complex);GO:0032197(transposition, RNA-mediated)	NA	NA	NA	PREDICTED: uncharacterized protein LOC102334977 [Pantholops hodgsonii]	0	0	0	0	0	0	0	0	0.019408	0.011884	0	0
102155093	LOC102155093	XM_022415828.1	GO:0005634(nucleus);GO:0006355(regulation of transcription, DNA-templated);GO:0043565(sequence-specific DNA binding)	04550(Signaling pathways regulating pluripotency of stem cells)	K18491	NA	rhox homeobox family member 2-like isoform X2 [Canis lupus familiaris]	0.033724	0	0	0	0.078649	0	0	0	0	0.012163	0	0
102155099	LOC102155099	XR_001314412.2	GO:0004111(creatine kinase activity);GO:0005524(ATP binding);GO:0005615(extracellular space);GO:0005739(mitochondrion);GO:0007420(brain development);GO:0016310(phosphorylation);GO:0030644(cellular chloride ion homeostasis)	00330(Arginine and proline metabolism)	K00933	EC:2.7.3.2	PREDICTED: LOW QUALITY PROTEIN: creatine kinase B-type-like [Saimiri boliviensis boliviensis]	0	0	0	0	0	0	0	0	0	0.047814	0	0
102155107	LOC102155107	XR_002625997.1	GO:0003727(single-stranded RNA binding);GO:0004812(aminoacyl-tRNA ligase activity);GO:0005524(ATP binding);GO:0006418(tRNA aminoacylation for protein translation);GO:0030529(intracellular ribonucleoprotein complex);GO:0032197(transposition, RNA-mediated)	NA	NA	NA		0	0	0.0232595	0.0524335	0.060543	0.150596	0	0	0	0.026141	0	0
102155115	LOC102155115	XR_002619434.1	NA	NA	NA	NA		0.601968	0.659295	0.0974943	0.138136	0.184443	0.240815	0.165056	0.111393	0.0103492	0	0.28384	0.182105
102155131	LOC102155131	XR_001316546.2;XR_002628198.1;XR_002628199.1	NA	NA	NA	NA		0.0432845	0.035307	0	0.051428	0.020338	0.069608	0	0	0.736258	0.56845	0	0.049272
102155146	LOC102155146	XR_002615950.1;XR_002615951.1	NA	NA	NA	NA		0.0207636	0	0	0.0394312	0	0.025809	0	0.0783779	0	0.0760081	0	0.0208377
102155151	LOC102155151	XM_022407357.1	NA	NA	NA	NA	uncharacterized protein LOC102155151 [Canis lupus familiaris]	0	0	0	0.013211	0.038422	0	0	0	0	0	0	0.01387
102155163	LOC102155163	XR_002632817.1	NA	NA	NA	NA		0	0	0	0	0	0	0	0	0.0255352	0	0	0
102155165	LOC102155165	XR_291241.2	NA	NA	NA	NA		0	0	0	0	0	0	0	0	0.024928	0.022002	0	0
102155171	LOC102155171	XM_022403409.1	GO:0003676(nucleic acid binding);GO:0005622(intracellular);GO:0006355(regulation of transcription, DNA-templated);GO:0046872(metal ion binding)	NA	NA	NA	LOW QUALITY PROTEIN: zinc finger protein interacting with ribonucleoprotein K [Canis lupus familiaris]	0	0	0	0	0	0	0	0	0	0.009332	0	0
102155174	LOC102155174	XR_292198.3	NA	NA	NA	NA	unnamed protein product [Canis lupus familiaris]	0	0	0	0	0	0	0	0	0.058162	0.046701	0	0
102155195	LOC102155195	XR_002624513.1;XR_002624509.1;XR_002624512.1;XR_002624517.1;XR_002624516.1	GO:0003964(RNA-directed DNA polymerase activity);GO:0006310(DNA recombination);GO:0009036(Type II site-specific deoxyribonuclease activity);GO:0032197(transposition, RNA-mediated);GO:0032199(reverse transcription involved in RNA-mediated transposition);GO:0046872(metal ion binding);GO:0090305(nucleic acid phosphodiester bond hydrolysis);GO:0090305(nucleic acid phosphodiester bond hydrolysis)	NA	NA	NA		0	0	0.0834373	0	0.0556405	0.0496245	0	0	0	0.042613	0.0924648	0.0487591
102155202	LOC102155202	XR_002628209.1;XR_002628204.1;XR_001316551.2	NA	NA	NA	NA		0	0	0.00589493	0	0.00739047	0	0	0	0.0344629	0.0239864	0	0
102155230	LOC102155230	XR_293328.3	NA	NA	NA	NA		0	0	0	0	0	0	0	0	0.00949	0.030476	0	0
102155232	LOC102155232	XR_002622716.1	NA	NA	NA	NA		0	0.0461552	0.0390606	0	0.0517686	0.0515336	0	0	0	0	0	0.0430376
102155250	LOC102155250	XR_002628047.1	NA	NA	NA	NA		0	0	0	0	0	0	0	0	0	0.101278	0	0
102155255	LOC102155255	XR_002631088.1;XR_293635.3	NA	NA	NA	NA		0	0.016553	0.065371	0.024967	0.028081	0.0553118	0.018736	0	0.017844	0	0	0.030979
102155262	LOC102155262	XM_022404902.1	NA	NA	NA	NA	uncharacterized protein LOC102155262 isoform X1 [Canis lupus familiaris]	0	0	0	0	0	0	0	0	0	0.00981623	0	0
102155265	LOC102155265	XR_002625615.1	NA	NA	NA	NA		0	0	0	0	0.0641099	0	0.0365973	0.0224994	0.0363801	0	0	0
102155268	LOC102155268	XR_002626875.1	GO:0005031(tumor necrosis factor-activated receptor activity);GO:0005615(extracellular space);GO:0005887(integral component of plasma membrane);GO:0006954(inflammatory response);GO:0006955(immune response);GO:0007275(multicellular organism development);GO:0008625(extrinsic apoptotic signaling pathway via death domain receptors);GO:0009897(external side of plasma membrane);GO:0019955(cytokine bind…	04060(Cytokine-cytokine receptor interaction)	NA	NA		0	0.0310187	0	0	0.0343998	0.0261884	0	0	0	0	0	0.0817588
102155288	LOC102155288	XM_022417007.1	GO:0004842(ubiquitin-protein transferase activity);GO:0005737(cytoplasm);GO:0005886(plasma membrane);GO:0008270(zinc ion binding);GO:0016567(protein ubiquitination);GO:0016607(nuclear speck)	NA	NA	NA	cortexin domain-containing 1 isoform X1 [Zalophus californianus]	0.00561	0	0	0	0.006589	0	0	0	1.20053	1.42874	0	0
102155300	LOC102155300	XR_295833.2	NA	NA	NA	NA		0.332004	0.347972	0.395643	0.397457	0.549535	0.540073	0.307878	0.334449	0.669927	0.946711	0.185716	0.338307
102155309	LOC102155309	XR_002632880.1	NA	NA	NA	NA		0	0	0	0	0.0473714	0	0	0	0	0	0	0.0441835
102155318	LOC102155318	XR_001314132.2;XR_295196.3	NA	NA	NA	NA		0	0	0	0	0	0	0	0	0.0319418	0.0429263	0	0
102155334	LOC102155334	XM_014112189.2	GO:0005634(nucleus);GO:0007286(spermatid development)	03440(Homologous recombination)	K19528	NA	synaptonemal complex protein 3-like [Canis lupus familiaris]	0	0	0	0.039381	0	0	0	0	0	0	0	0
102155342	LOC102155342	XR_294742.3	NA	NA	NA	NA		0	0	0	0	0	0	0	0	0	0.087034	0	0.03935
102155343	LOC102155343	XR_001318313.2	NA	NA	NA	NA		0	0	0	0	0	0	0.0315994	0	0	0	0	0
102155344	LOC102155344	XR_002625569.1;XR_002625570.1	NA	NA	NA	NA		0	0	0	0.0466288	0	0	0	0	0	0	0	0
102155347	LOC102155347	XR_002627369.1;XR_001316349.2;XR_002627367.1;XR_002627368.1;XR_292436.3	NA	NA	NA	NA		0	0	0	0	0	0	0	0.0220744	0.523392	0.521841	0	0
102155348	GP1BB	XM_005636588.3	GO:0016021(integral component of membrane);GO:0042802(identical protein binding)	04512(ECM-receptor interaction);04640(Hematopoietic cell lineage);04611(Platelet activation)	K06262	NA	platelet glycoprotein Ib beta chain [Canis lupus familiaris]	0	0.048563	0	0	0	0	0	0	0	0	0	0
102155352	MARVELD1	XM_005637871.3	GO:0016021(integral component of membrane)	NA	NA	NA	MARVEL domain-containing protein 1, partial [Canis lupus familiaris]	0	0.038571	0.037762	0.034912	0.080595	0.078813	0.080182	0	0.065767	0.035194	0	0
102155357	LOC102155357	XR_293741.2	NA	NA	NA	NA		0	0	0.067917	0	0	0	0	0	0	0	0	0
102155362	LOC102155362	XR_002621630.1;XR_291693.3	NA	NA	NA	NA	uncharacterized protein LOC102155362 [Canis lupus familiaris]	0	0.012719	0	0	0.0221604	0.0191795	0	0	0	0	0	0
102155380	LOC102155380	XR_002616030.1;XR_294743.2	GO:0000723(telomere maintenance);GO:0000781(chromosome, telomeric region);GO:0006281(DNA repair);GO:0007093(mitotic cell cycle checkpoint);GO:0030870(Mre11 complex);GO:0051321(meiotic cell cycle);GO:0051321(meiotic cell cycle)	NA	NA	NA	pre-mRNA 3' end processing protein WDR33 isoform X3 [Canis lupus dingo]	0.025061	0	0	0	0	0	0	0	0	0	0	0
102155387	LOC102155387	XR_002618606.1	NA	NA	NA	NA		0	0	0	0	0.097097	0	0	0	0	0	0	0.064952
102155400	AURKC	XM_005616077.3	GO:0000780(condensed nuclear chromosome, centromeric region);GO:0000910(cytokinesis);GO:0004712(protein serine/threonine/tyrosine kinase activity);GO:0005524(ATP binding);GO:0005876(spindle microtubule);GO:0007052(mitotic spindle organization);GO:0007283(spermatogenesis);GO:0030496(midbody);GO:0031616(spindle pole centrosome);GO:0032133(chromosome passenger complex);GO:0032465(regulation of cytok…	NA	NA	NA	aurora kinase C [Canis lupus familiaris]	0	0	0	0	0	0	0.004089	0	0	0	0	0
102155413	LOC102155413	XR_002628943.1;XR_002628942.1	GO:0002377(immunoglobulin production);GO:0005615(extracellular space);GO:0006955(immune response);GO:0006955(immune response)	NA	NA	NA	hypothetical protein PANDA_015642, partial [Ailuropoda melanoleuca]	0.0119773	0.0372297	0.0157534	0.0519614	0.0703444	0.065931	0	0	0	0	0	0.0336929
102155417	LOC102155417	XR_293268.2;XR_293269.2	GO:0016491(oxidoreductase activity);GO:0055114(oxidation-reduction process);GO:0055114(oxidation-reduction process)	00830(Retinol metabolism);00830(Retinol metabolism)	K11154	EC:1.1.1.-	retinol dehydrogenase 16 [Neomonachus schauinslandi]	0	0	0	0	0.047544	0	0	0	0.087857	0	0	0
102155419	LOC102155419	XR_001315157.2	NA	NA	NA	NA		0	0	0	0	0	0	0	0	0.024543	0	0	0
102155437	LOC102155437	XM_022420881.1	NA	NA	NA	NA	uncharacterized protein LOC102155437 isoform X2 [Canis lupus familiaris]	0	0	0	0	0	0	0	0	0.0776784	0.0678478	0	0.0460022
102155478	LOC102155478	XR_002632822.1;XR_002632823.1;XR_001317655.2	GO:0004957(prostaglandin E receptor activity);GO:0007186(G-protein coupled receptor signaling pathway);GO:0016021(integral component of membrane);GO:0016021(integral component of membrane)	NA	NA	NA	spindle and centriole-associated protein 1 isoform X1 [Vulpes vulpes]	0.0694242	0.0955223	0.106222	0.0302778	0.140037	0.230311	0.0635547	0.117229	0.058179	0.0822241	0.0891474	0.119449
102155481	LOC102155481	XR_002633126.1;XR_002633127.1	NA	NA	NA	NA		0.036791	0.05718	0.144069	0.2577	0.151257	0.106406	0	0	0.041094	0.037743	0	0
102155484	LOC102155484	XR_294315.3	NA	NA	NA	NA		0.038108	0	0	0.050383	0.044763	0	0	0	0.191233	0.28641	0	0
102155503	LOC102155503	XR_296543.3	NA	NA	NA	NA		0	0	0	0	0	0	0	0	0	0	0	0.126017
102155509	LOC102155509	XR_001315951.2	NA	NA	NA	NA		0.071341	0.052799	0.0319	0	0.071526	0.081758	0	0	0	0	0	0
102155510	LOC102155510	XR_002626043.1	NA	NA	NA	NA	PREDICTED: ovomucoid-like [Odobenus rosmarus divergens]	0.115555	0	0	0	0.104523	0	0.058062	0	0.120163	0.297074	0	0.079389
102155525	LOC102155525	XM_022421417.1	GO:0003677(DNA binding);GO:0005634(nucleus);GO:0006355(regulation of transcription, DNA-templated);GO:0046872(metal ion binding)	NA	NA	NA	uncharacterized protein LOC102155525 [Canis lupus familiaris]	0	0	0	0	0	0	0	0	0	0.013133	0	0
102155534	LOC102155534	XR_002620235.1	GO:0000049(tRNA binding);GO:0002098(tRNA wobble uridine modification);GO:0005737(cytoplasm);GO:0016779(nucleotidyltransferase activity);GO:0032447(protein urmylation);GO:0034227(tRNA thio-modification)	NA	NA	NA		0	0	0	0	0	0	0	0	0	0	0	0.0228255
102155535	BIK	XM_005625776.3	GO:0005740(mitochondrial envelope);GO:0007283(spermatogenesis);GO:0008584(male gonad development);GO:0008637(apoptotic mitochondrial changes);GO:0016021(integral component of membrane);GO:0032464(positive regulation of protein homooligomerization);GO:0090200(positive regulation of release of cytochrome c from mitochondria)	01522(Endocrine resistance)	K18452	NA	bcl-2-interacting killer [Canis lupus familiaris]	0	0	0	0	0	0.044573	0	0	0.208887	0.257554	0	0
102155540	FOXO6	XM_022403543.1	GO:0000981(RNA polymerase II transcription factor activity, sequence-specific DNA binding);GO:0003677(DNA binding);GO:0003700(DNA binding transcription factor activity);GO:0005634(nucleus);GO:0005737(cytoplasm);GO:0006351(transcription, DNA-templated);GO:0006355(regulation of transcription, DNA-templated);GO:0006357(regulation of transcription by RNA polymerase II);GO:0007613(memory);GO:0009653(a…	04068(FoxO signaling pathway)	K17847	NA	LOW QUALITY PROTEIN: forkhead box protein O6, partial [Canis lupus familiaris]	0	0	0	0	0	0	0	0	0.109173	0.048891	0	0
102155545	LOC102155545	XR_291540.3	NA	NA	NA	NA		0.065996	0	0	0	0	0	0	0	1.85436	2.02846	0	0
102155548	LOC102155548	XR_291659.2	GO:0001962(alpha-1,3-galactosyltransferase activity);GO:0005975(carbohydrate metabolic process);GO:0006688(glycosphingolipid biosynthetic process);GO:0016020(membrane)	00603(Glycosphingolipid biosynthesis - globo and isoglobo series)	NA	NA		0.0866179	0.106941	0	0.0459141	0	0	0	0.0265741	0.0505015	0.0477759	0	0.0176178
102155550	LOC102155550	XR_294764.2	NA	NA	NA	NA		0	0	0	0	0	0	0	0	0.309966	0.329229	0	0
102155560	LOC102155560	XR_291630.3	NA	NA	NA	NA		0	0	0	0	0	0	0	0	0.018478	0.016971	0	0
102155567	LOC102155567	XR_002629696.1	NA	NA	NA	NA		0	0	0	0	0	0	0	0	0.156146	0.0869433	0	0
102155572	LOC102155572	XR_002622858.1	GO:0003677(DNA binding);GO:0005634(nucleus);GO:0006355(regulation of transcription, DNA-templated);GO:0046872(metal ion binding)	NA	NA	NA		0	0	0	0	0	0	0	0	0	0.014584	0	0
102155593	GSDMB	XM_022423911.1	GO:0005737(cytoplasm);GO:0012501(programmed cell death)	NA	NA	NA	gasdermin-B [Canis lupus familiaris]	0	0	0	0	0	0.054296	0	0	0	0	0	0
102155602	LOC102155602	XR_294441.3	GO:0005576(extracellular region);GO:0010976(positive regulation of neuron projection development);GO:0030298(receptor signaling protein tyrosine kinase activator activity);GO:0030971(receptor tyrosine kinase binding);GO:0061098(positive regulation of protein tyrosine kinase activity);GO:0070374(positive regulation of ERK1 and ERK2 cascade);GO:0070378(positive regulation of ERK5 cascade)	NA	NA	NA	ALK and LTK ligand 2 [Canis lupus dingo]	0.303058	0.23561	0.099696	0.115703	0.044518	0.043844	0.088894	0.038291	0	0	0	0
102155604	LOC102155604	XR_002620171.1	NA	NA	NA	NA		0	0	0.023366	0	0	0	0	0	0	0	0	0
102155605	LINC01835	XM_005632757.2;XM_005632755.2	GO:0016021(integral component of membrane);GO:0016021(integral component of membrane)	NA	NA	NA	C-type lectin domain family 4 member G isoform X1 [Canis lupus familiaris]	0	0	0	0	0	0	0	0	0.881072	1.20553	0	0
102155606	LOC102155606	XM_005619697.3	GO:0004555(alpha,alpha-trehalase activity);GO:0005991(trehalose metabolic process);GO:0070062(extracellular exosome)	00500(Starch and sucrose metabolism)	K01194	EC:3.2.1.28	LOW QUALITY PROTEIN: trehalase [Canis lupus familiaris]	0	0	0	0	0	0	0	0	0	0	0	0.052554
102155613	LOC102155613	XR_002621426.1	NA	NA	NA	NA		0	0.07745	0	0	0.070543	0	0	0	0.067079	0.061609	0	0
102155620	LOC102155620	XR_296821.2	NA	NA	NA	NA		0	0	0	0	0	0	0	0.026373	0.027474	0	0	0
102155621	LOC102155621	XM_022416105.1	GO:0005737(cytoplasm)	04722(Neurotrophin signaling pathway)	K12464	NA	melanoma-associated antigen B10-like isoform X1 [Canis lupus familiaris]	0	0	0	0	0	0	0	0	0	0	0	0.0442589
102155624	LOC102155624	XR_002625017.1	NA	NA	NA	NA		0	0	0	0.0182292	0	0	0	0	0	0	0	0
102155628	MRLN	XM_014112801.2;XM_014112802.2;XM_014112803.2;XM_022417440.1;XM_022417441.1	GO:0004857(enzyme inhibitor activity);GO:0016021(integral component of membrane);GO:0033017(sarcoplasmic reticulum membrane);GO:0043086(negative regulation of catalytic activity);GO:1902081(negative regulation of calcium ion import into sarcoplasmic reticulum);GO:1902081(negative regulation of calcium ion import into sarcoplasmic reticulum)	NA	NA	NA	myoregulin isoform X1 [Acinonyx jubatus]	0	0	0	0	0	0	0	0	0.599873	0.783157	0	0
102155631	LOC102155631	XR_002618357.1	NA	NA	NA	NA		0	0	0	0	0	0	0	0	0	0	0	0.050791
102155638	LOC102155638	XR_296122.2	GO:0000723(telomere maintenance);GO:0000781(chromosome, telomeric region);GO:0006281(DNA repair);GO:0007093(mitotic cell cycle checkpoint);GO:0030870(Mre11 complex);GO:0051321(meiotic cell cycle)	NA	NA	NA	2-iminobutanoate/2-iminopropanoate deaminase isoform X1 [Vulpes vulpes]	0.021543	0	0	0	0	0	0	0	0	0	0	0
102155649	LOC102155649	XR_002614692.1	NA	NA	NA	NA		0.069511	0.073932	0	0	0	0	0.055138	0.129965	0	0	0	0
102155672	LOC102155672	XR_294356.3	NA	NA	NA	NA		0	0	0	0	0	0	0	0	0.028846	0	0	0
102155678	LOC102155678	XR_001316242.2	NA	NA	NA	NA		0.097483	0.067337	0.254619	0.0985	0	0.112775	0	0	0	0	0.288996	0.185236
102155693	LOC102155693	XR_293455.2	NA	NA	NA	NA		0	0.105332	0	0	0	0	0	0	0	0	0	0
102155695	LOC102155695	XR_002622675.1	NA	NA	NA	NA		0.110667	0.038222	0.063661	0	0.043332	0.064014	0	0	0	0.056765	0	0
102155706	LOC102155706	XR_295151.3;XR_002617437.1	NA	NA	NA	NA		0	0	0	0	0	0	0	0	0.308886	0	0	0
102155727	LOC102155727	XR_002625022.1;XR_002625023.1;XR_002625024.1	NA	NA	NA	NA	Krueppel-like factor 13 [Vulpes vulpes]	0.051952	0.075361	0.092385	0.152719	0.0974668	0.110711	0.10967	0.123387	0.52883	0.686387	0.186836	0.050336
102155729	LOC102155729	XR_001316009.2	NA	NA	NA	NA		0.161547	0.175554	0.089036	0.137938	0.117155	0.117606	0	0.069737	0.075699	0.239398	0	0
102155732	LOC102155732	XR_002627497.1	NA	NA	NA	NA		0	0	0	0	0	0	0	0	0	0.025223	0	0
102155734	LOC102155734	XR_002618731.1	NA	NA	NA	NA	uncharacterized protein LOC112674235 isoform X2 [Canis lupus dingo]	0.023764	0.024623	0.012971	0	0.044445	0.04978	0	0	0	0.024379	0	0.022532
102155774	LOC102155774	XM_022407399.1	NA	NA	NA	NA	uncharacterized protein LOC102155774 [Canis lupus familiaris]	0.032726	0.034274	0	0	0.05566	0.127836	0.144356	0	0.068821	0.13671	0	0.048797
102155776	LOC102155776	XR_292333.3;XR_002626888.1;XR_002626889.1;XR_001316267.2;XR_002626891.1	NA	NA	NA	NA		0	0.0107819	0	0.0105896	0	0	0.024408	0.0107078	0.0581154	0.0626456	0	0
102155778	SPACA7	XM_022408161.1;XM_005634108.3;XM_022408160.1	GO:0001669(acrosomal vesicle);GO:0007338(single fertilization);GO:0007338(single fertilization)	NA	NA	NA	sperm acrosome-associated protein 7 isoform X1 [Canis lupus familiaris]	0	0	0	0	0	0	0	0	0.40736	0.529471	0	0
102155796	LOC102155796	XR_002633526.1	NA	NA	NA	NA		0	0	0	0	0	0.0162	0	0	0.031283	0.056904	0	0
102155804	LOC102155804	XM_022419464.1	NA	NA	NA	NA	uncharacterized protein LOC102155804 [Canis lupus familiaris]	0	0	0	0	0	0	0	0	0	0.008395	0	0
102155822	LOC102155822	XM_022416640.1	GO:0016021(integral component of membrane)	NA	NA	NA	vegetative cell wall protein gp1-like [Canis lupus familiaris]	0.043258	0	0	0.066032	0	0	0.050732	0	0	0	0	0
102155830	P2RY13	XM_005634569.2;XM_005634568.3	GO:0005783(endoplasmic reticulum);GO:0005887(integral component of plasma membrane);GO:0007194(negative regulation of adenylate cyclase activity);GO:0035589(G-protein coupled purinergic nucleotide receptor signaling pathway);GO:0045028(G-protein coupled purinergic nucleotide receptor activity);GO:0071407(cellular response to organic cyclic compound);GO:0071407(cellular response to organic cyclic …	04080(Neuroactive ligand-receptor interaction);04080(Neuroactive ligand-receptor interaction)	K08388	NA	P2Y purinoceptor 13 [Canis lupus familiaris]	0	0	0	0	0	0	0	0	0.290636	0.19673	0	0
102155832	LOC102155832	XR_002619896.1	NA	NA	NA	NA		0	0	0	0	0	0	0	0	0.00981722	0.0109277	0	0
102155838	LOC102155838	XR_293476.2	NA	NA	NA	NA		0	0	0	0	0	0	0	0	0	0	0.093072	0.086173
102155839	LOC102155839	XR_002622259.1	NA	NA	NA	NA	PREDICTED: uncharacterized protein LOC105757815 [Odobenus rosmarus divergens]	0	0	0	0	0	0	0	0	0	0	0	0.00467778
102155851	MGRH	XM_022405122.1	GO:0004930(G-protein coupled receptor activity);GO:0005887(integral component of plasma membrane);GO:0007186(G-protein coupled receptor signaling pathway)	NA	NA	NA	mas-related G-protein coupled receptor member X2 [Canis lupus familiaris]	0.12024	0	0	0	0.070619	0.069551	0	0	0	0.061675	0	0
102155853	LOC102155853	XM_005618368.3	NA	NA	NA	NA	uncharacterized protein LOC102155853 [Canis lupus familiaris]	0.137905	0.116964	0.258859	0.223034	0.320686	0.176854	0.034873	0.223253	0.414483	0.321978	0.285971	0.040818
102155864	LOC102155864	XR_002629260.1;XR_292962.2	NA	NA	NA	NA	endonuclease/reverse transcriptase [Sus scrofa]	0	0.0203442	0.0600154	0.0387524	0.110681	0.0352475	0.0345411	0.0335301	0.0219312	0.0201432	0	0.0190377
102155878	LOC102155878	XR_294357.2	NA	NA	NA	NA		0	0	0	0	0	0	0	0	0.614078	0.871933	0	0
102155880	LOC102155880	XM_022405648.1	NA	NA	NA	NA	uncharacterized protein LOC102155880 [Canis lupus familiaris]	0	0	0	0	0	0	0	0	0.089841	0.033006	0	0.052645
102155882	LOC102155882	XR_002625622.1	NA	NA	NA	NA		0	0	0	0	0	0.0149965	0	0	0	0	0	0
102155883	LOC102155883	XR_001316016.2	GO:0004888(transmembrane signaling receptor activity);GO:0004930(G-protein coupled receptor activity);GO:0004984(olfactory receptor activity);GO:0005886(plasma membrane);GO:0007186(G-protein coupled receptor signaling pathway);GO:0016021(integral component of membrane);GO:0050907(detection of chemical stimulus involved in sensory perception);GO:0050911(detection of chemical stimulus involved in s…	NA	NA	NA	zinc finger protein 624 isoform X1 [Canis lupus familiaris]	0	0	0	0	0	0.017152	0	0	0.025441	0	0	0
102155889	LOC102155889	XR_001314172.2;XR_002617642.1;XR_002617643.1;XR_002617641.1	NA	NA	NA	NA		0.375699	0.362434	0.480126	0.603271	0.504483	0.467428	0.229062	0.252018	0.491965	0.46345	0.194413	0.156159
102155899	LOC102155899	XR_002622948.1	NA	NA	NA	NA	ral guanine nucleotide dissociation stimulator-like [Canis lupus familiaris]	0	0	0.021084	0	0	0	0	0.071674	0	0.054189	0	0
102155926	LOC102155926	XM_005627349.2	NA	NA	NA	NA	uncharacterized protein LOC102155926 isoform X1 [Canis lupus familiaris]	0	0	0	0	0	0	0	0	0.435953	0.530625	0	0
102155927	LOC102155927	XM_005640384.3;XM_014110858.2	NA	NA	NA	NA	uncharacterized protein LOC102155927 isoform X2 [Canis lupus familiaris]	0	0	0	0	0	0	0	0	0.490139	0.330909	0	0
102155928	LOC102155928	XM_022425775.1	NA	NA	NA	NA	putative uncharacterized protein C6orf183 [Canis lupus familiaris]	0	0	0	0	0	0	0	0	0.091965	0.167134	0	0
102155933	LOC102155933	XM_022403755.1	GO:0005085(guanyl-nucleotide exchange factor activity);GO:0043547(positive regulation of GTPase activity)	04014(Ras signaling pathway);04015(Rap1 signaling pathway);04072(Phospholipase D signaling pathway);05200(Pathways in cancer);05231(Choline metabolism in cancer);05210(Colorectal cancer);05212(Pancreatic cancer)	K08732	NA	ral guanine nucleotide dissociation stimulator-like [Canis lupus familiaris]	0.078504	0	0	0.050438	0	0.094609	0.139915	0	0	0	0	0
102155935	LOC102155935	XR_294594.2	NA	NA	NA	NA		0	0	0.172303	0.141839	0.742995	0.217619	0	0	0.370595	0.279586	0.179315	0
102155936	LOC102155936	XR_291694.3	NA	NA	NA	NA		0	0	0	0	0	0	0	0	0.92374	0.424206	0	0
102155943	LOC102155943	XR_294927.2	NA	NA	NA	NA		0	0	0	0	0	0	0	0	0	0	0	0.022155
102155965	LOC102155965	XR_292042.3	NA	NA	NA	NA		0	0	0	0.032894	0	0.056091	0.037908	0	0.108312	0.097716	0	0
102155967	LOC102155967	XM_014106247.2	GO:0016021(integral component of membrane)	04072(Phospholipase D signaling pathway);04071(Sphingolipid signaling pathway);04664(Fc epsilon RI signaling pathway);05310(Asthma)	K08090	NA	high affinity immunoglobulin epsilon receptor subunit beta-like [Canis lupus familiaris]	0	0	0	0	0	0	0	0	0.350562	0.315885	0	0
102155974	LOC102155974	XR_002619117.1;XR_002619119.1	NA	NA	NA	NA		0.00606574	0	0	0	0.00689794	0.0140351	0	0	0.00677537	0.0311147	0	0
102155990	LOC102155990	XR_002624092.1;XR_001315596.2	NA	NA	NA	NA		0	0	0.0494923	0	0.0663001	0	0	0	0	0	0	0
102155995	LOC102155995	XR_294385.3	NA	NA	NA	NA		0	0	0	0	0	0	0	0	0.094134	0	0	0
102156000	LOC102156000	XR_002626646.1	NA	NA	NA	NA		0	0	0	0	0	0	0	0	0.0157733	0	0	0
102156001	LOC102156001	XR_295154.3	NA	NA	NA	NA		0.0321119	0.0167851	0.0283595	0	0	0.0187408	0	0.016669	0.0180941	0.0166193	0	0
102156013	LOC102156013	XM_022416679.1	GO:0016021(integral component of membrane)	NA	NA	NA	polycystic kidney disease protein 1-like 1 [Canis lupus familiaris]	0.029204	0	0	0.029719	0.068608	0	0.03425	0	0	0	0	0
102156017	LOC102156017	XR_002615778.1;XR_002615779.1	NA	NA	NA	NA		0	0	0	0	0	0	0	0	0.0651178	0.113562	0	0
102156024	LOC102156024	XR_002628931.1;XR_292862.3	NA	NA	NA	NA		0	0	0.0510489	0.0171483	0	0	0	0	0	0.041804	0	0
102156036	LOC102156036	XR_294507.3	NA	NA	NA	NA		0	0	0	0	0.053051	0.078372	0	0	0	0.184178	0	0
102156065	LOC102156065	XR_292169.2	NA	NA	NA	NA		0	0	0	0	0	0	0	0	0.0638024	0.0363799	0	0
102156088	LENG9	XM_014116454.2	GO:0046872(metal ion binding)	NA	NA	NA	LOW QUALITY PROTEIN: leukocyte receptor cluster member 9 [Canis lupus familiaris]	0	0	0.086174	0.033674	0	0	0	0	0.064209	0	0	0.055807
102156094	LOC102156094	XR_292314.1	NA	NA	NA	NA	tyrosine-protein phosphatase non-receptor type 11-like isoform X1 [Canis lupus dingo]	0	0	0	0	0	0	0	0	0.325936	0.445586	0	0
102156101	LOC102156101	XR_002619058.1;XR_295665.3	NA	NA	NA	NA		0	0	0	0	0	0	0	0	0.608201	0.649585	0	0
102156105	LOC102156105	XR_002631790.1	GO:0003677(DNA binding);GO:0005634(nucleus);GO:0006355(regulation of transcription, DNA-templated);GO:0046872(metal ion binding)	NA	NA	NA	zinc finger protein 467 isoform X1 [Canis lupus familiaris]	0	0	0	0	0.00291647	0	0	0	0	0	0	0
102156117	LOC102156117	XR_002626704.1;XR_002626702.1	NA	NA	NA	NA		0	0	0	0	0	0.00644038	0.00652914	0	0.00621838	0.0114224	0	0.0100922
102156123	LOC102156123	XM_022409201.1	NA	NA	NA	NA	uncharacterized protein LOC102156123 [Canis lupus familiaris]	0	0	0	0	0	0	0	0	0.012492	0	0	0
102156127	LOC102156127	XR_002629393.1	NA	NA	NA	NA		0.00776997	0	0	0	0	0.0111614	0	0	0.0215532	0	0	0
102156140	LOC102156140	XR_294720.3	GO:0005078(MAP-kinase scaffold activity);GO:0005515(protein binding);GO:0005634(nucleus);GO:0005737(cytoplasm);GO:0005739(mitochondrion);GO:0005783(endoplasmic reticulum);GO:0005829(cytosol);GO:0005886(plasma membrane);GO:0006355(regulation of transcription, DNA-templated);GO:0007165(signal transduction);GO:0007258(JUN phosphorylation);GO:0008432(JUN kinase binding);GO:0016020(membrane);GO:001619…	04010(MAPK signaling pathway)	K04434	NA		0	0	0	0	0	0	0	0	0.436597	0.547397	0	0
102156142	LOC102156142	XR_292126.2	NA	NA	NA	NA		0.053223	0.105018	0	0	0	0	0	0	0.076381	0	0	0
102156149	LOC102156149	XR_002620490.1	NA	NA	NA	NA		0	0	0	0	0	0	0	0	0.05804	0.04041	0	0
102156152	PASD1	XM_022416117.1	GO:0001223(transcription coactivator binding);GO:0042754(negative regulation of circadian rhythm);GO:0045892(negative regulation of transcription, DNA-templated);GO:1990512(Cry-Per complex)	NA	NA	NA	circadian clock protein PASD1 isoform X1 [Canis lupus familiaris]	0	0	0.0145277	0	0	0	0	0	0	0	0	0
102156157	LOC102156157	XM_022422517.1	GO:0003676(nucleic acid binding);GO:0003700(DNA binding transcription factor activity);GO:0005622(intracellular);GO:0006355(regulation of transcription, DNA-templated);GO:0046872(metal ion binding)	NA	NA	NA	zinc finger protein 660-like [Canis lupus familiaris]	0	0	0	0	0	0	0	0	0.0219623	0.0565865	0	0
102156196	LOC102156196	XR_293397.3	NA	NA	NA	NA		0	0	0	0	0	0	0	0	0	0.01284	0	0
102156211	LOC102156211	XR_002619090.1	GO:0005085(guanyl-nucleotide exchange factor activity);GO:0005622(intracellular);GO:0007264(small GTPase mediated signal transduction);GO:0016020(membrane);GO:0030334(regulation of cell migration);GO:0043547(positive regulation of GTPase activity);GO:0070062(extracellular exosome)	NA	NA	NA	spindle and centriole-associated protein 1 isoform X1 [Vulpes vulpes]	0.009906	0	0	0	0	0	0	0	0.02463	0	0	0.015977
102156220	LOC102156220	XR_002623183.1	NA	NA	NA	NA		0	0.00804358	0.00683168	0	0.00915196	0	0.0087806	0.00801699	0.0130223	0.0079923	0	0
102156225	LOC102156225	XM_022416433.1	GO:0005578(proteinaceous extracellular matrix);GO:0005615(extracellular space);GO:0007409(axonogenesis)	NA	NA	NA	extracellular matrix protein 2-like [Canis lupus familiaris]	0	0.038196	0	0	0	0	0.072056	0.050577	0	0	0	0.071486
102156228	LOC102156228	XR_002626563.1	NA	NA	NA	NA		0.0240224	0.0125564	0.0212526	0.0184984	0.0284704	0	0	0	0.0109291	0	0	0.0117503
102156240	LOC102156240	XR_296873.3;XR_002624386.1	NA	NA	NA	NA		0	0	0	0	0	0	0	0	0.0427312	0.0392468	0	0
102156244	LOC102156244	XR_294393.2	NA	NA	NA	NA		0	0.043322	0	0.044623	0	0	0	0	0	0	0	0
102156247	LOC102156247	XR_002622492.1	NA	NA	NA	NA		0	0	0	0	0	0	0	0	0	0	0	0.0387155
102156261	LOC102156261	XR_296824.3	NA	NA	NA	NA		0	0	0	0.075854	0	0	0	0	0	0	0	0
102156283	LOC102156283	XR_296281.3	NA	NA	NA	NA		0	0	0	0	0	0	0	0	0.0423609	0	0	0
102156289	LOC102156289	XM_005642416.3	NA	NA	NA	NA	PREDICTED: ankyrin repeat domain-containing protein 26-like [Equus przewalskii]	0	0	0	0.47294	0	0	0	0	0.955618	0.544874	0	0
102156291	LOC102156291	XR_291668.3	GO:0005622(intracellular);GO:0006623(protein targeting to vacuole);GO:0019898(extrinsic component of membrane);GO:0045053(protein retention in Golgi apparatus);GO:0070062(extracellular exosome)	NA	NA	NA	myelin-oligodendrocyte glycoprotein isoform X1 [Vulpes vulpes]	0	0	0	0	0	0	0	0	0	0.165628	0	0
102156301	LOC102156301	XR_002619200.1;XR_295559.3;XR_295560.3	NA	NA	NA	NA		0	0.0109284	0	0.0107717	0	0.0122459	0.0124138	0.0272299	0.0118235	0.0108586	0	0.0143126
102156303	LOC102156303	XR_292776.3	NA	NA	NA	NA		0	0	0	0	0	0	0	0	0	0.095467	0	0
102156314	LOC102156314	XR_002627184.1	NA	NA	NA	NA		0.0731748	0	0	0	0	0.0441285	0	0	0	0	0	0.0334871
102156315	LOC102156315	XR_002614217.1;XR_002614202.1;XR_002614205.1;XR_002614207.1;XR_002614213.1	NA	NA	NA	NA	collagen alpha-2(I) chain-like [Canis lupus familiaris]	0	0	0	0	0	0	0	0	0.0493232	0.0425025	0	0
102156335	LOC102156335	XR_001315294.2	NA	NA	NA	NA		0	0	0	0	0	0	0	0	0.0323191	0.0198827	0	0
102156346	LOC102156346	XM_005633774.3	GO:0005096(GTPase activator activity);GO:0005622(intracellular);GO:0006886(intracellular protein transport);GO:0012505(endomembrane system);GO:0017137(Rab GTPase binding);GO:0031338(regulation of vesicle fusion)	NA	NA	NA	USP6 N-terminal-like protein [Canis lupus dingo]	0.084064	0.087411	0.0738	0.028617	0.096942	0.032532	0.03298	0.086706	0	0.057288	0	0
102156347	LOC102156347	XR_295320.3	NA	NA	NA	NA		0	0	0	0	0.061244	0	0	0	0	0	0	0
102156351	LOC102156351	XR_292898.3	NA	NA	NA	NA		0	0	0	0	0	0	0.00640112	0	0.00855611	0.043009	0	0.0166034
102156371	LOC102156371	XR_292289.3	NA	NA	NA	NA		0	0	0	0	0	0	0	0	0	0.04217	0	0
102156388	LOC102156388	XR_002615341.1;XR_294534.3	GO:0004888(transmembrane signaling receptor activity);GO:0004930(G-protein coupled receptor activity);GO:0004984(olfactory receptor activity);GO:0005886(plasma membrane);GO:0007186(G-protein coupled receptor signaling pathway);GO:0016021(integral component of membrane);GO:0050907(detection of chemical stimulus involved in sensory perception);GO:0050911(detection of chemical stimulus involved in s…	NA	NA	NA	polyglutamine-binding protein 1 isoform X2 [Vulpes vulpes]	0	0	0	0	0	0	0	0	0.0785707	0.149262	0	0.02923
102156396	LOC102156396	XM_005634628.3	GO:0004713(protein tyrosine kinase activity);GO:0005524(ATP binding);GO:0016021(integral component of membrane);GO:0018108(peptidyl-tyrosine phosphorylation)	04360(Axon guidance)	K05107	EC:2.7.10.1	ephrin type-A receptor 6-like [Canis lupus familiaris]	0	0	0	0	0.06039	0	0	0.052902	0	0	0	0
102156404	LOC102156404	XR_001316933.2	NA	NA	NA	NA		0	0	0	0.043046	0	0	0	0	0	0	0	0
102156424	MUC19	XM_022411498.1	GO:0002223(stimulatory C-type lectin receptor signaling pathway);GO:0005796(Golgi lumen);GO:0005886(plasma membrane);GO:0016266(O-glycan processing);GO:0070062(extracellular exosome)	NA	NA	NA	mucin-19 [Canis lupus familiaris]	0	0	0.008562	0	0	0.006109	0	0	0.005899	0	0	0
102156441	LOC102156441	XR_292303.2	NA	NA	NA	NA		0.012708	0.013167	0	0.025865	0	0	0.059616	0.025922	0.232783	0.179524	0	0
102156443	LOC102156443	XR_002619663.1	GO:0003727(single-stranded RNA binding);GO:0004812(aminoacyl-tRNA ligase activity);GO:0005524(ATP binding);GO:0006418(tRNA aminoacylation for protein translation);GO:0030529(intracellular ribonucleoprotein complex);GO:0032197(transposition, RNA-mediated)	NA	NA	NA	ORF2 [Mus musculus domesticus]	0	0	0	0	0	0	0	0	0.050119	0	0	0
102156447	LOC102156447	XR_293265.3	NA	00601(Glycosphingolipid biosynthesis - lacto and neolacto series)	K00743	EC:2.4.1.87	N-acetyllactosaminide alpha-1,3-galactosyltransferase isoform X1 [Canis lupus dingo]	0.295036	0.50664	1.16377	1.08186	1.3877	1.18668	0.670652	0.526254	0.172026	0.142796	0.484801	0.64086
102156452	LOC102156452	XM_022426152.1;XM_005627770.3	GO:0004142(diacylglycerol cholinephosphotransferase activity);GO:0006657(CDP-choline pathway);GO:0006663(platelet activating factor biosynthetic process);GO:0016021(integral component of membrane);GO:0016021(integral component of membrane)	NA	NA	NA	basic proline-rich protein-like isoform X2 [Canis lupus familiaris]	0	0	0	0	0	0	0	0	0.663484	0.487146	0	0
102156453	LOC102156453	XR_002623951.1	NA	NA	NA	NA		0	0	0	0	0	0	0	0	0.025525	0.011827	0	0
102156457	LOC102156457	XR_294595.3	NA	NA	NA	NA		0	0	0	0	0	0.0942	0	0	0	0.027256	0	0
102156472	LOC102156472	XR_293109.3;XR_001316826.1	NA	NA	NA	NA		0.0200883	0.0220825	0	0.0201507	0.0250354	0	0	0	0	0.0217096	0	0.020664
102156476	LOC102156476	XR_296271.3	NA	NA	NA	NA		0	0.024136	0	0	0	0	0	0	0.026019	0	0	0
102156502	LOC102156502	XR_002620555.1;XR_002620552.1;XR_002620554.1;XR_002620553.1;XR_002620559.1	GO:0001932(regulation of protein phosphorylation);GO:0002755(MyD88-dependent toll-like receptor signaling pathway);GO:0003725(double-stranded RNA binding);GO:0003727(single-stranded RNA binding);GO:0004872(receptor activity);GO:0004888(transmembrane signaling receptor activity);GO:0005764(lysosome);GO:0005768(endosome);GO:0005783(endoplasmic reticulum);GO:0005887(integral component of plasma memb…	NA	NA	NA		0.00871941	0	0.0152924	0	0.0102426	0.0100873	0	0	0.317217	0.247291	0	0
102156503	LOC102156503	XM_005637995.2	GO:0005622(intracellular);GO:0035556(intracellular signal transduction)	NA	NA	NA	uncharacterized protein LOC102156503 [Canis lupus familiaris]	0	0	0	0	0	0	0	0	2.47802	2.73314	0	0
102156517	LOC102156517	XR_291818.3	NA	NA	NA	NA		0	0	0	0	0	0	0	0	0	0.042903	0	0
102156518	LOC102156518	XR_291890.3	NA	NA	NA	NA		0	0	0	0	0	0	0	0	0	0.09074	0	0
102156519	LOC102156519	XR_294864.3;XR_002616461.1	NA	NA	NA	NA		0	0	0	0	0	0.0257082	0	0.0660725	0	0	0	0.0663683
102156540	LOC102156540	XR_295060.3	NA	NA	NA	NA		0	0	0	0	0	0	0	0	0.030345	0	0	0
102156542	LOC102156542	XR_002618820.1	NA	NA	NA	NA		0	0	0	0	0	0	0	0	0	0.00560368	0	0
102156543	LOC102156543	XR_002628001.1;XR_001316487.2	NA	NA	NA	NA		0.00961319	0.0375577	0	0.013028	0.045008	0.0252397	0	0.0131733	0.134276	0.192907	0	0
102156548	LOC102156548	XR_002620327.1;XR_002620326.1	NA	NA	NA	NA		0	0	0	0	0	0	0	0	0.249223	0.477885	0	0
102156550	LOC102156550	XR_295971.3	NA	NA	NA	NA		0	0.113831	0	0	0	0	0	0	0	0.225409	0	0
102156579	LOC102156579	XR_001315470.2;XR_002623947.1;XR_002623945.1;XR_296828.3	NA	NA	NA	NA		0	0	0	0	0	0	0	0	0.0268936	0.039584	0	0
102156603	LOC102156603	XR_002618071.1	NA	NA	NA	NA		0	0	0	0	0.014054	0	0	0	0	0	0	0
102156604	LOC102156604	XR_295505.2	NA	NA	NA	NA		0	0	0	0	0	0	0	0	0	0.0198403	0	0
102156607	LOC102156607	XR_002628102.1	NA	NA	NA	NA		0	0	0	0	0	0	0	0	0	0.08391	0	0
102156621	LOC102156621	XR_002616466.1;XR_294866.3;XR_001318321.2	NA	NA	NA	NA		0.0547724	0.132622	0.0160667	0.0745832	0.032284	0.042243	0.0644646	0.0187866	0.0716288	0.0375936	0.085934	0.159445
102156622	LOC102156622	XR_002626782.1	NA	NA	NA	NA		0	0	0	0	0	0	0	0	0	0.0338585	0	0.0166726
102156624	LOC102156624	XR_001316261.2;XR_002626831.1	NA	NA	NA	NA	PREDICTED: uncharacterized protein LOC108402586 isoform X1 [Manis javanica]	0	0	0	0.005654	0.019579	0.006427	0	0	0.695913	0.670744	0	0
102156645	LOC102156645	XR_296829.3	NA	NA	NA	NA		0	0	0	0	0	0	0	0	0.093764	0.17051	0	0
102156648	LOC102156648	XM_022416544.1	GO:0005085(guanyl-nucleotide exchange factor activity);GO:0005622(intracellular);GO:0007264(small GTPase mediated signal transduction);GO:0043547(positive regulation of GTPase activity)	04014(Ras signaling pathway);04015(Rap1 signaling pathway);04072(Phospholipase D signaling pathway);05200(Pathways in cancer);05231(Choline metabolism in cancer);05210(Colorectal cancer);05212(Pancreatic cancer)	K08732	NA	ral guanine nucleotide dissociation stimulator-like isoform X1 [Canis lupus familiaris]	0	0	0	0	0.0500698	0	0	0	0	0	0	0
102156666	LOC102156666	XR_292990.3	NA	NA	NA	NA		0.074343	0.136613	0.064053	0.074337	0.217252	0.166317	0.057623	0	0.081592	0	0	0
102156672	LOC102156672	XR_296854.3	NA	NA	NA	NA		0	0	0	0	0	0	0	0	0.043739	0	0	0.0723
102156678	LOC102156678	XR_002630710.1;XR_002630711.1	NA	NA	NA	NA	PREDICTED: uncharacterized protein LOC108348722 [Rattus norvegicus]	1.18428	0.666478	0.266448	0.247061	0.755322	0.701404	0.437284	0.612496	0	0	0.496829	0.372528
102156683	CNGB1	NM_001284462.1;XM_022405172.1	GO:0005222(intracellular cAMP activated cation channel activity);GO:0005223(intracellular cGMP activated cation channel activity);GO:0005249(voltage-gated potassium channel activity);GO:0005887(integral component of plasma membrane);GO:0030553(cGMP binding);GO:0042391(regulation of membrane potential);GO:0042391(regulation of membrane potential)	04024(cAMP signaling pathway);04022(cGMP - PKG signaling pathway);04744(Phototransduction);04740(Olfactory transduction);04740(Olfactory transduction)	K04952	NA	cyclic nucleotide-gated cation channel beta-1 isoform X1 [Canis lupus familiaris]	0	0	0	0	0	0	0	0	0	0.036407	0	0
102156687	LOC102156687	XR_002625271.1	GO:0003677(DNA binding);GO:0005634(nucleus);GO:0006355(regulation of transcription, DNA-templated);GO:0046872(metal ion binding)	NA	NA	NA		0	0	0	0	0	0	0	0	0	0.014388	0	0
102156691	LOC102156691	XR_292456.2	NA	NA	NA	NA		0	0	0	0	0	0	0	0	0.119703	0.073294	0	0
102156703	LOC102156703	XR_001317994.2	NA	NA	NA	NA		0	0	0	0	0	0	0	0	0	0.085788	0	0
102156706	LOC102156706	XM_005618727.3	NA	NA	NA	NA	uncharacterized protein LOC102156706 [Canis lupus familiaris]	0	0	0.05644	0	0	0	0.076758	0.044898	0	0.077952	0	0
102156772	LOC102156772	XR_296715.3	NA	NA	NA	NA		0	0	0	0	0	0	0	0	0	0.048968	0	0
102156781	LOC102156781	XM_005632360.3	GO:0016021(integral component of membrane);GO:0016192(vesicle-mediated transport)	NA	NA	NA	putative uncharacterized protein C3orf49 isoform X1 [Canis lupus familiaris]	0.0145287	0	0	0	0	0	0	0	0	0	0	0
102156784	LOC102156784	XR_295415.2	NA	NA	NA	NA	apoptosis related protein APR-4, partial [Homo sapiens]	0	0	0	0	0.072639	0.023875	0	0	0	0	0	0
102156786	LOC102156786	XR_292712.3	NA	NA	NA	NA		0	0	0	0	0.0633	0	0.021808	0.052373	0	0	0	0
102156794	LOC102156794	XR_002629754.1	GO:0002092(positive regulation of receptor internalization);GO:0004871(signal transducer activity);GO:0005634(nucleus);GO:0005737(cytoplasm);GO:0005886(plasma membrane);GO:0005923(bicellular tight junction);GO:0008285(negative regulation of cell proliferation);GO:0014069(postsynaptic density);GO:0019902(phosphatase binding);GO:0030159(receptor signaling complex scaffold activity);GO:0030165(PDZ d…	04015(Rap1 signaling pathway);04151(PI3K-Akt signaling pathway)	K05629	NA	membrane-associated guanylate kinase, WW and PDZ domain-containing protein 2-like [Canis lupus dingo]	0	0	0	0	0	0	0	0	0	0	0.0942407	0.0503642
102156797	LOC102156797	XM_022423941.1	NA	NA	NA	NA	myosin heavy chain IB-like [Canis lupus familiaris]	0.030899	0	0	0	0.026322	0.058444	0	0	0	0	0	0.043453
102156801	LOC102156801	XR_002631831.1	NA	NA	NA	NA		0	0	0	0	0	0	0	0	0.0164751	0.030263	0	0
102156802	LOC102156802	XR_002631913.1	NA	NA	NA	NA		0	0	0	0	0	0	0	0	0	0.0118465	0	0.0111966
102156804	LOC102156804	XR_002633043.1	NA	NA	NA	NA		0	0	0.0222491	0	0	0	0.0315197	0	0	0	0	0
102156818	LOC102156818	XR_292700.3	NA	NA	NA	NA		0	0.018751	0	0	0	0	0	0	0	0	0	0
102156832	LOC102156832	XR_002624651.1;XR_002624650.1;XR_296994.3	GO:0005923(bicellular tight junction);GO:0019904(protein domain specific binding);GO:0031334(positive regulation of protein complex assembly);GO:0032947(protein-containing complex scaffold activity);GO:0046982(protein heterodimerization activity);GO:0070830(bicellular tight junction assembly);GO:0071896(protein localization to adherens junction);GO:0097025(MPP7-DLG1-LIN7 complex);GO:0097025(MPP7-…	NA	NA	NA	uncharacterized protein LOC112659027 [Canis lupus dingo]	0.0302541	0	0	0	0	0	0	0	0	0	0	0.0499556
102156837	LOC102156837	XR_002616476.1	NA	NA	NA	NA		0	0	0	0	0	0.072217	0	0	0	0	0	0
102156842	LOC102156842	XM_014106850.2	GO:0005615(extracellular space);GO:0008289(lipid binding)	04064(NF-kappa B signaling pathway);04620(Toll-like receptor signaling pathway);05132(Salmonella infection);05152(Tuberculosis)	K05399	NA	lipopolysaccharide-binding protein-like [Canis lupus familiaris]	0	0	0	0	0	0	0	0	0.027771	0.130879	0	0
102156856	LOC102156856	XM_022416316.1	GO:0005634(nucleus)	04722(Neurotrophin signaling pathway)	K12464	NA	melanoma-associated antigen 10-like [Canis lupus familiaris]	0	0	0	0	0	0.086276	0	0	0	0	0	0
102156859	LOC102156859	XR_002615448.1	NA	NA	NA	NA		0	0	0	0.0375581	0	0	0	0	0	0	0	0
102156860	LOC102156860	XR_001318199.2	NA	NA	NA	NA	uncharacterized protein C1orf43 homolog isoform X1 [Canis lupus familiaris]	0	0	0	0	0	0.013353	0	0.007056	0.009553	0	0	0
102156861	LOC102156861	XR_002624760.1	NA	NA	NA	NA		0	0	0	0	0	0	0	0	0.0150184	0	0	0
102156863	LOC102156863	XR_002616720.1	NA	NA	NA	NA		0	0	0	0	0	0	0	0	0	0.00644904	0	0
102156864	LOC102156864	XR_002626419.1	NA	NA	NA	NA		0.220074	0.271851	0.09635	0.23301	0.206806	0.242016	0.333879	0.451458	0	0.090307	0.085483	0
102156878	KBTBD13	XM_005642487.3	GO:0004842(ubiquitin-protein transferase activity);GO:0031463(Cul3-RING ubiquitin ligase complex)	NA	NA	NA	LOW QUALITY PROTEIN: kelch repeat and BTB domain-containing protein 13 [Canis lupus familiaris]	0	0	0	0.02417	0	0	0.055642	0.016293	0.0619	0.056852	0	0
102156884	LOC102156884	XR_002623443.1	NA	NA	NA	NA		0	0	0.0214452	0	0.0828038	0.124201	0.0232943	0	0	0	0	0
102156907	LOC102156907	XR_296696.3	NA	NA	NA	NA		0	0.057892	0.048993	0.244587	0.098447	0.161595	0	0	0	0	0	0
102156917	LOC102156917	XM_014115250.2	GO:0003700(DNA binding transcription factor activity);GO:0006355(regulation of transcription, DNA-templated)	NA	NA	NA	zinc finger protein 677-like [Canis lupus familiaris]	0.445162	0.531312	1.19578	0.778922	0.689331	0.866674	0.473596	0.647011	0.060397	0.156346	0.314247	0.706658
102156922	LOC102156922	XR_001315540.2	NA	NA	NA	NA		0.05919	0.030828	0.026089	0.030171	0.034949	0	0.034894	0	0.033233	0.030523	0	0
102156944	LOC102156944	XR_002625283.1	NA	NA	NA	NA		0	0	0	0	0	0	0	0	0.032199	0	0	0
102156946	LOC102156946	XR_292427.3	GO:0002223(stimulatory C-type lectin receptor signaling pathway);GO:0005201(extracellular matrix structural constituent);GO:0005576(extracellular region);GO:0005796(Golgi lumen);GO:0005886(plasma membrane);GO:0016021(integral component of membrane);GO:0016266(O-glycan processing);GO:0030197(extracellular matrix constituent, lubricant activity)	NA	NA	NA	LOW QUALITY PROTEIN: mucin-3A [Vulpes vulpes]	0	0	0	0	0	0	0	0	1.5717	1.91472	0	0
102156954	LOC102156954	XR_293737.3	NA	NA	NA	NA		0	0	0	0	0	0	0	0	0.080008	0	0	0
102156963	LOC102156963	XR_294639.3	NA	NA	NA	NA		0	0	0	0	0	0	0	0.027915	0.027723	0.139341	0	0.011193
102156990	LOC102156990	XM_022405901.1	GO:0005737(cytoplasm);GO:0016020(membrane);GO:0042632(cholesterol homeostasis);GO:0070858(negative regulation of bile acid biosynthetic process)	NA	NA	NA	MAM and LDL-receptor class A domain-containing protein 1-like [Canis lupus familiaris]	0	0	0.038162	0	0	0.027503	0	0	0	0.061058	0	0
102156996	LOC102156996	XR_002617301.1	NA	NA	NA	NA		0	0	0	0	0	0	0.032681	0	0	0	0	0
102157003	LOC102157003	XR_002630423.1	NA	NA	NA	NA		0	0	0.0126833	0	0	0	0	0	0	0	0	0
102157026	LOC102157026	XR_296413.3	NA	NA	NA	NA		0	0	0	0	0	0.05704	0	0	0	0	0	0.030348
102157027	LOC102157027	XR_001315314.2	NA	NA	NA	NA		0.492731	0.342419	0	0.207365	0.884221	0.305487	0.806855	0.480173	0	0	0	0.360972
102157031	LOC102157031	XM_005628565.3	NA	NA	NA	NA	uncharacterized protein LOC102157031 isoform X1 [Canis lupus familiaris]	0	0	0	0	0	0	0	0.0263819	0	0	0	0
102157045	LOC102157045	XR_001316847.2;XR_002629838.1;XR_002629839.1;XR_002629840.1	NA	NA	NA	NA	putative cuticle collagen 80 [Canis lupus dingo]	0	0	0.00966427	0	0.0605553	0.0446252	0	0	0	0.00843526	0	0.0106858
102157062	LOC102157062	XR_002622217.1;XR_001315373.2	NA	NA	NA	NA		0	0	0	0	0	0	0	0	0.180048	0.125606	0	0
102157084	LOC102157084	XR_002615963.1	NA	NA	NA	NA	hypothetical protein PANDA_011313 [Ailuropoda melanoleuca]	0	0	0	0	0	0	0	0	0.441141	0.294667	0	0
102157091	LOC102157091	XM_005622203.3	GO:0003777(microtubule motor activity);GO:0005524(ATP binding);GO:0007018(microtubule-based movement);GO:0008017(microtubule binding)	NA	NA	NA	kinesin-like protein KIF21B isoform X1 [Canis lupus familiaris]	0.287317	0.253741	0	0	0.078823	0.078967	0	0.088777	0.064245	0	0	0.102241
102157112	LOC102157112	XM_022405357.1	GO:0005739(mitochondrion)	NA	NA	NA	uncharacterized protein LOC102157112 [Canis lupus familiaris]	0	0.070222	0	0	0	0	0	0	0.0565995	0	0	0.0821389
102157116	LOC102157116	XR_002628290.1	NA	NA	NA	NA		0	0	0	0	0	0	0	0	0	0.010008	0	0.018615
102157117	LOC102157117	XR_002619313.1	NA	NA	NA	NA		0	0	0	0	0	0	0	0	0	0	0	0.0097246
102157132	LOC102157132	XR_294170.3	NA	NA	NA	NA		0	0	0	0	0	0	0	0	0	0.040458	0	0
102157149	LOC102157149	XM_005625092.3	NA	NA	NA	NA	synapsin-1-like [Canis lupus familiaris]	0.051285	0	0.049774	0	0	0	0.058169	0	0.080776	0	0.088793	0
102157152	LOC102157152	XR_296518.3	NA	NA	NA	NA		0	0	0	0	0	0	0.022164	0	0	0	0	0
102157181	LOC102157181	XR_002633474.1;XR_002633472.1;XR_002633471.1	NA	NA	NA	NA		0	0.019193	0.036573	0.0377265	0.0164353	0.0383332	0	0.0140957	0.0624393	0.0287075	0	0
102157185	LOC102157185	XM_005642387.3	GO:0016021(integral component of membrane)	NA	NA	NA	ankyrin repeat domain-containing protein 26-like [Canis lupus familiaris]	0.06105	0	0	0	0	0	0	0	0.073719	0.148954	0.305295	0.194341
102157191	LOC102157191	XR_002616066.1	NA	NA	NA	NA		0	0	0	0	0	0.0174348	0	0	0	0	0	0
102157212	LOC102157212	XR_291318.3	NA	NA	NA	NA		0	0	0	0.033165	0	0	0	0.027373	0.104171	0.176177	0	0
102157214	LOC102157214	XR_002615023.1;XR_294476.3	NA	NA	NA	NA		0	0	0	0	0	0.00966625	0	0	0.0218053	0.03	0	0
102157226	LOC102157226	XR_293691.3	NA	NA	NA	NA		0	0	0	0	0	0	0	0.015085	0	0	0	0
102157227	LOC102157227	XM_014110918.2	GO:0004674(protein serine/threonine kinase activity);GO:0005524(ATP binding);GO:0006468(protein phosphorylation)	NA	NA	NA	CAVP-target protein [Canis lupus familiaris]	0	0	0	0	0	0	0	0	0.086741	0.07941	0	0.056275
102157228	CCDC185	XM_005640959.3	GO:0005515(protein binding)	NA	NA	NA	coiled-coil domain-containing protein 185 [Canis lupus familiaris]	0	0	0	0	0	0	0	0	0	0.033257	0	0
102157234	LOC102157234	XR_292097.2;XR_002626257.1	NA	NA	NA	NA		0	0	0.04186	0	0	0	0	0	0	0	0	0.0644484
102157237	LOC102157237	XR_002627049.1	GO:0000723(telomere maintenance);GO:0000781(chromosome, telomeric region);GO:0006281(DNA repair);GO:0007093(mitotic cell cycle checkpoint);GO:0030870(Mre11 complex);GO:0051321(meiotic cell cycle)	NA	NA	NA	endogenous retrovirus group K member 9 Gag polyprotein-like [Canis lupus familiaris]	0	0	0	0	0	0	0	0	0.0267362	0.0241192	0	0
102157239	LOC102157239	XR_002627362.1	NA	NA	NA	NA		0	0.025159	0	0.039259	0	0.046283	0	0.046774	0	0	0	0.054504
102157244	LOC102157244	XR_295633.3	NA	NA	NA	NA	tripartite motif-containing protein 34-like isoform X4 [Ursus arctos horribilis]	0	0.00678794	0	0	0	0.00752501	0	0	0.00731724	0	0	0.00635164
102157245	LOC102157245	XR_001316596.2;XR_002628503.1	NA	NA	NA	NA		0.011279	0.023374	0.044051	0.027948	0.052409	0.026097	0.026456	0	0.025197	0	0	0
102157270	LOC102157270	XR_292855.3	NA	NA	NA	NA		0	0	0	0	0	0	0	0	0.41075	0.518138	0	0
102157273	LOC102157273	XR_001314718.2	GO:0046872(metal ion binding)	NA	NA	NA	gametocyte-specific factor 1-like isoform X2 [Canis lupus familiaris]	0	0	0	0	0	0	0	0	0	0	0	0.00796484
102157288	LOC102157288	XM_022405141.1	GO:0003713(transcription coactivator activity);GO:0005654(nucleoplasm);GO:0005829(cytosol);GO:0006355(regulation of transcription, DNA-templated);GO:0008469(histone-arginine N-methyltransferase activity);GO:0019919(peptidyl-arginine methylation, to asymmetrical-dimethyl arginine);GO:0030331(estrogen receptor binding);GO:0032088(negative regulation of NF-kappaB transcription factor activity);GO:00…	NA	NA	NA	protein arginine N-methyltransferase 2-like [Canis lupus familiaris]	0	0	0	0	0	0.039706	0	0	0	0	0	0
102157303	LOC102157303	XR_296095.3	NA	NA	NA	NA		0	0	0	0	0.082122	0	0	0	0	0	0	0.067785
102157308	LOC102157308	XR_296522.3	NA	NA	NA	NA		0	0	0	0	0	0	0	0	0.0263515	0	0	0
102157312	LOC102157312	XR_293807.2	NA	NA	NA	NA		0	0	0	0.095021	0	0.155026	0	0	0	0	0	0.154419
102157318	LOC102157318	XR_294130.2	NA	NA	NA	NA		0	0	0	0	0	0	0	0	0	0	0	0.103716
102157321	LOC102157321	XR_002616009.1;XR_002616011.1;XR_002616008.1;XR_294735.3;XR_002616010.1	NA	NA	NA	NA		0	0.0277681	0.0250527	0.0613737	0.033561	0.0495792	0	0.16687	0	0.0397038	0	0
102157325	LOC102157325	XR_295225.3	NA	NA	NA	NA		0.047951	0	0	0	0	0	0	0	0	0	0	0
102157343	LOC102157343	XR_291228.3	NA	NA	NA	NA		0	0	0.060539	0.201567	0.243294	0	0	0	0	0	0	0
102157347	LOC102157347	XR_001317996.2;XR_294448.3	NA	NA	NA	NA	PREDICTED: uncharacterized protein LOC105587569 isoform X1 [Cercocebus atys]	0	0	0	0	0	0	0	0.0137618	0.0149386	0.0274415	0	0
102157349	LOC102157349	XR_291681.3	GO:0004674(protein serine/threonine kinase activity);GO:0005634(nucleus);GO:0005737(cytoplasm);GO:0035556(intracellular signal transduction)	04010(MAPK signaling pathway);04150(mTOR signaling pathway);04114(Oocyte meiosis);04914(Progesterone-mediated oocyte maturation);04720(Long-term potentiation);04722(Neurotrophin signaling pathway);04714(Thermogenesis);04931(Insulin resistance)	NA	NA	PREDICTED: ribosomal protein S6 kinase alpha-1 isoform X3 [Panthera tigris altaica]	0	0	0	0.0385939	0	0	0	0	0	0.0987133	0	0
102157352	LOC102157352	XR_002625637.1	NA	NA	NA	NA		0	0.021814	0	0	0	0	0	0	0	0.019325	0	0
102157356	LOC102157356	XR_001316334.2	NA	NA	NA	NA		0	0	0	0	0	0	0	0	0.088977	0	0	0
102157357	LOC102157357	XR_292580.2	NA	NA	NA	NA		0	0	0	0	0	0	0	0	0	0.0687469	0	0
102157367	LOC102157367	XR_293429.3	NA	04514(Cell adhesion molecules (CAMs))	K07377	NA	uncharacterized protein LOC111768179 [Equus caballus]	0	0	0	0	0	0	0	0	0.17794	0.529716	0	0
102157386	LOC102157386	XR_295399.2	NA	NA	NA	NA		0	0	0	0	0	0	0	0	0.027137	0	0	0
104794358	MIR1199	NR_128727.1	NA	NA	NA	NA	PREDICTED: uncharacterized protein MISP3 [Manis javanica]	0	0	0	0	0	0	0	0	0	0.455332	0	0
104794952	MIR8801	NR_128741.1	NA	NA	NA	NA		0	0	0	0.072975	0.276768	0	0	0	0.211685	0	0	0.167199
104794954	MIR8803	NR_128743.1	NA	NA	NA	NA		0	0.019305	0	0.030628	0.202021	0	0.211784	0	0.025613	0	0.190607	0
104794955	MIR8805	NR_128745.1	NA	NA	NA	NA		0	0	0	0	0	0	0	0	0	0	0.190017	0
104794962	MIR8816	NR_128756.1	NA	NA	NA	NA		0	0	0	0	0	0	0	0	0.19293	0	0	0
104794964	MIR8818	NR_128759.1	NA	NA	NA	NA		0.141372	0	0	0	0	0	0	0	0	0	0	0
104794987	MIR8847	NR_128796.1	NA	NA	NA	NA		0	0	0	0	0	0	0	0	0.219314	0	0	0
104795000	MIR8865	NR_128818.1	NA	NA	NA	NA		0	0	0	0	0	0.265541	0	0	0	0.194337	0	0
104795020	MIR6516	NR_128851.1	NA	NA	NA	NA		0	0.203443	0.215588	0.107726	0.092256	0.432572	0	0	0.291783	0.593779	0	0.072839
104795029	MIR8896	NR_128865.1	NA	NA	NA	NA		0.111442	0	0.122536	0	0	0	0	0	0	0.270387	0	0
104795033	MIR8900	NR_128871.1	NA	NA	NA	NA		0	0	0	0	0	0	0.324996	0	0	0	0	0
104795051	MIR8907	NR_128902.1	NA	NA	NA	NA		0	0	0	0	0	0	0.022313	0	0	0	0	0
104796231	MIR2387	NR_128826.1	NA	NA	NA	NA		0	0	0	0	0	0	0.328447	0	0	0	0	0
104796232	MIR8886	NR_128848.1	NA	NA	NA	NA		0	0	0	0	0	0	0	0	0.238976	0	0	0
104796444	MIR8794-1	NR_128734.1	NA	NA	NA	NA		0.056183	0	0.015236	0	0	0	0	0	0	0	0	0
104796445	MIR8807	NR_128747.1	NA	NA	NA	NA		0	0	0	0	0.23064	0	0	0	0	0	0	0
104796980	MIR8792	NR_128732.1	NA	NA	NA	NA		0	0	0	0	0	0	0	0	0.086213	0	0	0
104796998	MIR8869	NR_128822.1	NA	NA	NA	NA		0	0	0	0.124232	0.068189	0.100736	0	0	0	0	0	0
104796999	MIR8799E-1	NR_128827.1	NA	NA	NA	NA		0	0	0	0	0.046822	0	0	0	0	0	0	0
104797002	MIR8882	NR_128841.1	NA	NA	NA	NA		0	0	0	0.151583	0	0	0	0	0	0	0	0
106557453	KBTBD8	XM_014121607.2;XM_014121605.2	GO:0004842(ubiquitin-protein transferase activity);GO:0016567(protein ubiquitination);GO:0031463(Cul3-RING ubiquitin ligase complex);GO:0031463(Cul3-RING ubiquitin ligase complex)	NA	NA	NA	kelch repeat and BTB domain-containing protein 8 isoform X1 [Canis lupus familiaris]	3.4182	3.79485	1.0926	1.04009	2.32132	2.58098	1.33511	1.56257	0.583452	0.517046	2.76148	2.55311
106557457	LOC106557457	XM_022407988.1	GO:0004930(G-protein coupled receptor activity);GO:0004984(olfactory receptor activity);GO:0005886(plasma membrane);GO:0007165(signal transduction);GO:0007186(G-protein coupled receptor signaling pathway);GO:0016021(integral component of membrane);GO:0050911(detection of chemical stimulus involved in sensory perception of smell)	04740(Olfactory transduction)	K04257	NA	olfactory receptor 52Z1-like [Canis lupus familiaris]	0	0.024392	0	0	0	0	0	0	0	0.029846	0	0
106557488	LOC106557488	XM_022422278.1	GO:0001525(angiogenesis);GO:0005576(extracellular region);GO:0005886(plasma membrane);GO:0007155(cell adhesion);GO:0007269(neurotransmitter secretion);GO:0007416(synapse assembly);GO:0016021(integral component of membrane);GO:0051965(positive regulation of synapse assembly);GO:0090129(positive regulation of synapse maturation)	04514(Cell adhesion molecules (CAMs))	K07377	NA	LOW QUALITY PROTEIN: neurexin 3 [Zalophus californianus]	0.0117257	0	0	0.0438398	0.0248994	0.0186149	0	0.0120659	0.0261951	0	0	0
106557489	C37H2orf80	XM_014111128.2	GO:0003674(molecular_function);GO:0005575(cellular_component);GO:0008150(biological_process)	NA	NA	NA	uncharacterized protein C2orf80 homolog isoform X2 [Canis lupus familiaris]	0	0	0	0	0	0	0	0	0	0.145247	0	0
106557492	ADGRD2	XM_022423852.1	GO:0004930(G-protein coupled receptor activity);GO:0007166(cell surface receptor signaling pathway);GO:0007186(G-protein coupled receptor signaling pathway);GO:0016021(integral component of membrane)	NA	NA	NA	adhesion G-protein coupled receptor D2 [Canis lupus familiaris]	0	0	0	0.024052	0	0	0	0	0.026808	0.160571	0	0
106557501	LOC106557501	XM_022427884.1	GO:0005096(GTPase activator activity);GO:0005622(intracellular);GO:0006886(intracellular protein transport);GO:0012505(endomembrane system);GO:0017137(Rab GTPase binding);GO:0031338(regulation of vesicle fusion)	NA	NA	NA	USP6 N-terminal-like protein [Canis lupus familiaris]	0	0	0	0	0	0	0	0	0	0.022425	0	0
106557502	CAPSL	XM_014112793.2;XM_022417922.1	GO:0005509(calcium ion binding);GO:0005509(calcium ion binding)	NA	NA	NA	calcyphosin-like protein [Canis lupus familiaris]	0	0	0	0	0	0	0	0	0.111085	0.131151	0	0
106557511	POU3F3	XM_014117445.2	GO:0003700(DNA binding transcription factor activity);GO:0005634(nucleus);GO:0006351(transcription, DNA-templated);GO:0008284(positive regulation of cell proliferation);GO:0021799(cerebral cortex radially oriented cell migration);GO:0021869(forebrain ventricular zone progenitor cell division);GO:0043066(negative regulation of apoptotic process);GO:0043565(sequence-specific DNA binding);GO:0045892…	NA	NA	NA	POU domain, class 3, transcription factor 3 [Canis lupus familiaris]	0	0	0	0	0	0	0.02659	0	0	0	0	0
106557534	LOC106557534	XR_002628148.1;XR_001316923.2	GO:0004842(ubiquitin-protein transferase activity);GO:0005737(cytoplasm);GO:0005886(plasma membrane);GO:0008270(zinc ion binding);GO:0016567(protein ubiquitination);GO:0016607(nuclear speck);GO:0016607(nuclear speck)	NA	NA	NA		0.0146917	0.0121779	0	0	0.018733	0.00721597	0.021051	0	0.0220754	0	0	0
106557545	LOC106557545	XR_002617738.1	GO:0003713(transcription coactivator activity);GO:0005654(nucleoplasm);GO:0005829(cytosol);GO:0006355(regulation of transcription, DNA-templated);GO:0008469(histone-arginine N-methyltransferase activity);GO:0019919(peptidyl-arginine methylation, to asymmetrical-dimethyl arginine);GO:0030331(estrogen receptor binding);GO:0032088(negative regulation of NF-kappaB transcription factor activity);GO:00…	NA	NA	NA	protein arginine N-methyltransferase 2-like [Canis lupus familiaris]	0	0	0	0	0.093139	0	0	0	0	0	0	0
106557559	LOC106557559	XR_002617594.1	NA	NA	NA	NA		0	0	0	0	0	0	0	0	0.426984	0.782025	0	0
106557568	LOC106557568	XR_001314157.2	NA	NA	NA	NA		0.034912	0	0	0	0.040573	0	0	0	0	0.034799	0	0.084385
106557569	LOC106557569	XR_001314160.2	NA	NA	NA	NA		0	0	0	0	0	0	0	0	0	0	0.088932	0.287899
106557580	LOC106557580	XR_002617917.1;XR_002617916.1;XR_002617912.1;XR_002617921.1;XR_002617923.1;XR_002617914.1;XR_002617918.1;XR_002617927.1	GO:0003677(DNA binding);GO:0005634(nucleus);GO:0006355(regulation of transcription, DNA-templated);GO:0046872(metal ion binding);GO:0004066(asparagine synthase (glutamine-hydrolyzing) activity);GO:0005829(cytosol);GO:0006529(asparagine biosynthetic process);GO:0006541(glutamine metabolic process);GO:0042803(protein homodimerization activity);GO:0042803(protein homodimerization activity)	NA	NA	NA	zinc finger protein 467 isoform X1 [Canis lupus familiaris]	0.0303555	0.0208832	0.011596	0.00512788	0.0266245	0.0187484	0.0173338	0.00810255	0.164992	0.111459	0	0.00977088
106557581	LOC106557581	XR_001314193.2	GO:0003727(single-stranded RNA binding);GO:0030529(intracellular ribonucleoprotein complex);GO:0032197(transposition, RNA-mediated)	NA	NA	NA	nucleoporin-like protein 2 isoform X1 [Trichechus manatus latirostris]	0.0144799	0.0150032	0.0253937	0	0.0170085	0	0.0169814	0.0297991	0.0161729	0.0148547	0	0
106557589	LOC106557589	XM_022408186.1	NA	NA	NA	NA	uncharacterized protein LOC106557589 isoform X1 [Canis lupus familiaris]	0	0	0	0.0357865	0	0	0	0	0	0	0	0
106557595	LOC106557595	XR_002618123.1;XR_002618124.1;XR_001314231.2;XR_001314232.2	GO:0000122(negative regulation of transcription by RNA polymerase II);GO:0001709(cell fate determination);GO:0003002(regionalization);GO:0003682(chromatin binding);GO:0003705(transcription factor activity, RNA polymerase II distal enhancer sequence-specific binding);GO:0003714(transcription corepressor activity);GO:0005634(nucleus);GO:0007164(establishment of tissue polarity);GO:0010628(positive …	04310(Wnt signaling pathway);04330(Notch signaling pathway);04330(Notch signaling pathway)	K04497	NA	PREDICTED: transducin-like enhancer protein 4 isoform X1 [Equus przewalskii]	0	0	0.0142665	0	0.101296	0	0	0	0.455697	0.615334	0	0
106557598	LOC106557598	XR_001314234.2	NA	NA	NA	NA		0	0.054236	0	0	0	0	0	0	0	0	0	0
106557600	LOC106557600	XR_002618375.1;XR_002618376.1;XR_002618377.1	NA	NA	NA	NA		0	0	0.0232267	0	0.0238338	0	0	0	0	0	0	0
106557621	LOC106557621	XR_001314251.2	NA	NA	NA	NA		0	0	0	0	0	0	0	0	0.036901	0	0	0
106557623	LOC106557623	XR_002617996.1	NA	NA	NA	NA		0	0	0	0	0.660577	0.24637	0	0	0	0	0	0
106557624	LOC106557624	XR_002618421.1	NA	NA	NA	NA		0.122613	0	0	0	0	0	0.153154	0	0.145864	0	0	0
106557625	LOC106557625	XR_002618277.1	GO:0003964(RNA-directed DNA polymerase activity);GO:0006310(DNA recombination);GO:0009036(Type II site-specific deoxyribonuclease activity);GO:0032197(transposition, RNA-mediated);GO:0032199(reverse transcription involved in RNA-mediated transposition);GO:0046872(metal ion binding);GO:0090305(nucleic acid phosphodiester bond hydrolysis)	NA	NA	NA	unnamed protein product [Canis lupus familiaris]	0	0	0	0	0	0	0	0	0.0173574	0	0	0
106557626	LOC106557626	XR_001314259.2	NA	NA	NA	NA		0	0	0.0691852	0	0	0.125354	0	0	0	0	0	0
106557649	LOC106557649	XR_002618346.1	NA	NA	NA	NA		0	0	0	0	0	0	0	0	0.120601	0.02779	0	0
106557656	LOC106557656	XR_001314333.2	GO:0004888(transmembrane signaling receptor activity);GO:0004930(G-protein coupled receptor activity);GO:0004984(olfactory receptor activity);GO:0005886(plasma membrane);GO:0007186(G-protein coupled receptor signaling pathway);GO:0016021(integral component of membrane);GO:0050907(detection of chemical stimulus involved in sensory perception);GO:0050911(detection of chemical stimulus involved in s…	NA	NA	NA	glycerophosphodiester phosphodiesterase domain-containing protein 4 isoform X15 [Canis lupus familiaris]	0	0	0.018038	0	0	0.024054	0.024385	0	0	0	0	0
106557673	LOC106557673	XR_001314349.2	NA	NA	NA	NA		0	0	0	0	0	0	0	0.050465	0	0	0	0
106557674	LOC106557674	XR_001314354.2	GO:0003727(single-stranded RNA binding);GO:0004812(aminoacyl-tRNA ligase activity);GO:0005524(ATP binding);GO:0006418(tRNA aminoacylation for protein translation);GO:0030529(intracellular ribonucleoprotein complex);GO:0032197(transposition, RNA-mediated);GO:0001932(regulation of protein phosphorylation);GO:0002755(MyD88-dependent toll-like receptor signaling pathway);GO:0003725(double-stranded RN…	NA	NA	NA		0	0	0	0	0	0	0	0	0.0317487	0.0145801	0	0
106557680	LOC106557680	XR_002618783.1	NA	NA	NA	NA		0	0	0	0	0.086953	0	0	0	0	0	0	0
106557697	LOC106557697	XR_001314392.2;XR_002618896.1	NA	NA	NA	NA		0.0309358	0	0.0606695	0.0224683	0	0.0256404	0.0284154	0.0212991	0	0	0	0.0215376
106557721	LOC106557721	XR_002618492.1	NA	NA	NA	NA	uncharacterized protein LOC112932270 [Vulpes vulpes]	0	0	0	0	0.0137884	0	0	0	0	0	0	0
106557738	LOC106557738	XR_001314452.2;XR_002619272.1	NA	NA	NA	NA		0.060086	0	0	0	0.0400252	0.0571483	0.0399614	0	0.417978	0.425429	0	0.0493221
106557741	LOC106557741	XR_002619258.1	NA	NA	NA	NA		0	0	0	0	0	0	0	0	0.014519	0.014297	0	0
106557743	LOC106557743	XR_002619219.1	NA	NA	NA	NA		0	0	0	0.066604	0	0	0.076758	0	0	0	0	0
106557745	LOC106557745	XR_001314455.2	NA	NA	NA	NA		0	0	0	0	0	0	0	0	0.053786	0	0	0
106557751	LOC106557751	XR_001314464.2;XR_002624162.1	NA	NA	NA	NA		0.0807152	0.125447	0.247715	0.205202	0.189454	0.140065	0.0473303	0.0415273	0	0.0828037	0	0.061192
106557754	LOC106557754	XR_001314467.2	NA	NA	NA	NA		0	0	0	0.027124	0	0	0	0	0	0	0	0
106557758	LOC106557758	XR_002622005.1	NA	NA	NA	NA		0	0	0	0	0	0	0	0	0.066043	0	0	0
106557777	LOC106557777	XR_002619095.1	NA	NA	NA	NA		0.0391913	0	0.0286789	0	0	0	0.0344315	0.0178417	0	0	0	0
106557779	LOC106557779	XR_001314511.2	NA	NA	NA	NA		0	0	0	0	0	0	0	0	0.272138	0.176924	0	0
106557783	LOC106557783	XR_001314516.2	GO:0003727(single-stranded RNA binding);GO:0030529(intracellular ribonucleoprotein complex);GO:0032197(transposition, RNA-mediated)	NA	NA	NA	LOW QUALITY PROTEIN: coiled-coil domain-containing protein 144A-like [Canis lupus familiaris]	0	0	0.021838	0.008448	0.00906	0.019207	0	0	0.035445	0.165522	0	0
106557784	LOC106557784	XM_022409801.1	NA	NA	NA	NA	uncharacterized protein LOC106557784 [Canis lupus familiaris]	0	0	0	0	0	0	0	0.047677	0	0.050103	0	0
106557791	LOC106557791	XM_014107656.1	NA	NA	NA	NA	collagen alpha-1(I) chain-like [Canis lupus familiaris]	0	0	0.005561	0	0	0	0	0	0	0	0	0
106557797	LOC106557797	XR_001314536.2	NA	NA	NA	NA	protein lin-52 homolog isoform X1 [Canis lupus familiaris]	0.100183	0.056476	0	0	0	0.044222	0	0	0.032023	0	0	0.064729
106557799	LOC106557799	XR_001314539.2;XR_002619235.1	NA	NA	NA	NA		0	0	0	0	0	0	0	0	0.013219	0.0309705	0	0
106557801	LOC106557801	XR_002619012.1	GO:0005737(cytoplasm);GO:0016021(integral component of membrane)	NA	NA	NA	aquaporin-12B, partial [Canis lupus familiaris]	0	0	0	0	0	0	0	0	2.19872	0.938294	0	0
106557806	LOC106557806	XR_002619874.1	NA	NA	NA	NA		0	0	0	0.0200452	0.0231379	0.0341818	0	0	0	0	0	0
106557810	PCDHAC1	XM_014107750.2	GO:0005509(calcium ion binding);GO:0005887(integral component of plasma membrane);GO:0007155(cell adhesion);GO:0007156(homophilic cell adhesion via plasma membrane adhesion molecules);GO:0007399(nervous system development)	NA	NA	NA	LOW QUALITY PROTEIN: protocadherin alpha-C1 [Canis lupus familiaris]	0.01253	0	0	0	0.029437	0.014496	0	0	0.03489	0.051417	0	0
106557823	LOC106557823	XR_001314562.2	NA	NA	NA	NA		0	0	0	0	0	0	0	0	0	0.022462	0	0
106557834	LOC106557834	XR_002619566.1	NA	NA	NA	NA		0	0	0	0	0	0	0.027656	0	0	0	0	0.042895
106557838	LOC106557838	XR_002619703.1	NA	NA	NA	NA		0	0.126946	0	0	0.067832	0	0.16788	0	0	0	0	0.058249
106557847	LOC106557847	XR_002619872.1	NA	NA	NA	NA		0.036059	0	0	0	0	0	0	0	0	0	0	0
106557849	LOC106557849	XM_014108127.2	GO:0003729(mRNA binding);GO:0003735(structural constituent of ribosome);GO:0005654(nucleoplasm);GO:0005925(focal adhesion);GO:0006412(translation);GO:0016020(membrane);GO:0017134(fibroblast growth factor binding);GO:0019899(enzyme binding);GO:0022627(cytosolic small ribosomal subunit);GO:0051347(positive regulation of transferase activity);GO:0070062(extracellular exosome)	03010(Ribosome)	K02981	NA	LOW QUALITY PROTEIN: 40S ribosomal protein S2-like [Canis lupus familiaris]	0	0.077623	0	0	0	0	0	0	0	0	0	0
106557862	LOC106557862	XR_002619899.1	NA	NA	NA	NA		0	0	0	0	0.037041	0	0	0	0	0.029578	0	0
106557866	LOC106557866	XR_002620143.1	GO:0004842(ubiquitin-protein transferase activity);GO:0005737(cytoplasm);GO:0005886(plasma membrane);GO:0008270(zinc ion binding);GO:0016567(protein ubiquitination);GO:0016607(nuclear speck)	NA	NA	NA	uncharacterized protein C12orf40 homolog isoform X6 [Canis lupus familiaris]	0.0185866	0	0	0	0	0	0	0	0	0	0	0
106557900	LOC106557900	XR_002620177.1	GO:0003964(RNA-directed DNA polymerase activity);GO:0006310(DNA recombination);GO:0009036(Type II site-specific deoxyribonuclease activity);GO:0032197(transposition, RNA-mediated);GO:0032199(reverse transcription involved in RNA-mediated transposition);GO:0046872(metal ion binding);GO:0090305(nucleic acid phosphodiester bond hydrolysis)	NA	NA	NA	endonuclease/reverse transcriptase [Sus scrofa]	0.110672	0.099119	0.117519	0.158803	0.193104	0.125545	0.134684	0.118206	0.283773	0.225528	0.180376	0.092818
106557901	LOC106557901	XR_002620247.1;XR_002620246.1;XR_001314655.1;XR_002620245.1	NA	NA	NA	NA		0	0	0	0	0	0	0	0	0.162986	0.295864	0	0
106557902	LOC106557902	XR_002618975.1	NA	NA	NA	NA		0	0	0.0284751	0	0	0	0	0	0	0	0	0
106557921	LOC106557921	XR_002619930.1;XR_002619928.1	NA	NA	NA	NA		0.0417577	0	0.0245397	0	0.0293718	0.0790436	0	0	0	0.0934233	0	0
106557922	LOC106557922	XR_001314726.2	NA	NA	NA	NA		0	0	0.183711	0.243665	0	0	0	0	0	0	0	0
106557926	LOC106557926	XR_002620475.1;XR_002620476.1	GO:0000733(DNA strand renaturation);GO:0003677(DNA binding);GO:0005507(copper ion binding);GO:0005524(ATP binding);GO:0005634(nucleus);GO:0005730(nucleolus);GO:0005737(cytoplasm);GO:0005739(mitochondrion);GO:0006289(nucleotide-excision repair);GO:0007275(multicellular organism development);GO:0007569(cell aging);GO:0030308(negative regulation of cell growth);GO:0090200(positive regulation of rele…	NA	NA	NA		0.00858067	0.0133362	0.0149411	0.00871637	0.0334502	0.00992667	0.0213165	0.0175336	0.0381328	0.105527	0	0
106557939	LOC106557939	XR_002620620.1	NA	NA	NA	NA		0	0	0.026537	0	0	0	0	0	0.346725	0.618413	0	0
106557942	LOC106557942	XR_002620572.1	NA	NA	NA	NA		0	0.062838	0	0	0	0	0	0	0	0	0	0
106557946	LOC106557946	XR_001314760.2	NA	NA	NA	NA		0	0	0	0	0.098185	0	0	0	0	0	0	0.048939
106557959	LOC106557959	XM_014108944.2	NA	NA	NA	NA	uncharacterized protein LOC106557959 [Canis lupus familiaris]	0	0	0.098854	0	0	0	0	0.102326	0.204819	0.120829	0	0
106557960	LOC106557960	XR_002620721.1	NA	NA	NA	NA	NIF3-like protein 1 isoform X2 [Canis lupus familiaris]	0	0	0	0	0	0	0	0.018128	0.019677	0	0	0
106557966	LOC106557966	XR_001314785.2	NA	NA	NA	NA		0	0	0	0	0	0	0	0	0	0.168216	0	0.057283
106557978	LOC106557978	XR_001314810.2	GO:0005109(frizzled binding);GO:0005615(extracellular space);GO:0016055(Wnt signaling pathway);GO:0030182(neuron differentiation);GO:0045165(cell fate commitment)	04310(Wnt signaling pathway);04150(mTOR signaling pathway);04916(Melanogenesis)	K00714	NA	hypothetical protein DV515_00006021 [Erythrura gouldiae]	0.039588	0	0	0	0.013075	0	0	0.04141	0.029479	0	0	0
106557986	LOC106557986	XR_001314833.2	NA	NA	NA	NA		0	0	0	0	0	0	0	0	0.0963337	0	0	0
106557988	LOC106557988	XR_002620564.1;XR_001314834.2	NA	NA	NA	NA	unnamed protein product [Homo sapiens]	0	0	0.00730964	0.022997	0.0138911	0	0	0	0	0.0338228	0	0.00808234
106557989	LOC106557989	XR_001314839.2	NA	NA	NA	NA		0	0	0	0	0	0	0	0	0.022902	0	0	0
106557993	LOC106557993	XR_001314841.2	GO:0000460(maturation of 5.8S rRNA);GO:0000470(maturation of LSU-rRNA);GO:0005730(nucleolus);GO:0030687(preribosome, large subunit precursor)	NA	NA	NA	PREDICTED: ribosome biogenesis protein NSA2 homolog [Erinaceus europaeus]	0	0	0	0	0	0.042904	0	0	0.033347	0	0	0
106558008	LOC106558008	XR_001314849.2	NA	NA	NA	NA		0	0	0	0.015841	0	0	0	0	0.098096	0.116542	0	0.040944
106558011	C29H8orf89	XM_022412424.1;XM_014109206.2	GO:0003674(molecular_function);GO:0005575(cellular_component);GO:0008150(biological_process);GO:0008150(biological_process)	NA	NA	NA	putative uncharacterized protein C8orf89 homolog isoform X1 [Canis lupus familiaris]	0	0	0	0	0.0143549	0	0.0112121	0	0.0264728	0.0206339	0	0
106558014	LOC106558014	XR_001314854.2	GO:0000028(ribosomal small subunit assembly);GO:0003735(structural constituent of ribosome);GO:0005055(laminin receptor activity);GO:0005604(basement membrane);GO:0005634(nucleus);GO:0005886(plasma membrane);GO:0006412(translation);GO:0022627(cytosolic small ribosomal subunit);GO:0030855(epithelial cell differentiation);GO:0043025(neuronal cell body);GO:0043236(laminin binding)	03010(Ribosome)	K02998	NA	hCG31107, isoform CRA_b [Homo sapiens]	0.023148	0	0	0	0	0	0	0	0.051711	0.023747	0	0
106558023	LOC106558023	XR_001314870.2	NA	NA	NA	NA		0.096112	0.108818	0	0	0	0	0	0	0	0	0	0
106558028	LOC106558028	XR_002621145.1	NA	NA	NA	NA		0	0	0	0	0	0	0	0	0.10099	0.047686	0	0
106558042	LOC106558042	XM_014109388.2	GO:0004222(metalloendopeptidase activity);GO:0006508(proteolysis);GO:0031012(extracellular matrix)	NA	NA	NA	thrombospondin type-1 domain-containing protein 4-like [Canis lupus familiaris]	0	0	0.033598	0	0	0	0	0	0.098701	0.066297	0	0
106558047	LOC106558047	XR_001314900.2	NA	NA	NA	NA		0	0	0	0	0	0	0	0	0.26104	0.460081	0	0
106558051	LOC106558051	XR_002621394.1	NA	NA	NA	NA		0	0	0	0	0	0	0	0	0	0	0	0.037698
106558054	LOC106558054	XR_002620123.1	NA	NA	NA	NA		0	0.00748686	0	0.0233006	0	0	0	0.00748769	0	0	0	0
106558076	LOC106558076	XR_001314972.2	NA	NA	NA	NA		0	0	0.39251	0.853878	3.14446	3.57915	0	0.229298	0	0	0	0
106558081	LOC106558081	XR_001314984.2	NA	NA	NA	NA		0	0	0	0	0	0	0	0	0.192904	0	0	0
106558092	LOC106558092	XR_002621815.1	GO:0001932(regulation of protein phosphorylation);GO:0002755(MyD88-dependent toll-like receptor signaling pathway);GO:0003725(double-stranded RNA binding);GO:0003727(single-stranded RNA binding);GO:0004872(receptor activity);GO:0004888(transmembrane signaling receptor activity);GO:0005764(lysosome);GO:0005768(endosome);GO:0005783(endoplasmic reticulum);GO:0005887(integral component of plasma memb…	NA	NA	NA		0.055582	0.105957	0	0	0	0	0.021806	0	0	0	0	0
106558102	LOC106558102	XR_002621794.1	NA	NA	NA	NA		0	0	0	0.0320337	0	0	0	0	0.0349106	0	0	0.0292379
106558107	LOC106558107	XR_002621675.1	NA	NA	NA	NA		0	0	0	0.044866	0.108582	0.133673	0.054205	0.092756	0	0	0	0
106558121	LOC106558121	XR_001315051.2	NA	NA	NA	NA		0	0	0	0	0	0.023464	0	0	0	0.017265	0	0
106558141	LOC106558141	XR_001315082.2	NA	NA	NA	NA		0.211451	0	0	0.106261	0.232966	0.249788	0	0.219649	0	0	0	0
106558146	LOC106558146	XR_002622302.1;XR_002622305.1;XR_001315089.2;XR_002622303.1	GO:0001932(regulation of protein phosphorylation);GO:0002755(MyD88-dependent toll-like receptor signaling pathway);GO:0003725(double-stranded RNA binding);GO:0003727(single-stranded RNA binding);GO:0004872(receptor activity);GO:0004888(transmembrane signaling receptor activity);GO:0005764(lysosome);GO:0005768(endosome);GO:0005783(endoplasmic reticulum);GO:0005887(integral component of plasma memb…	NA	NA	NA		0.00857807	0	0.00437043	0	0	0	0	0.00788103	0.0192744	0.00886292	0	0
106558163	HHLA2	XM_022413749.1	GO:0001819(positive regulation of cytokine production);GO:0031295(T cell costimulation);GO:0042104(positive regulation of activated T cell proliferation)	NA	NA	NA	LOW QUALITY PROTEIN: HERV-H LTR-associating protein 2 [Canis lupus familiaris]	0	0	0	0	0	0	0	0	0.04313	0.102523	0	0
106558172	LOC106558172	XR_001315118.2	NA	NA	NA	NA	DNA polymerase iota isoform X3 [Octodon degus]	0	0	0.070022	0	0	0	0	0	0	0	0	0
106558191	LOC106558191	XR_001315143.2	NA	NA	NA	NA		0	0	0	0	0	0	0	0	1.5462	1.32159	0	0
106558194	LOC106558194	XR_002622730.1	NA	NA	NA	NA		0	0	0	0	0	0	0.014253	0	0.038038	0.034246	0	0
106558199	LOC106558199	XM_022414247.1	NA	NA	NA	NA	uncharacterized protein LOC106558199 [Canis lupus familiaris]	0	0	0	0	0.034124	0	0	0	0.064897	0.097155	0	0
106558211	LOC106558211	XR_001315183.2	NA	NA	NA	NA		0	0	0	0	0	0	0	0	0.010791	0	0	0
106558222	LOC106558222	XR_001315196.2	NA	NA	NA	NA		0.186568	0.31113	0.150906	0.186023	0.202453	0.08563	0.181279	0.146471	0.079013	0.147387	0	0
106558223	LOC106558223	XR_001315197.2	NA	NA	NA	NA		0	0	0	0	0	0.023999	0.027751	0	0	0	0	0
106558227	LOC106558227	XR_001315215.2	NA	NA	NA	NA		0	0.043546	0.027428	0	0	0.024181	0	0.021508	0	0	0	0
106558231	LOC106558231	XM_014110497.2	GO:0000786(nucleosome);GO:0003677(DNA binding);GO:0005634(nucleus);GO:0006334(nucleosome assembly)	NA	NA	NA	histone H1.2-like [Canis lupus familiaris]	0.040763	0.285714	0.356852	0.257069	0.414458	0.318595	0.12605	0.149838	0.393705	0.596913	0.090908	0.065872
106558235	LOC106558235	XR_002621620.1	NA	NA	NA	NA		0	0	0	0	0.022757	0	0	0	0.030464	0.019875	0	0
106558260	LOC106558260	XR_001315254.2	NA	NA	NA	NA		0	0	0	0	0	0	0	0	0.21937	0.205289	0	0
106558263	LOC106558263	XR_002622914.1	NA	NA	NA	NA		0	0	0	0	0	0	0	0	0	0.0582234	0	0
106558297	LOC106558297	XR_002623326.1	GO:0004850(uridine phosphorylase activity);GO:0005515(protein binding);GO:0005829(cytosol);GO:0009116(nucleoside metabolic process);GO:0009166(nucleotide catabolic process);GO:0043097(pyrimidine nucleoside salvage);GO:0044206(UMP salvage);GO:0045098(type III intermediate filament);GO:0046108(uridine metabolic process);GO:0046135(pyrimidine nucleoside catabolic process)	00240(Pyrimidine metabolism);00983(Drug metabolism - other enzymes)	K00757	EC:2.4.2.3	uridine phosphorylase 2 [Canis lupus dingo]	0	0	0	0	0	0	0.011161	0	0	0.024582	0	0
106558301	LOC106558301	XR_002623674.1;XR_002623676.1	NA	NA	NA	NA		0	0	0	0	0.018188	0.0179128	0	0.0142195	0	0	0	0
106558308	LOC106558308	XR_002623673.1;XR_001315378.2	NA	NA	NA	NA		0	0	0	0	0	0	0	0	0.0216547	0.0199596	0	0
106558309	LOC106558309	XR_001315380.2	NA	NA	NA	NA		0	0	0.046108	0	0	0	0	0	0	0	0	0
106558313	LOC106558313	XR_001315385.2	GO:0005737(cytoplasm);GO:0007283(spermatogenesis)	NA	NA	NA	male-enhanced antigen 1 [Canis lupus familiaris]	0.05526	0	0	0	0	0	0	0	0	0	0	0
106558322	LOC106558322	XR_001315404.2	GO:0001932(regulation of protein phosphorylation);GO:0002755(MyD88-dependent toll-like receptor signaling pathway);GO:0003725(double-stranded RNA binding);GO:0003727(single-stranded RNA binding);GO:0004872(receptor activity);GO:0004888(transmembrane signaling receptor activity);GO:0005764(lysosome);GO:0005768(endosome);GO:0005783(endoplasmic reticulum);GO:0005887(integral component of plasma memb…	NA	NA	NA	lymphocyte expansion molecule isoform X2 [Canis lupus familiaris]	0	0	0	0	0.020004	0	0	0	0	0.011647	0	0
106558323	LOC106558323	XR_002623453.1;XR_002623454.1;XR_002623467.1;XR_002623487.1;XR_002623483.1;XR_002623494.1;XR_002623481.1;XR_002623491.1;XR_002623488.1;XR_002623474.1;XR_002623466.1;XR_002623478.1;XR_002623485.1;XR_002623455.1;XR_002623457.1;XR_002623458.1;XR_002623460.1;XR_002623461.1;XR_002623463.1;XR_002623476.1;XR_002623456.1;XR_002623459.1;XR_002623468.1;XR_002623473.1;XR_002623477.1;XR_002623469.1;XR_002623…	GO:0003674(molecular_function);GO:0005575(cellular_component);GO:0008150(biological_process);GO:0008150(biological_process)	NA	NA	NA	PREDICTED: coiled-coil domain-containing protein 150 isoform X1 [Mustela putorius furo]	0.298955	0.19891	0.152746	0.145586	0.370461	0.211627	0.205583	0.201903	0.371139	0.359705	0.468144	0.491301
106558325	LOC106558325	XR_001315428.2	NA	NA	NA	NA		0.199544	0.484261	0.214798	0.122705	0.419616	0.299133	0.610579	0.597907	0.553159	0.749676	0.190294	0.482747
106558329	LOC106558329	XR_001315437.2	NA	NA	NA	NA		0	0	0	0	0	0	0	0	0.024416	0.112047	0	0
106558331	LOC106558331	XR_001315438.2	NA	NA	NA	NA		0	0	0.030082	0	0	0	0	0	0	0.035194	0	0.033263
106558336	LOC106558336	XR_002623542.1	NA	NA	NA	NA		0	0	0	0	0	0	0	0	0	0	0	0.014021
106558364	LOC106558364	XR_002623864.1	NA	NA	NA	NA	uncharacterized protein LOC102470313 isoform X1 [Tupaia chinensis]	0	0	0	0	0	0	0	0	0	0.127393	0	0
106558365	KISS1	XM_014111287.2	GO:0001664(G-protein coupled receptor binding);GO:0005615(extracellular space);GO:0005737(cytoplasm);GO:0007186(G-protein coupled receptor signaling pathway);GO:0007204(positive regulation of cytosolic calcium ion concentration);GO:0008285(negative regulation of cell proliferation);GO:0016324(apical plasma membrane);GO:0030336(negative regulation of cell migration);GO:0031773(kisspeptin receptor …	NA	NA	NA	metastasis-suppressor KiSS-1 [Canis lupus familiaris]	0	0	0	0	0	0	0	0	0	0.030989	0	0
106558397	ZCCHC18	XM_014111402.1	GO:0016607(nuclear speck);GO:0030374(ligand-dependent nuclear receptor transcription coactivator activity);GO:0030509(BMP signaling pathway)	NA	NA	NA	zinc finger CCHC domain-containing protein 18 [Canis lupus familiaris]	0	0	0.046404	0.18037	0	0	0.082851	0	0.316755	0.525754	0.092803	0.10311
106558422	LOC106558422	XR_001315545.2	NA	NA	NA	NA	spermatid nuclear transition protein 3-like [Macaca nemestrina]	0	0	0	0	0.282171	0	0	0	0	0.123217	0	0
106558449	LOC106558449	XR_002615359.1	NA	NA	NA	NA		0	0	0	0	0	0	0	0	0.147085	0.136055	0	0
106558455	LOC106558455	XR_001315604.2;XR_002624232.1	NA	NA	NA	NA		0	0	0	0	0	0	0	0.356185	0	0	0	0
106558483	LOC106558483	XR_002624486.1	NA	NA	NA	NA		0	0	0	0	0	0.184304	0	0	0	0	0	0
106558484	LOC106558484	XR_001315649.2;XR_001315650.2	NA	NA	NA	NA	uncharacterized protein LOC112929976 [Vulpes vulpes]	0	0	0	0	0	0	0	0	0.389198	0.488767	0	0
106558488	LOC106558488	XR_002624544.1	NA	NA	NA	NA	protein RoBo-1-like isoform X2 [Canis lupus familiaris]	0	0	0	0	0	0	0	0	0.0263109	0.0992772	0	0.0510808
106558493	LOC106558493	XR_001315661.2	GO:0005741(mitochondrial outer membrane);GO:0006810(transport);GO:0016021(integral component of membrane);GO:0090149(mitochondrial membrane fission)	NA	NA	NA	solute carrier family 25 member 46 [Vulpes vulpes]	0	0	0	0	0.14671	0	0	0	0	0	0	0
106558503	LOC106558503	XR_001315672.2	GO:0005634(nucleus);GO:0005737(cytoplasm)	NA	NA	NA	armadillo repeat-containing protein 4-like isoform X1 [Canis lupus familiaris]	0	0	0	0	0	0	0	0	0.147071	0	0	0.020603
106558504	LOC106558504	XR_002624588.1	NA	NA	NA	NA		0	0	0	0	0	0	0	0	0.0235817	0	0	0
106558507	LOC106558507	XR_001315680.2;XR_002624642.1	GO:0003777(microtubule motor activity);GO:0005524(ATP binding);GO:0007018(microtubule-based movement);GO:0016887(ATPase activity);GO:0030286(dynein complex);GO:0030286(dynein complex)	NA	NA	NA	uncharacterized protein LOC112654022 [Canis lupus dingo]	0	0	0	0	0	0	0	0	0	0	0	0.012856
106558521	LOC106558521	XM_014112097.2	GO:0005634(nucleus);GO:0006366(transcription by RNA polymerase II);GO:0045893(positive regulation of transcription, DNA-templated)	NA	NA	NA	uncharacterized protein LOC112650210 isoform X4 [Canis lupus dingo]	3.76259	2.98573	0.146144	0.083987	0.206198	0.205208	0.358065	0.154987	0	0.055553	0	0.135383
106558526	LOC106558526	XR_001315699.2;XR_002624664.1;XR_002624663.1;XR_002624662.1;XR_002624665.1	GO:0003964(RNA-directed DNA polymerase activity);GO:0006310(DNA recombination);GO:0009036(Type II site-specific deoxyribonuclease activity);GO:0032197(transposition, RNA-mediated);GO:0032199(reverse transcription involved in RNA-mediated transposition);GO:0046872(metal ion binding);GO:0090305(nucleic acid phosphodiester bond hydrolysis);GO:0090305(nucleic acid phosphodiester bond hydrolysis)	NA	NA	NA	lysozyme C-like isoform X2 [Canis lupus dingo]	0.676624	0.873177	0.490744	0.686945	0.587744	0.746871	0.513265	0.564048	1.07606	1.22679	0.477343	0.394992
106558528	LOC106558528	XM_022416593.1;XM_014112104.2	GO:0016021(integral component of membrane);GO:0016021(integral component of membrane)	NA	NA	NA	mammaglobin-A-like isoform X1 [Canis lupus familiaris]	0	0	0	0	0	0	0	0	0.0844894	0.258666	0	0
106558529	LOC106558529	XR_001315706.2	NA	NA	NA	NA		0	0	0	0	0	0	0	0	0.066933	0	0	0
106558537	LOC106558537	XM_014112138.2	GO:0016021(integral component of membrane)	NA	NA	NA	mammaglobin-A-like isoform X1 [Canis lupus familiaris]	0	0	0	0	0	0	0	0	0.180497	0	0	0
106558547	LOC106558547	XR_001315725.2	GO:0005515(protein binding)	NA	NA	NA	coiled-coil domain-containing protein 148 isoform X5 [Canis lupus familiaris]	0	0	0.044246	0	0	0	0	0	0	0	0	0.049618
106558572	LOC106558572	XR_001315765.2	NA	NA	NA	NA		0	0	0	0	0	0.032532	0	0	0.03141	0	0	0
106558575	LOC106558575	XR_001315767.2	GO:0004957(prostaglandin E receptor activity);GO:0007186(G-protein coupled receptor signaling pathway);GO:0016021(integral component of membrane)	NA	NA	NA		0	0	0	0	0	0	0	0	0	0	0	0.01619
106558592	LOC106558592	XR_001315809.2	NA	NA	NA	NA		0	0	0	0	0	0	0	0	0.039208	0.072994	0	0
106558610	LOC106558610	XR_002625752.1;XR_001315840.2	NA	NA	NA	NA		0	0	0.0948012	0.084121	0.0508892	0.0172996	0	0	0.0998316	0.0891397	0	0.00728804
106558614	LOC106558614	XR_001315851.2	NA	NA	NA	NA		0.03648	0	0	0	0	0	0	0.05169	0.041574	0	0	0.146033
106558639	LOC106558639	XR_002626031.1	NA	NA	NA	NA		0	0.0187669	0.0317644	0.0184324	0.0531896	0.0419076	0	0	0	0	0	0
106558648	LOC106558648	XR_002625418.1	NA	NA	NA	NA		0	0	0	0	0	0	0	0	0.00981408	0.0138664	0	0
106558654	LOC106558654	XR_002626219.1	NA	NA	NA	NA		0	0	0	0	0	0	0	0.054942	0.24871	0.242955	0	0
106558655	LOC106558655	XR_001315921.2	NA	NA	NA	NA		0	0	0	0	0	0	0	0	3.80834	3.79733	0	0
106558660	LOC106558660	XR_002625558.1	GO:0005509(calcium ion binding);GO:0005546(phosphatidylinositol-4,5-bisphosphate binding);GO:0005886(plasma membrane);GO:0005925(focal adhesion);GO:0006936(muscle contraction);GO:0030018(Z disc);GO:0030035(microspike assembly);GO:0030175(filopodium);GO:0030274(LIM domain binding);GO:0030375(thyroid hormone receptor coactivator activity);GO:0031432(titin binding);GO:0042391(regulation of membrane …	05412(Arrhythmogenic right ventricular cardiomyopathy (ARVC))	K21073	NA	PREDICTED: alpha-actinin-2 [Colobus angolensis palliatus]	0.24575	0.587985	0.505738	0.388909	1.24098	0.535528	0.645236	0.642245	1.58645	1.24536	0.500778	0.201317
106558665	LOC106558665	XR_001315934.2	GO:0005515(protein binding)	NA	NA	NA	hypothetical protein M91_17934 [Bos mutus]	0	0	0	0	0	0	0	0	0.588019	0.581071	0	0
106558668	LOC106558668	XR_001315943.2	NA	NA	NA	NA		0	0	0	0	0.0154049	0	0	0	0	0	0	0
106558675	LOC106558675	XM_022417602.1	GO:0003677(DNA binding);GO:0005634(nucleus)	NA	NA	NA	retinal homeobox protein Rx isoform X1 [Canis lupus familiaris]	0	0	0	0	0	0	0	0	0	0.026574	0	0
106558683	LOC106558683	XM_014112799.1	NA	NA	NA	NA	collagen alpha-1(I) chain-like [Canis lupus familiaris]	0	0	0.021959	0	0	0.015835	0	0	0	0	0	0
106558686	LOC106558686	XR_002625748.1	GO:0004888(transmembrane signaling receptor activity);GO:0004930(G-protein coupled receptor activity);GO:0004984(olfactory receptor activity);GO:0005886(plasma membrane);GO:0007186(G-protein coupled receptor signaling pathway);GO:0016021(integral component of membrane);GO:0050907(detection of chemical stimulus involved in sensory perception);GO:0050911(detection of chemical stimulus involved in s…	NA	NA	NA	glycerophosphodiester phosphodiesterase domain-containing protein 4 isoform X6 [Canis lupus familiaris]	0	0	0	0	0.036788	0.024154	0	0	0	0	0	0
106558692	LOC106558692	XR_001315957.2	NA	NA	NA	NA		0	0	0	0	0.027956	0	0	0	0	0	0	0
106558700	LOC106558700	XR_002626243.1	NA	NA	NA	NA		0	0	0.019866	0	0	0	0	0	0	0	0	0
106558703	LOC106558703	XR_001315975.2	NA	NA	NA	NA		0	0	0	0	0	0.068876	0	0	0	0	0	0
106558710	LOC106558710	XR_002625767.1	NA	NA	NA	NA	unnamed protein product, partial [Gulo gulo]	0	0	0	0	0	0	0	0	0.00849779	0	0	0
106558723	LOC106558723	XR_001316050.2	NA	NA	NA	NA	unnamed protein product, partial [Gulo gulo]	0	0	0	0	0	0	0	0	0	0.045653	0	0
106558733	LOC106558733	XR_001316076.2	NA	NA	NA	NA		0	0	0.064138	0	0	0.021155	0	0	0.020425	0.037519	0	0
106558739	LOC106558739	XR_001316090.2	GO:0016021(integral component of membrane)	NA	NA	NA		0	0	0	0	0	0.018842	0	0	0	0	0	0
106558746	LOC106558746	XR_001316107.2	NA	NA	NA	NA		0	0	0	0	0	0	0	0	0	0.035462	0	0
106558760	LOC106558760	XR_002627178.1	NA	NA	NA	NA		0	0	0.056058	0	0	0	0	0	0	0	0	0
106558772	LOC106558772	XR_002626749.1;XR_001316139.2	NA	NA	NA	NA		0.137651	0.203733	0.275939	0.212537	0.184742	0.113817	0.0239232	0.03878	0.086977	0.0271358	0	0.056964
106558777	LOC106558777	XR_001316143.2	NA	NA	NA	NA		0	0	0	0	0	0	0	0	0.650632	0.25419	0	0
106558779	LOC106558779	XR_001316145.2	NA	NA	NA	NA		0	0	0	0	0	0	0	0	0.02962	0.040759	0	0
106558781	LOC106558781	XR_001316147.2	NA	NA	NA	NA		0	0	0	0	0	0	0	0	0	0.064844	0	0
106558784	LOC106558784	XR_001316153.2	GO:0005886(plasma membrane);GO:0006812(cation transport);GO:0007267(cell-cell signaling);GO:0012505(endomembrane system);GO:0022829(wide pore channel activity)	NA	NA	NA	pannexin-3 [Canis lupus familiaris]	0.075725	0	0.019759	0.084276	0.088869	0.087604	0.070669	0	0.034313	0.031515	0	0.029369
106558787	LOC106558787	XM_022418181.1;XM_022418182.1;XM_014113355.2;XM_014113356.2;XM_022418183.1;XM_022418184.1;XM_022418185.1	GO:0003674(molecular_function);GO:0005575(cellular_component);GO:0008150(biological_process);GO:0008150(biological_process)	NA	NA	NA	uncharacterized protein LOC106558787 isoform X2 [Canis lupus familiaris]	0.829441	1.34009	0.663525	0.780591	0.403096	0.41097	1.19239	1.21238	0	0	0.50371	0.50027
106558791	LOC106558791	XR_002626406.1;XR_001316165.2	NA	NA	NA	NA		0.0734082	0.0686001	0	0.0749634	0.114311	0.106066	0	0.0827937	0.120287	0.0812161	0	0.0625718
106558805	LOC106558805	XR_002626543.1	GO:0004197(cysteine-type endopeptidase activity);GO:0006508(proteolysis);GO:0006915(apoptotic process);GO:0042981(regulation of apoptotic process)	04621(NOD-like receptor signaling pathway)	K04394	EC:3.4.22.57;EC:3.4.22.64	caspase-1/caspase-4 hybrid [Canis lupus familiaris]	0	0	0	0	0	0	0	0	0.065275	0.068325	0	0
106558808	LOC106558808	XR_001316208.2	NA	NA	NA	NA		0	0	0.01329	0.019829	0	0	0	0	0	0	0	0
106558811	LOC106558811	XR_001316218.2	NA	NA	NA	NA		0	0	0	0.118576	0.163856	0	0	0.047959	0	0	0	0
106558812	LOC106558812	XR_001316219.2	NA	NA	NA	NA		0	0	0	0	0	0	0	0	0.173074	0.131402	0.191618	0.302361
106558814	LOC106558814	XR_001316221.2	NA	NA	NA	NA		0	0	0	0	0	0	0	0	0.074469	0.034198	0	0
106558833	LOC106558833	XR_002626927.1	NA	NA	NA	NA		0.033887	0	0	0	0.019832	0.019601	0	0	0.018925	0	0	0
106558850	LOC106558850	XR_002627148.1	NA	NA	NA	NA	hCG2042628 [Homo sapiens]	0	0	0	0	0	0	0	0	0	0.02779	0	0
106558853	LOC106558853	XR_001316298.2	NA	NA	NA	NA	unnamed protein product, partial [Gulo gulo]	0	0	0	0	0.0105141	0	0.0104971	0	0	0	0	0
106558856	LOC106558856	XR_001316311.2	NA	NA	NA	NA		0	0	0	0	0	0	0	0	0	0.0511418	0	0
106558860	LOC106558860	XR_001316320.2	NA	NA	NA	NA		0	0	0	0	0	0	0	0	0.01256	0	0	0
106558884	LOC106558884	XR_001316346.2	NA	NA	NA	NA		0	0	0	0	0	0	0	0	0	0	0	0.069541
106558889	PAPOLB	XM_014114320.2	GO:0004652(polynucleotide adenylyltransferase activity);GO:0005634(nucleus);GO:0005737(cytoplasm);GO:0006378(mRNA polyadenylation)	03015(mRNA surveillance pathway)	K14376	EC:2.7.7.19	poly(A) polymerase beta [Canis lupus familiaris]	0.531087	0.573493	0.994538	0.934722	0.968267	0.8179	0.71778	0.817812	0.487522	0.283759	0.434031	0.49921
106558902	ZSCAN32	XM_014114433.2	GO:0000723(telomere maintenance);GO:0000781(chromosome, telomeric region);GO:0006281(DNA repair);GO:0007093(mitotic cell cycle checkpoint);GO:0030870(Mre11 complex);GO:0051321(meiotic cell cycle)	NA	NA	NA	LOW QUALITY PROTEIN: zinc finger and SCAN domain-containing protein 32 [Canis lupus familiaris]	0.401775	0.57415	0.554782	0.683526	0.820502	0.486931	0.741369	0.481694	0.305657	0.503244	0.471665	0.493208
106558905	LOC106558905	XM_022420335.1	GO:0004930(G-protein coupled receptor activity);GO:0004984(olfactory receptor activity);GO:0005886(plasma membrane);GO:0007186(G-protein coupled receptor signaling pathway);GO:0016021(integral component of membrane);GO:0050911(detection of chemical stimulus involved in sensory perception of smell)	04740(Olfactory transduction)	K04257	NA	LOW QUALITY PROTEIN: olfactory receptor 6C74-like [Canis lupus dingo]	0	0	0	0	0	0	0	0	0	0.04193	0	0
106558916	LOC106558916	XR_001316379.2	NA	NA	NA	NA		0.043945	0.022766	0	0	0	0.050838	0	0	0.141335	0.245872	0.090243	0
106558917	CHP2	XM_014114466.2	GO:0005509(calcium ion binding);GO:0005634(nucleus);GO:0005737(cytoplasm);GO:0005886(plasma membrane);GO:0008284(positive regulation of cell proliferation);GO:0010922(positive regulation of phosphatase activity);GO:0042307(positive regulation of protein import into nucleus);GO:0045944(positive regulation of transcription by RNA polymerase II);GO:0070886(positive regulation of calcineurin-NFAT sig…	NA	NA	NA	calcineurin B homologous protein 2 [Canis lupus familiaris]	0.013604	0	0	0	0	0	0	0	0.53034	0.668924	0	0
106558918	LOC106558918	XR_002627586.1	NA	NA	NA	NA		0	0	0	0.0455875	0	0.0816797	0	0	0	0	0	0
106558921	LOC106558921	XM_014114474.2	NA	NA	NA	NA	uncharacterized protein LOC112640593 [Canis lupus dingo]	0	0	0	0	0	0	0	0	1.0318	0.562471	0	0
106558922	LOC106558922	XM_022420706.1	GO:0004930(G-protein coupled receptor activity);GO:0004984(olfactory receptor activity);GO:0005886(plasma membrane);GO:0007186(G-protein coupled receptor signaling pathway);GO:0016021(integral component of membrane);GO:0050911(detection of chemical stimulus involved in sensory perception of smell)	04740(Olfactory transduction)	K04257	NA	LOW QUALITY PROTEIN: olfactory receptor 6C6-like [Canis lupus familiaris]	0.041789	0.043299	0	0	0.049087	0	0.049009	0.043	0	0	0	0
106558935	LOC106558935	XR_002627595.1	NA	NA	NA	NA		0	0	0	0	0	0	0	0	0	0.0815823	0	0
106558940	LOC106558940	XR_001316426.2	NA	NA	NA	NA		0	0	0.353344	0.254664	0	0	0.236294	0.154501	0.407092	0.467369	0	0.177933
106558952	LOC106558952	XM_022420414.1;XM_022420415.1	GO:0005515(protein binding);GO:0005515(protein binding)	NA	NA	NA	uncharacterized protein LOC106558952 isoform X2 [Canis lupus familiaris]	0	0	0	0	0	0	0	0	0	0	0.0874176	0.0576049
106558956	LOC106558956	XR_001316454.2	NA	NA	NA	NA	unnamed protein product [Gulo gulo]	0	0	0.017566	0	0	0	0	0	0.044751	0.020551	0	0
106558958	LOC106558958	XR_001316455.2	NA	NA	NA	NA		0	0	0	0.042331	0	0	0	0	0	0	0	0.008031
106558959	LOC106558959	XR_002627813.1;XR_001316456.2	NA	NA	NA	NA		0	0	0.0828126	0	0.0355811	0.0832255	0	0	0.0511122	0	0	0
106558965	LOC106558965	XR_001316462.2	NA	NA	NA	NA		1.04296	0.868073	0.426444	0.7685	0.828905	0.837609	0.439077	0.649786	0	0	0.428213	0.757098
106558973	LOC106558973	XR_002628060.1	NA	NA	NA	NA		0	0	0	0.10493	0	0	0	0	0	0	0	0
106558975	LOC106558975	XR_002629749.1	GO:0000723(telomere maintenance);GO:0000781(chromosome, telomeric region);GO:0006281(DNA repair);GO:0007093(mitotic cell cycle checkpoint);GO:0030870(Mre11 complex);GO:0051321(meiotic cell cycle)	00980(Metabolism of xenobiotics by cytochrome P450);04976(Bile secretion);05204(Chemical carcinogenesis)	NA	NA	endogenous retrovirus group K member 9 Gag polyprotein-like [Canis lupus familiaris]	0	0	0	0	0	0	0	0	0	0.039988	0	0
106558993	CLEC20A	XM_022421694.1	GO:0030246(carbohydrate binding)	04145(Phagosome)	K06560	NA	putative C-type lectin domain family 20 member A [Canis lupus familiaris]	0	0	0	0	0	0	0.068841	0	0	0	0	0
106558998	LOC106558998	XM_014115026.2	GO:0000166(nucleotide binding);GO:0000380(alternative mRNA splicing, via spliceosome);GO:0000381(regulation of alternative mRNA splicing, via spliceosome);GO:0003729(mRNA binding);GO:0006376(mRNA splice site selection);GO:0048025(negative regulation of mRNA splicing, via spliceosome);GO:0048026(positive regulation of mRNA splicing, via spliceosome);GO:0090394(negative regulation of excitatory pos…	NA	NA	NA	uncharacterized protein LOC106558998 [Canis lupus familiaris]	0	0	0	0	0	0	0	0	0.168611	0.247778	0	0.029273
106559001	LOC106559001	XR_002628188.1	NA	NA	NA	NA		0	0	0	0	0	0	0	0	0.047392	0	0	0
106559007	LOC106559007	XR_001316518.2	NA	NA	NA	NA		0	0	0.069559	0	0	0	0	0	0	0	0	0
106559015	LOC106559015	XR_001316539.2	NA	NA	NA	NA		0	0	0	0	0	0	0	0	0.09326	0	0	0
106559069	LOC106559069	XR_002628920.1	NA	NA	NA	NA		0	0	0	0	0	0	0	0	0.0298631	0.0548557	0	0
106559070	LOC106559070	XR_001316627.2	NA	NA	NA	NA		0	0	0	0	0	0	0	0.034954	0.037943	0	0	0
106559079	LOC106559079	XR_001316635.2;XR_002628821.1	NA	NA	NA	NA		0	0	0	0	0	0	0	0	1.48162	0.899904	0	0
106559133	LOC106559133	XR_001316643.2	NA	NA	NA	NA		0.0120344	0	0	0	0	0	0	0	0	0.0123456	0	0
106559139	LOC106559139	XR_001316650.2	NA	NA	NA	NA		0	0	0	0	0	0	0	0	0.06849	0	0	0
106559145	ZNF793	XM_022404255.1;XM_022404262.1;XM_022404270.1;XM_022404276.1;XM_022404277.1;XM_022404284.1;XM_022404288.1;XM_022404273.1	GO:0000977(RNA polymerase II regulatory region sequence-specific DNA binding);GO:0003700(DNA binding transcription factor activity);GO:0005622(intracellular);GO:0006355(regulation of transcription, DNA-templated);GO:0046872(metal ion binding);GO:0046872(metal ion binding)	NA	NA	NA	zinc finger protein 793 isoform X1 [Canis lupus familiaris]	0.0816064	0.347307	0.440746	0.358173	0.191784	0.696242	0.263458	0.378529	0.124129	0.327822	0.0891623	0.305805
106559147	CTSG	XM_014115810.2	GO:0004252(serine-type endopeptidase activity);GO:0005615(extracellular space);GO:0005634(nucleus);GO:0005737(cytoplasm);GO:0005886(plasma membrane);GO:0006468(protein phosphorylation);GO:0006955(immune response);GO:0008201(heparin binding);GO:0016485(protein processing);GO:0030141(secretory granule);GO:0031012(extracellular matrix);GO:0032496(response to lipopolysaccharide);GO:0043231(intracellu…	04080(Neuroactive ligand-receptor interaction);04142(Lysosome);04614(Renin-angiotensin system);05322(Systemic lupus erythematosus);05146(Amoebiasis)	K01319	EC:3.4.21.20	cathepsin G [Canis lupus familiaris]	0	0	0	0	0	0	0	0	0	0.132735	0	0
106559148	LOC106559148	XR_002628974.1;XR_002628973.1	NA	NA	NA	NA		0.0715793	0.0996445	0.0336936	0.0397373	0.11467	0.0451739	0.0572433	0.0600564	0	0.0329903	0	0.0283575
106559157	LOC106559157	XR_001316686.2	NA	NA	NA	NA		0.096968	0.10566	0.034235	0.087167	0.067275	0	0.06693	0.086052	0.210989	0.028493	0.309584	0.124722
106559162	LOC106559162	XR_002629161.1;XR_001316696.2	NA	NA	NA	NA		0	0.0113854	0	0.0111826	0.0387225	0	0	0	0	0	0	0
106559165	LOC106559165	XR_001316703.2	NA	NA	NA	NA	protein enabled homolog [Canis lupus dingo]	0	0.054022	0.069387	0.053058	0	0	0	0	0	0.103749	0	0
106559168	LOC106559168	XR_001316708.2	NA	NA	NA	NA		0	0	0	0	0	0	0	0.218409	0.322764	0.168017	0	0
106559188	LOC106559188	XR_002615071.1;XR_002615085.1	GO:0003676(nucleic acid binding);GO:0005622(intracellular);GO:0006355(regulation of transcription, DNA-templated);GO:0046872(metal ion binding);GO:0046872(metal ion binding)	NA	NA	NA	phosphorylase b kinase regulatory subunit beta isoform X4 [Canis lupus familiaris]	0.0333314	0.0758925	0.0156496	0.059064	0.107406	0.111804	0.0336562	0.0481236	0.0217845	0	0	0.0223511
106559196	LOC106559196	XR_002629442.1;XR_001316763.2	GO:0004142(diacylglycerol cholinephosphotransferase activity);GO:0006657(CDP-choline pathway);GO:0006663(platelet activating factor biosynthetic process);GO:0016021(integral component of membrane);GO:0016021(integral component of membrane)	NA	NA	NA	transcription initiation factor TFIID subunit 8 isoform X1 [Canis lupus dingo]	0.131591	0.0723441	0.148273	0.132616	0.16703	0.0896532	0.0391896	0.0882783	0	0.0335778	0.085724	0.0525056
106559206	LOC106559206	XR_001316796.2	NA	NA	NA	NA		0	0	0	0	0	0	0	0	0.02535	0.079981	0	0
106559226	LOC106559226	XR_001316799.2	NA	NA	NA	NA		0	0	0	0	0	0	0	0	0.097254	0	0	0
106559231	LOC106559231	XR_001316810.2	NA	NA	NA	NA	PREDICTED: uncharacterized protein LOC103665972 [Ursus maritimus]	0	0.012548	0	0	0.028452	0	0	0	0	0	0	0
106559232	LOC106559232	XR_001316813.2;XR_001316814.2	NA	NA	NA	NA		0.006807	0	0	0	0	0	0	0	0.0933036	0.136471	0	0
106559242	LOC106559242	XR_002630340.1	NA	NA	NA	NA		0	0	0	0	0	0	0	0	0.219184	0.20131	0	0
106559255	LOC106559255	XR_002629834.1;XR_002629832.1;XR_002629835.1	NA	NA	NA	NA		0	0	0	0	0	0	0	0	0.323823	0.318084	0	0
106559262	DPRX	XM_022404376.1	GO:0005634(nucleus);GO:0006355(regulation of transcription, DNA-templated);GO:0043565(sequence-specific DNA binding)	NA	NA	NA	divergent paired-related homeobox [Canis lupus familiaris]	0.021903	0.022855	0	0.020946	0	0	0	0	0	0	0	0
106559263	LOC106559263	XM_014116473.2	GO:0003676(nucleic acid binding);GO:0003700(DNA binding transcription factor activity);GO:0005622(intracellular);GO:0006355(regulation of transcription, DNA-templated);GO:0046872(metal ion binding)	NA	NA	NA	putative protein ZNF720, partial [Canis lupus familiaris]	0	0.233215	0	0.140519	0.835368	1.05265	0.131986	0.32852	0	0	0	0
106559269	LOC106559269	XM_014116487.2	NA	04350(TGF-beta signaling pathway)	K04658	NA	ankyrin repeat and fibronectin type-III domain-containing protein 1 [Vulpes vulpes]	0	0	0	0	0.008311	0	0	0	0.01191	0.013899	0	0
106559274	LOC106559274	XR_001316850.2	NA	NA	NA	NA	putative p150 [Homo sapiens]	0	0	0.038595	0	0.103403	0	0	0.090581	0	0	0	0
106559283	C1H19orf73	XM_022404974.1	GO:0005515(protein binding)	NA	NA	NA	LOW QUALITY PROTEIN: putative uncharacterized protein C19orf73 homolog [Canis lupus familiaris]	0	0	0	0	0	0.070347	0	0	0	0	0	0
106559290	LOC106559290	XR_001316868.2	NA	NA	NA	NA		0	0	0	0	0	0	0	0	0	0.184202	0	0
106559292	LOC106559292	XR_001316881.2	NA	NA	NA	NA	PREDICTED: uncharacterized protein LOC103662142 [Ursus maritimus]	0	0.091647	0.191698	0.135018	0	0.115026	0	0	0.281326	0.04537	0	0
106559301	LOC106559301	XM_014116707.2	NA	NA	NA	NA	zinc finger protein 2, partial [Canis lupus familiaris]	0	0	0.036018	0	0	0	0	0	0	0.084278	0	0
106559303	LOC106559303	XM_014116709.2	GO:0003676(nucleic acid binding);GO:0005622(intracellular);GO:0006355(regulation of transcription, DNA-templated)	NA	NA	NA	LOW QUALITY PROTEIN: zinc finger protein 345-like [Callorhinus ursinus]	0.045554	0	0	0	0.026755	0	0	0	0.025441	0.023366	0	0
106559307	LOC106559307	XR_001316912.2;XR_002630076.1	NA	NA	NA	NA		0	0	0	0	0	0	0	0	0.0112468	0	0	0
106559315	LOC106559315	XR_001316921.2	NA	NA	NA	NA	hypothetical protein M91_00772 [Bos mutus]	0	0	0.083963	0.021706	0.062635	0.0987	0.037521	0	0.114219	0.065643	0	0
106559335	LOC106559335	XR_001316977.2	NA	NA	NA	NA		0	0.032786	0	0	0	0	0	0	0	0	0	0.013681
106559338	LOC106559338	XR_001316986.2	NA	NA	NA	NA	hypothetical protein M91_09898 [Bos mutus]	0	0	0.035336	0	0.047337	0.122833	0	0	0.045012	0	0	0
106559347	LOC106559347	XM_022424123.1	GO:0003674(molecular_function);GO:0005575(cellular_component);GO:0008150(biological_process)	04924(Renin secretion);04972(Pancreatic secretion)	K05030	NA	uncharacterized protein LOC106559347 isoform X1 [Canis lupus familiaris]	0	0	0	0	0	0.0226508	0	0	0.0218697	0.037651	0	0
106559357	LOC106559357	XR_002630401.1	GO:0004888(transmembrane signaling receptor activity);GO:0004930(G-protein coupled receptor activity);GO:0004984(olfactory receptor activity);GO:0005886(plasma membrane);GO:0007186(G-protein coupled receptor signaling pathway);GO:0016021(integral component of membrane);GO:0050907(detection of chemical stimulus involved in sensory perception);GO:0050911(detection of chemical stimulus involved in s…	NA	NA	NA	glycerophosphodiester phosphodiesterase domain-containing protein 4 isoform X15 [Canis lupus familiaris]	0.072695	0.035842	0.058083	0	0	0.036802	0.015483	0	0.025759	0.034145	0	0
106559362	LOC106559362	XR_002627805.1	NA	NA	NA	NA		0	0	0	0	0	0	0.028357	0	0	0.0388	0	0
106559381	LOC106559381	XR_001317079.2	NA	NA	NA	NA		0	0	0	0	0	0	0	0	0.130793	0	0	0
106559386	LOC106559386	XR_001317092.2	NA	NA	NA	NA		0	0	0	0	0	0	0.128831	0	0	0	0	0
106559397	LOC106559397	XR_002630619.1	NA	NA	NA	NA		0	0	0	0.043219	0	0	0	0	2.87897	3.1322	0	0
106559406	VAX2	XM_014117459.2	GO:0000122(negative regulation of transcription by RNA polymerase II);GO:0001162(RNA polymerase II intronic transcription regulatory region sequence-specific DNA binding);GO:0001227(transcriptional repressor activity, RNA polymerase II transcription regulatory region sequence-specific DNA binding);GO:0005634(nucleus);GO:0005737(cytoplasm);GO:0007409(axonogenesis);GO:0007601(visual perception);GO:…	NA	NA	NA	ventral anterior homeobox 2 [Canis lupus familiaris]	0.034222	0.035458	0.030007	0.034825	0	0	0	0	0	0	0	0
106559407	LOC106559407	XR_002630722.1	NA	NA	NA	NA		0	0	0	0	0	0	0	0	0	0	0	0.0149599
106559408	LOC106559408	XR_001317125.2	NA	NA	NA	NA		0	0	0	0	0	0	0	0.024341	0	0.025067	0	0
106559411	LOC106559411	XR_002630732.1	NA	NA	NA	NA		0	0	0.040655	0	0	0	0	0	0.103575	0.136994	0	0
106559415	LOC106559415	XR_001317134.2	NA	NA	NA	NA		0.049055	0.089341	0.016201	0.06591	0	0.025567	0	0	0.078051	0	0	0.064549
106559419	LOC106559419	XR_002630678.1	NA	NA	NA	NA		0	0	0	0	0	0	0	0	0	0	0	0.021975
106559423	LOC106559423	XR_002630933.1;XR_002630934.1;XR_002630937.1;XR_002630938.1;XR_002630935.1;XR_002630936.1	NA	NA	NA	NA		0.38704	0.337209	0.166359	0.229905	0.3459	0.253056	0.419927	0.385482	0.0114317	0.0367862	0.0939401	0.200685
106559424	LOC106559424	XR_001317144.2	NA	NA	NA	NA		0	0	0	0	0	0	0	0	0.082535	0.104013	0	0
106559427	LOC106559427	XR_001317149.2	NA	NA	NA	NA		0	0	0	0	0	0	0	0	0	0.0403	0	0.019044
106559439	LOC106559439	XR_002628469.1	NA	NA	NA	NA		0.041321	0	0	0	0.121344	0	0	0	0	0	0	0.031161
106559441	LOC106559441	XM_022424852.1;XR_002630982.1;XR_002630979.1;XR_002630980.1;XR_002630998.1;XR_002630999.1;XR_002631003.1;XR_002630978.1;XR_002631000.1;XR_001317223.2;XR_002630996.1;XR_002630981.1;XR_002631001.1;XR_002631004.1;XR_001317221.2;XR_001317219.2;XR_001317203.2;XR_001317222.2;XR_002630985.1;XR_002630997.1;XR_002631002.1;XR_002630994.1;XR_002630995.1;XR_001317218.2;XR_001317217.2;XR_002630993.1;XR_001317…	GO:0005524(ATP binding);GO:0005634(nucleus);GO:0005737(cytoplasm);GO:0005874(microtubule);GO:0008017(microtubule binding);GO:0008568(microtubule-severing ATPase activity);GO:0031122(cytoplasmic microtubule organization);GO:0051013(microtubule severing);GO:0051013(microtubule severing)	NA	NA	NA	uncharacterized protein LOC106559441 [Canis lupus familiaris]	0.173235	0.16689	0.14542	0.169299	0.305421	0.303248	0.192057	0.153602	0.334044	0.431502	0.0903617	0.121857
106559443	LOC106559443	XR_001317225.2	GO:0001932(regulation of protein phosphorylation);GO:0002755(MyD88-dependent toll-like receptor signaling pathway);GO:0003725(double-stranded RNA binding);GO:0003727(single-stranded RNA binding);GO:0004872(receptor activity);GO:0004888(transmembrane signaling receptor activity);GO:0005764(lysosome);GO:0005768(endosome);GO:0005783(endoplasmic reticulum);GO:0005887(integral component of plasma memb…	NA	NA	NA		0	0	0	0	0.041569	0.008673	0	0	0	0.014532	0	0
106559447	LOC106559447	XR_001317229.2	GO:0005085(guanyl-nucleotide exchange factor activity);GO:0005622(intracellular);GO:0007264(small GTPase mediated signal transduction);GO:0043547(positive regulation of GTPase activity)	NA	NA	NA	hypothetical protein M91_12677 [Bos mutus]	0	0	0	0	0.026268	0	0	0	0.074846	0.045883	0	0
106559457	LOC106559457	XM_022425044.1	GO:0003674(molecular_function);GO:0005637(nuclear inner membrane);GO:0005654(nucleoplasm);GO:0007275(multicellular organism development);GO:0007283(spermatogenesis);GO:0030154(cell differentiation);GO:0070062(extracellular exosome)	NA	NA	NA	LOW QUALITY PROTEIN: nuclear pore-associated protein 1-like [Canis lupus familiaris]	0	0	0	0	0.022591	0	0	0	0	0	0	0
106559459	LOC106559459	XR_001317249.2;XR_002628548.1	NA	NA	NA	NA		0.0282822	0	0	0	0	0	0	0	0.0426565	0.0544608	0	0
106559472	LOC106559472	XR_002631384.1	NA	NA	NA	NA		0.110725	0.061547	0	0	0	0	0	0	0	0	0	0
106559474	LOC106559474	XR_001317284.2;XR_002631399.1	NA	NA	NA	NA		0.259422	0.182516	0.0943929	0.149384	0.068972	0.101892	0	0.222822	0.298853	0.271065	0.276698	0
106559476	LOC106559476	XR_001317293.1	NA	NA	NA	NA		0	0	0	0	0	0	0	0	0	0.0217886	0	0
106559483	LOC106559483	XR_002631487.1	NA	NA	NA	NA		0	0	0	0	0	0	0	0	0	0.0144207	0	0
106559499	LOC106559499	XR_002631659.1;XR_002631660.1	NA	NA	NA	NA		0	0	0	0.104664	0.242915	0.118559	0.0909483	0.0656492	0	0	0	0
106559535	LOC106559535	XM_022425228.1;XR_002631300.1	NA	NA	NA	NA	uncharacterized protein LOC106559535 isoform X2 [Canis lupus familiaris]	0	0	0.0123625	0.00956511	0	0	0	0	0.0360004	0.0353577	0	0
106559542	LOC106559542	XR_002625398.1;XR_002625392.1	NA	NA	NA	NA		0	0.0226854	0.0383282	0.0445612	0.0385769	0.0254636	0	0	0	0	0	0
106559543	SUSD3	XM_022422357.1	GO:0005886(plasma membrane);GO:0016021(integral component of membrane)	NA	NA	NA	sushi domain-containing protein 3 isoform X1 [Canis lupus dingo]	0	0.0280825	0	0	0	0	0	0	0.572833	0.645409	0	0
106559551	LOC106559551	XM_022428068.1	NA	NA	NA	NA	uncharacterized protein LOC106559551 [Canis lupus familiaris]	0.504164	0.370935	0.533517	0.619018	0.665132	0.430153	0.338369	0.529125	0.429041	0.500929	0.294765	0.256045
106559557	LOC106559557	XR_002632189.1;XR_002632187.1	NA	NA	NA	NA	uncharacterized protein LOC111097605 isoform X1 [Canis lupus familiaris]	0	0.0140776	0.00981695	0.025602	0.0420105	0	0	0.0154444	0.0334113	0	0	0
106559579	LOC106559579	XR_001317433.2	NA	NA	NA	NA		0	0	0	0	0	0	0	0	0	0.065152	0	0
106559580	LOC106559580	XR_001317434.2	NA	NA	NA	NA		0	0	0	0	0.0103335	0	0	0	0	0	0	0
106559589	LOC106559589	XR_001317446.2	NA	NA	NA	NA		0	0.072991	0.061771	0	0	0	0	0	0	0	0	0.061893
106559603	LOC106559603	XR_001317463.2	NA	NA	NA	NA		0.022626	0	0	0.011554	0.013336	0	0	0	0	0	0	0.011008
106559606	LOC106559606	XR_001317473.2	NA	NA	NA	NA		0	0	0	0	0.030056	0	0	0	0	0	0	0
106559608	LOC106559608	XM_014118514.1	NA	NA	NA	NA	proline-rich protein HaeIII subfamily 1-like [Canis lupus familiaris]	0	0	0	0	0	0	0	0	0	0	0	0.004309
106559620	LOC106559620	XR_001317489.2	NA	NA	NA	NA		1.62301	1.06276	0.533783	0.716493	1.24049	1.21407	0.576338	1.01536	3.3555	3.30855	0.717538	0.15882
106559632	LOC106559632	XR_002632712.1	NA	NA	NA	NA		0	0	0	0	0	0	0	0	0	0	0	0.035672
106559636	LOC106559636	XM_022426507.1	GO:0004930(G-protein coupled receptor activity);GO:0007186(G-protein coupled receptor signaling pathway);GO:0014069(postsynaptic density);GO:0016021(integral component of membrane);GO:0016525(negative regulation of angiogenesis);GO:0051965(positive regulation of synapse assembly)	04115(p53 signaling pathway)	K04596	NA	brain-specific angiogenesis inhibitor 1-like [Canis lupus familiaris]	0.088724	0.072496	0.196144	0.109655	0.228103	0.250469	0.38198	0.236176	0	0	0	0
106559644	LOC106559644	XR_001317558.2	NA	NA	NA	NA		0	0	0.032027	0.070194	0.064354	0	0.042531	0	0	0	0	0
106559645	LOC106559645	XR_002632548.1	NA	NA	NA	NA		0	0	0	0	0	0	0	0	0	0	0	0.025039
106559646	LOC106559646	XR_001317565.2	NA	NA	NA	NA		0.051316	0	0	0	0	0	0	0	0	0	0	0.030433
106559647	LOC106559647	XR_002633485.1;XR_002633482.1;XM_022428091.1;XR_002633484.1	GO:0003676(nucleic acid binding);GO:0003700(DNA binding transcription factor activity);GO:0005622(intracellular);GO:0006355(regulation of transcription, DNA-templated);GO:0046872(metal ion binding);GO:0046872(metal ion binding)	NA	NA	NA	putative protein ZNF720 [Canis lupus familiaris]	0.751065	0.72356	1.83895	1.85921	5.28617	4.42893	1.12705	1.81436	0.0799342	0.0943918	0.313707	0.321164
106559658	LOC106559658	XM_014118871.2	NA	NA	NA	NA	synapsin-1-like [Canis lupus familiaris]	0	0	0	0	0	0	0	0.055295	0	0	0	0
106559659	LOC106559659	XR_002632558.1	GO:0003964(RNA-directed DNA polymerase activity);GO:0006310(DNA recombination);GO:0009036(Type II site-specific deoxyribonuclease activity);GO:0032197(transposition, RNA-mediated);GO:0032199(reverse transcription involved in RNA-mediated transposition);GO:0046872(metal ion binding);GO:0090305(nucleic acid phosphodiester bond hydrolysis)	NA	NA	NA	hypothetical protein M91_14419, partial [Bos mutus]	0	0	0	0	0	0	0	0	0.022913	0	0	0
106559661	LOC106559661	XR_001317625.2	NA	NA	NA	NA		0.0172651	0	0	0	0	0	0	0	0	0	0	0
106559666	LOC106559666	XR_001317631.2	NA	NA	NA	NA		0	0	0	0	0	0	0	0	0	0.0315052	0	0
106559676	LOC106559676	XM_014118914.1	NA	NA	NA	NA	nascent polypeptide-associated complex subunit alpha, muscle-specific form-like [Canis lupus familiaris]	0	0	0	0	0	0	0	0	0.010788	0.029175	0	0
106559678	LOC106559678	XR_001317641.2	NA	NA	NA	NA		0	0	0	0	0.055488	0	0	0.048607	0	0.048633	0	0
106559708	LOC106559708	XR_001317704.2	NA	NA	NA	NA		0	0	0	0	0	0	0	0	0.072721	0	0	0
106559712	LOC106559712	XR_002632800.1;XR_002632801.1	GO:0004842(ubiquitin-protein transferase activity);GO:0005622(intracellular);GO:0006914(autophagy);GO:0008270(zinc ion binding);GO:0030674(protein binding, bridging);GO:0032880(regulation of protein localization);GO:0051865(protein autoubiquitination);GO:0051865(protein autoubiquitination)	NA	NA	NA	E3 ubiquitin-protein ligase TRIM17 isoform X1 [Canis lupus familiaris]	0.044314	0.019131	0.019429	0	0.052053	0	0	0.034199	0.377707	0.341106	0	0.0639156
106559780	LOC106559780	XR_002614267.1	GO:0003677(DNA binding);GO:0005634(nucleus);GO:0006355(regulation of transcription, DNA-templated);GO:0046872(metal ion binding)	NA	NA	NA	uncharacterized protein LOC106559780 [Canis lupus familiaris]	0	0	0	0	0	0	0	0	0	0.00864531	0	0
106559785	LOC106559785	XR_001317823.2	NA	NA	NA	NA		0.338326	0.152305	0.439828	0.353751	0.453403	0.451242	0	0.172617	0.122575	0.158243	0.275087	0.306101
106559786	LOC106559786	XR_001317825.2	NA	NA	NA	NA		0	0	0	0	0	0	0	0	0.032111	0	0	0
106559800	LOC106559800	XM_014119791.2	GO:0003682(chromatin binding);GO:0005634(nucleus);GO:0019827(stem cell population maintenance);GO:0031060(regulation of histone methylation);GO:0060484(lung-associated mesenchyme development);GO:2000648(positive regulation of stem cell proliferation)	NA	NA	NA	developmental pluripotency-associated protein 2-like [Canis lupus familiaris]	0	0	0	0	0	0	0.041467	0	0	0	0	0
106559804	LOC106559804	XR_002614539.1	NA	NA	NA	NA	PREDICTED: uncharacterized protein LOC104668965 [Rhinopithecus roxellana]	0	0	0	0	0	0.042214	0	0	0	0	0	0
106559822	LOC106559822	XR_002614480.1;XR_002614482.1	GO:0003677(DNA binding);GO:0005634(nucleus);GO:0006355(regulation of transcription, DNA-templated);GO:0046872(metal ion binding);GO:0046872(metal ion binding)	NA	NA	NA	LOW QUALITY PROTEIN: ubiquitin carboxyl-terminal hydrolase 17-like protein 17 [Vulpes vulpes]	0.0487265	0.0353043	0.0400141	0.00845424	0.0132458	0	0.0340315	0.034133	0.00927964	0.00852249	0	0
106559823	LOC106559823	XR_002614580.1	NA	NA	NA	NA	uncharacterized protein LOC112663250 isoform X1 [Canis lupus dingo]	0	0	0	0	0	0	0	0	0.0182032	0	0	0
106559827	LOC106559827	XR_002614510.1;XR_002614511.1	NA	04014(Ras signaling pathway);04015(Rap1 signaling pathway);04064(NF-kappa B signaling pathway);04020(Calcium signaling pathway);04514(Cell adhesion molecules (CAMs));04612(Antigen processing and presentation);04660(T cell receptor signaling pathway);04658(Th1 and Th2 cell differentiation);04659(Th17 cell differentiation);04672(Intestinal immune network for IgA production);05202(Transcriptional mi…	K10785	NA		0	0	0	0	0	0	0.0198157	0	0	0.0344831	0	0
106559831	LOC106559831	XR_001317889.2	GO:0003677(DNA binding);GO:0005634(nucleus);GO:0006355(regulation of transcription, DNA-templated);GO:0046872(metal ion binding)	NA	NA	NA	spindle and centriole-associated protein 1 isoform X1 [Vulpes vulpes]	0	0	0	0	0	0	0	0	0	0.043295	0	0
106559846	LOC106559846	XR_001317906.2	NA	NA	NA	NA		0	0	0	0	0	0	0	0	0.121709	0.189264	0	0
106559850	LOC106559850	XR_001317909.2	NA	NA	NA	NA		0.034959	0	0	0	0	0	0	0	0	0	0	0
106559854	LOC106559854	XR_002614786.1	NA	NA	NA	NA		0	0	0	0	0	0	0	0	0.011778	0.01615	0	0.010224
106559864	LOC106559864	XM_014120187.2	GO:0005085(guanyl-nucleotide exchange factor activity);GO:0043547(positive regulation of GTPase activity)	NA	NA	NA	large proline-rich protein BAG6-like [Canis lupus familiaris]	0.540497	0.499308	0.257606	0.224415	0.206658	0.157943	0.532545	0.215196	1.13304	1.35782	0.484389	0.447195
106559875	LOC106559875	XM_014120232.1	NA	NA	NA	NA	uncharacterized protein LOC106559875 [Canis lupus familiaris]	0	0	0.048764	0	0	0	0	0	0	0	0	0
106559881	LOC106559881	XR_001317958.2	GO:0001932(regulation of protein phosphorylation);GO:0002755(MyD88-dependent toll-like receptor signaling pathway);GO:0003725(double-stranded RNA binding);GO:0003727(single-stranded RNA binding);GO:0004872(receptor activity);GO:0004888(transmembrane signaling receptor activity);GO:0005764(lysosome);GO:0005768(endosome);GO:0005783(endoplasmic reticulum);GO:0005887(integral component of plasma memb…	NA	NA	NA		0	0	0.02043	0	0	0.024035	0.075143	0.035366	0	0	0	0
106559882	LOC106559882	XR_001317959.2	NA	NA	NA	NA		0	0	0.063301	0.036732	0	0	0.015696	0.036483	0	0.037029	0	0.044553
106559884	LOC106559884	XR_002615024.1	NA	NA	NA	NA		0	0	0	0	0	0	0	0	0.0211212	0.038544	0	0
106559885	LOC106559885	XR_001317975.2	NA	NA	NA	NA		0	0	0	0.193849	0	0	0	0	0	0	0	0
106559893	LOC106559893	XR_001317990.2	GO:0008270(zinc ion binding)	NA	NA	NA		0	0	0	0	0.117827	0	0	0	3.20905	3.17543	0	0
106559904	LOC106559904	XR_001318028.2	NA	NA	NA	NA	PREDICTED: uncharacterized protein LOC103671714 [Ursus maritimus]	0	0	0.00591	0.006883	0	0	0	0	0	0	0	0
106559906	LOC106559906	XR_001318038.2	NA	NA	NA	NA		0	0	0	0	0	0	0	0	0	0.0266202	0	0
106559909	LOC106559909	XR_001318047.2	NA	NA	NA	NA		0	0	0.0168177	0	0	0	0.0224933	0	0.0642675	0	0	0.0185958
106559919	LOC106559919	XR_001318062.2	NA	NA	NA	NA		0.056111	0	0	0	0	0	0.025531	0	0	0	0	0
106559920	TRNP1	XM_022404380.1	GO:0000166(nucleotide binding);GO:0003735(structural constituent of ribosome);GO:0005840(ribosome);GO:0006412(translation)	03010(Ribosome)	K02974	NA	TMF-regulated nuclear protein 1 [Canis lupus familiaris]	0.218158	0.184929	0.098165	0.121134	0.196263	0.32343	0.127306	0.115389	0.096314	0.100895	0.465896	0.529928
106559945	LOC106559945	XR_002615739.1	NA	NA	NA	NA	PREDICTED: mammalian ependymin-related protein 1 [Mustela putorius furo]	0	0	0	0	0	0	0	0	0.034378	0	0	0
106559955	LOC106559955	XR_001318142.2	NA	NA	NA	NA		0.174961	0.073791	0.111408	0.166243	0.166514	0.090393	0.06027	0	0.278606	0.162916	0.177742	0.209988
106559959	LOC106559959	XM_022405182.1	GO:0003677(DNA binding);GO:0003700(DNA binding transcription factor activity);GO:0005634(nucleus);GO:0006355(regulation of transcription, DNA-templated);GO:0006366(transcription by RNA polymerase II);GO:0007402(ganglion mother cell fate determination);GO:0007417(central nervous system development);GO:0007601(visual perception)	NA	NA	NA	POU domain, class 6, transcription factor 2-like [Canis lupus familiaris]	0	0	0	0	0	0	0	0	0.077346	0.082976	0	0
106559967	LOC106559967	XR_002632129.1	GO:0001932(regulation of protein phosphorylation);GO:0002755(MyD88-dependent toll-like receptor signaling pathway);GO:0003725(double-stranded RNA binding);GO:0003727(single-stranded RNA binding);GO:0004872(receptor activity);GO:0004888(transmembrane signaling receptor activity);GO:0005764(lysosome);GO:0005768(endosome);GO:0005783(endoplasmic reticulum);GO:0005887(integral component of plasma memb…	NA	NA	NA		0	0	0	0	0.055264	0	0	0	0	0	0	0
106559977	LOC106559977	XR_002615983.1;XR_002615982.1	NA	NA	NA	NA		0.0214955	0	0.0656406	0.0351292	0.04943	0.0798704	0.0143057	0	0	0	0	0
106559981	ZP1	XM_022405133.1	GO:0005576(extracellular region);GO:0005578(proteinaceous extracellular matrix);GO:0005794(Golgi apparatus);GO:0005886(plasma membrane);GO:0007339(binding of sperm to zona pellucida);GO:0016021(integral component of membrane);GO:0030141(secretory granule)	NA	NA	NA	LOW QUALITY PROTEIN: zona pellucida sperm-binding protein 1 [Canis lupus familiaris]	0	0	0	0	0	0	0	0	0	0	0	0.008817
106560001	LOC106560001	XR_002615977.1	NA	NA	NA	NA		0	0	0	0	0	0	0	0	0.0540586	0.0346572	0	0
106560016	LOC106560016	XR_001318240.2	NA	NA	NA	NA		0	0	0	0	0	0	0	0	0	0	0	0.00651434
106560017	LOC106560017	XR_001318244.2	NA	NA	NA	NA		0	0	0	0	0	0	0.019833	0	0	0	0	0
106560021	LOC106560021	XR_002616344.1	GO:0004993(G-protein coupled serotonin receptor activity);GO:0005887(integral component of plasma membrane);GO:0007210(serotonin receptor signaling pathway)	04020(Calcium signaling pathway);04080(Neuroactive ligand-receptor interaction);04726(Serotonergic synapse)	K04161	NA	5-hydroxytryptamine receptor 5B-like [Canis lupus dingo]	0	0	0.017365	0	0	0	0	0	0	0	0	0
106560033	LOC106560033	XR_002616298.1	NA	NA	NA	NA		0.162218	0.103245	0.141635	0.052465	0.144258	0.176861	0.082149	0.149942	0	0.049513	0	0.102576
106560045	LOC106560045	XR_001318303.2	NA	NA	NA	NA		0	0	0	0	0	0	0	0	0.01183	0	0	0
106560050	LOC106560050	XR_002616117.1	NA	NA	NA	NA		0	0	0	0	0	0	0	0	0	0.03526	0	0
106560056	LOC106560056	XR_001318323.2	NA	NA	NA	NA		0	0	0.057488	0	0	0	0	0	0	0.096768	0	0
106560064	LOC106560064	XR_002616495.1;XR_002616496.1	GO:0001932(regulation of protein phosphorylation);GO:0002755(MyD88-dependent toll-like receptor signaling pathway);GO:0003725(double-stranded RNA binding);GO:0003727(single-stranded RNA binding);GO:0004872(receptor activity);GO:0004888(transmembrane signaling receptor activity);GO:0005764(lysosome);GO:0005768(endosome);GO:0005783(endoplasmic reticulum);GO:0005887(integral component of plasma memb…	NA	NA	NA	PREDICTED: RNA-binding protein 43 isoform X2 [Odobenus rosmarus divergens]	0.0282729	0.0789534	0	0.0108821	0.00856836	0	0.0119182	0	0.105629	0.0984585	0	0.0465461
106560074	LOC106560074	XR_001318355.2	NA	NA	NA	NA		0	0	0	0	0.12318	0.055688	0	0	0.304707	0.333186	0	0
106560082	LOC106560082	XR_002616605.1	GO:0005654(nucleoplasm);GO:0006397(mRNA processing);GO:0071013(catalytic step 2 spliceosome)	03013(RNA transport);03015(mRNA surveillance pathway)	K13171	NA	serine/arginine repetitive matrix 1, isoform CRA_c, partial [Mus musculus]	0	0	0	0	0	0	0	0	0	0	0	0.0194096
106560094	LRTM1	XM_022406584.1	GO:0004860(protein kinase inhibitor activity);GO:0005737(cytoplasm);GO:0006469(negative regulation of protein kinase activity);GO:0016021(integral component of membrane);GO:0019221(cytokine-mediated signaling pathway);GO:0046426(negative regulation of JAK-STAT cascade);GO:0051965(positive regulation of synapse assembly)	NA	NA	NA	leucine-rich repeat and transmembrane domain-containing protein 1 [Canis lupus familiaris]	0	0	0	0	0	0	0	0	0	0	0	0.008238
106560115	LOC106560115	XM_014121858.2	NA	NA	NA	NA	small integral membrane protein 24-like [Canis lupus familiaris]	0.05217	0.064598	0	0.03736	0.024185	0.077173	0	0.039247	0	0	0	0
106560119	LOC106560119	XR_001318414.2	NA	NA	NA	NA		0	0.049586	0	0	0	0	0	0	0	0.159782	0	0
106560131	FAM240A	XM_022406799.1	GO:0004842(ubiquitin-protein transferase activity);GO:0005737(cytoplasm);GO:0005886(plasma membrane);GO:0008270(zinc ion binding);GO:0016567(protein ubiquitination);GO:0016607(nuclear speck)	NA	NA	NA	protein FAM240A [Vulpes vulpes]	0	0	0	0	0	0	0.0396127	0	0	0.0360426	0	0.108525
106560136	LOC106560136	XR_001318457.2	NA	NA	NA	NA		0	0	0	0	0	0	0	0	0	0.117422	0	0
106560151	C2CD4C	XM_014122402.2	GO:0005509(calcium ion binding);GO:0005544(calcium-dependent phospholipid binding);GO:0005886(plasma membrane);GO:0006906(vesicle fusion);GO:0017158(regulation of calcium ion-dependent exocytosis);GO:0019905(syntaxin binding);GO:0030276(clathrin binding);GO:0048791(calcium ion-regulated exocytosis of neurotransmitter)	NA	NA	NA	C2 calcium-dependent domain-containing protein 4C [Canis lupus familiaris]	0	0	0.033764	0	0	0	0	0	0.043009	0	0	0
106560153	LOC106560153	XR_001318497.2	NA	NA	NA	NA		0.02142	0	0.023399	0	0.012557	0.030871	0.046942	0.123561	0	0	0	0.060777
106560160	LOC106560160	XR_002617056.1;XR_002617050.1	GO:0004872(receptor activity);GO:0005509(calcium ion binding);GO:0005768(endosome);GO:0005783(endoplasmic reticulum);GO:0005794(Golgi apparatus);GO:0005903(brush border);GO:0005905(clathrin-coated pit);GO:0006898(receptor-mediated endocytosis);GO:0016324(apical plasma membrane);GO:0030139(endocytic vesicle);GO:0042803(protein homodimerization activity);GO:0042953(lipoprotein transport);GO:0070062…	04977(Vitamin digestion and absorption);04977(Vitamin digestion and absorption)	K14616	NA		0.11019	0	0	0	0.09421	0	0	0.290471	0	0	0	0.108226
106560172	LOC106560172	XR_002617220.1	NA	NA	NA	NA		0	0	0	0	0	0	0	0	0	0.0490525	0	0.0463605
106560180	LOC106560180	XR_002617465.1	NA	NA	NA	NA		0	0	0	0	0	0.0409824	0	0	0	0	0	0
106560182	MICALCL	XM_014122555.2	GO:0003779(actin binding);GO:0005634(nucleus);GO:0008270(zinc ion binding);GO:0010735(positive regulation of transcription via serum response element binding);GO:0016709(oxidoreductase activity, acting on paired donors, with incorporation or reduction of molecular oxygen, NAD(P)H as one donor, and incorporation of one atom of oxygen);GO:0019417(sulfur oxidation);GO:0030042(actin filament depolyme…	NA	NA	NA	F-actin-monooxygenase MICAL2 isoform X1 [Canis lupus dingo]	0.294754	0.248909	0.241547	0.274449	0.225533	0.20998	0.216897	0.287733	0.40391	0.413927	0.311009	0.31099
106560196	LOC106560196	XR_001318539.2	NA	NA	NA	NA		0.130407	0.189676	0	0.198311	0.126858	0	0.193435	0.136212	0.232505	0	0	0
106560205	LOC106560205	XR_001318552.2	NA	NA	NA	NA	unnamed protein product [Mus musculus]	0	0	0	0	0.044887	0	0	0	0.042228	0	0	0
106560210	LOC106560210	XR_001318559.2;XR_002617140.1	NA	NA	NA	NA		0.0361186	0.0374238	0	0	0.0898759	0.0401489	0	0	0	0.0370538	0	0.0843218
111089954	C3H4orf50	XM_022417198.1;XM_022417199.1	NA	NA	NA	NA	uncharacterized protein C4orf50 homolog isoform X1 [Canis lupus dingo]	0	0	0.0169786	0	0	0	0	0	0	0.0159064	0	0
111089971	HHATL	XM_005634308.3;XM_022408525.1	GO:0005783(endoplasmic reticulum);GO:0016021(integral component of membrane);GO:0048471(perinuclear region of cytoplasm);GO:0060262(negative regulation of N-terminal protein palmitoylation);GO:0060262(negative regulation of N-terminal protein palmitoylation)	NA	NA	NA	protein-cysteine N-palmitoyltransferase HHAT-like protein isoform X5 [Canis lupus familiaris]	0	0	0	0	0.0187099	0	0	0	0	0.0196128	0	0
111089975	LOC111089975	XM_022418512.1	GO:0005737(cytoplasm);GO:0007283(spermatogenesis);GO:0007291(sperm individualization);GO:0016021(integral component of membrane);GO:0030317(flagellated sperm motility)	04514(Cell adhesion molecules (CAMs))	K07378	NA	mucin-5AC isoform X1 [Canis lupus familiaris]	0	0	0.012683	0.01472	0.033921	0.016734	0	0	0	0	0	0
111089978	LOC111089978	XM_022406661.1	GO:0001669(acrosomal vesicle);GO:0005516(calmodulin binding);GO:0060474(positive regulation of flagellated sperm motility involved in capacitation);GO:2000344(positive regulation of acrosome reaction)	NA	NA	NA	IQ domain-containing protein F5-like [Canis lupus familiaris]	0	0.076495	0	0	0	0	0	0	0	0	0	0
111089979	LOC111089979	XM_022416639.1	GO:0016021(integral component of membrane)	NA	NA	NA	polycystic kidney disease protein 1-like 1 [Canis lupus familiaris]	0	0.051178	0	0.075398	0.055757	0	0.086892	0	0	0.050672	0	0.143673
111089992	IFNE	XM_022425479.1	GO:0008285(negative regulation of cell proliferation);GO:0030101(natural killer cell activation);GO:0046427(positive regulation of JAK-STAT cascade)	04630(Jak-STAT signaling pathway);04060(Cytokine-cytokine receptor interaction);04622(RIG-I-like receptor signaling pathway)	K05442	NA	interferon epsilon [Canis lupus familiaris]	0	0	0	0	0	0	0	0	0.488526	0.694981	0	0
111090017	LOC111090017	XM_022417931.1	GO:0000981(RNA polymerase II transcription factor activity, sequence-specific DNA binding);GO:0003677(DNA binding);GO:0005654(nucleoplasm);GO:0005737(cytoplasm)	NA	NA	NA	zinc finger protein 862-like [Canis lupus familiaris]	0	0	0	0	0	0	0	0	0.08955	0.145876	0	0
111090025	LOC111090025	XR_002614094.1	NA	NA	NA	NA		0.024352	0	0	0	0	0	0	0	0	0	0	0
111090028	LOC111090028	XR_002614102.1	NA	NA	NA	NA		0	0	0	0	0	0	0	0	0	0.015047	0	0
111090031	LOC111090031	XR_002614107.1	GO:0000723(telomere maintenance);GO:0000781(chromosome, telomeric region);GO:0006281(DNA repair);GO:0007093(mitotic cell cycle checkpoint);GO:0030870(Mre11 complex);GO:0051321(meiotic cell cycle)	NA	NA	NA	phosphorylase b kinase regulatory subunit beta isoform X4 [Canis lupus familiaris]	0	0	0	0	0	0	0	0	0.002903	0.008114	0	0
111090034	LOC111090034	XR_002614110.1	NA	NA	NA	NA		0	0	0	0	0	0	0	0	0	0	0	0.034
111090038	LOC111090038	XR_002614132.1	GO:0001701(in utero embryonic development);GO:0001841(neural tube formation);GO:0005615(extracellular space);GO:0008589(regulation of smoothened signaling pathway);GO:0016020(membrane);GO:0021523(somatic motor neuron differentiation);GO:0021537(telencephalon development);GO:0021904(dorsal/ventral neural tube patterning);GO:0021956(central nervous system interneuron axonogenesis);GO:0036038(MKS co…	NA	NA	NA	tectonic-1 isoform X1 [Vulpes vulpes]	0	0	0	0	0	0	0	0	0.117309	0.086202	0	0
111090039	LOC111090039	XR_002614138.1	GO:0042802(identical protein binding)	04928(Parathyroid hormone synthesis, secretion and action)	K08003	EC:3.4.24.-	LOW QUALITY PROTEIN: uncharacterized protein LOC102155235, partial [Canis lupus familiaris]	0	0	0	0	0	0	0	0	0.050445	0.102964	0	0
111090047	LOC111090047	XR_002614166.1;XR_002614167.1	NA	NA	NA	NA		0	0	0	0	0	0.020767	0	0	0.0250163	0	0	0
111090059	LOC111090059	XR_002614229.1	NA	NA	NA	NA		0	0	0	0	0	0	0	0	0.09291	0.062499	0	0
111090062	LOC111090062	XR_002614233.1;XR_002614232.1	GO:0000462(maturation of SSU-rRNA from tricistronic rRNA transcript (SSU-rRNA, 5.8S rRNA, LSU-rRNA));GO:0005730(nucleolus);GO:0030686(90S preribosome);GO:0032040(small-subunit processome);GO:0032040(small-subunit processome)	NA	NA	NA	small subunit processome component 20 homolog [Otolemur garnettii]	0.0758001	0	0.0472299	0	0.0316345	0.0693271	0.0795201	0.0570533	0.0639702	0.0616901	0.0929099	0.0834678
111090063	LOC111090063	XR_002614234.1	GO:0000462(maturation of SSU-rRNA from tricistronic rRNA transcript (SSU-rRNA, 5.8S rRNA, LSU-rRNA));GO:0005730(nucleolus);GO:0030686(90S preribosome);GO:0032040(small-subunit processome)	NA	NA	NA	small subunit processome component 20 homolog [Canis lupus familiaris]	0.045101	0	0	0	0	0	0	0	0	0.025472	0	0
111090065	LOC111090065	XR_002614241.1	NA	NA	NA	NA		0	0	0	0	0.030785	0.0853338	0	0	0.0194337	0.116131	0	0
111090068	LOC111090068	XR_002614249.1	NA	NA	NA	NA		0	0	0	0	0	0	0	0	0	0.051038	0	0
111090070	LOC111090070	XR_002614253.1	GO:0005509(calcium ion binding)	NA	NA	NA	stabilin-2 isoform X2 [Canis lupus familiaris]	0	0	0	0	0	0	0	0	0	0.0381408	0	0
111090075	LOC111090075	XM_022403447.1	NA	NA	NA	NA	uncharacterized protein LOC111090075 isoform X1 [Canis lupus familiaris]	0	0	0	0	0	0	0	0	0	0.0275608	0	0
111090081	LOC111090081	XR_002614292.1	NA	NA	NA	NA		0	0	0	0	0	0	0	0	0.031424	0	0	0
111090089	LOC111090089	XR_002614303.1	NA	NA	NA	NA		0	0	0	0	0.036395	0	0	0	0.038702	0.029287	0	0
111090095	LOC111090095	XR_002614331.1	NA	NA	NA	NA		0	0.023013	0	0	0	0	0	0	0	0	0	0
111090097	LOC111090097	XR_002614334.1	GO:0005622(intracellular);GO:0006623(protein targeting to vacuole);GO:0019898(extrinsic component of membrane);GO:0045053(protein retention in Golgi apparatus);GO:0070062(extracellular exosome)	NA	NA	NA	hCG1816305, partial [Homo sapiens]	0	0.025408	0.017489	0	0	0	0	0	0.045406	0.027582	0	0
111090099	LOC111090099	XR_002614339.1	GO:0005391(sodium:potassium-exchanging ATPase activity);GO:0005524(ATP binding);GO:0005886(plasma membrane);GO:0006813(potassium ion transport);GO:0006814(sodium ion transport);GO:0010248(establishment or maintenance of transmembrane electrochemical gradient);GO:0015991(ATP hydrolysis coupled proton transport);GO:0016021(integral component of membrane);GO:0043231(intracellular membrane-bounded or…	04260(Cardiac muscle contraction);04261(Adrenergic signaling in cardiomyocytes)	K01539	EC:3.6.3.9	PREDICTED: sodium/potassium-transporting ATPase subunit alpha-3 [Bison bison bison]	0	0.091139	0	0	0	0	0	0	0	0	0	0
111090106	LOC111090106	XR_002614343.1	NA	NA	NA	NA		0	0	0	0	0	0	0	0	0.023329	0	0	0
111090108	LOC111090108	XR_002614344.1	NA	NA	NA	NA		0	0	0	0	0	0	0	0	0	0.013661	0	0
111090111	LOC111090111	XR_002614349.1	NA	NA	NA	NA		0	0	0	0	0	0	0	0	0	0.024868	0	0
111090113	LOC111090113	XR_002614350.1	NA	04014(Ras signaling pathway);04015(Rap1 signaling pathway);04010(MAPK signaling pathway);04072(Phospholipase D signaling pathway);04151(PI3K-Akt signaling pathway);04510(Focal adhesion);04540(Gap junction);04810(Regulation of actin cytoskeleton);05231(Choline metabolism in cancer);05218(Melanoma);05215(Prostate cancer);01521(EGFR tyrosine kinase inhibitor resistance)	K05450	NA		0.091825	0.095143	0	0	0	0	0	0	0	0	0	0
111090120	LOC111090120	XR_002614371.1	NA	NA	NA	NA		0	0	0.071625	0	0.214839	0	0	0	0	0	0	0
111090131	LOC111090131	XR_002614391.1	NA	NA	NA	NA		0	0	0	0	0	0	0.093569	0	0	0	0	0
111090141	TRNAL-UAG	rna-TRNAL-UAG-3	NA	NA	NA	NA		0	0	0	0	0	0	0.219041	0	0	0	0	0
111090147	TRNAL-UAG	rna-TRNAL-UAG-4	NA	NA	NA	NA		0	0	0	0	0	0	0	0	0	0.044216	0	0
111090149	TRNAP-UGG	rna-TRNAP-UGG-4	NA	NA	NA	NA		0	0	0	0	0	0	0	0	0	0.095119	0	0
111090155	LOC111090155	XR_002614417.1	NA	NA	NA	NA		0	0	0.022913	0.079775	0.015414	0.028943	0	0	0	0	0	0
111090157	LOC111090157	XR_002614419.1	NA	NA	NA	NA	PREDICTED: LOW QUALITY PROTEIN: endogenous retrovirus group K member 25 Pol protein-like [Chinchilla lanigera]	0	0	0	0	0	0	0	0	0	0.028544	0	0
111090160	LOC111090160	XR_002614425.1	NA	NA	NA	NA		0	0	0	0	0	0	0	0	0.490453	0.427782	0	0
111090161	LOC111090161	XR_002614426.1	NA	NA	NA	NA		0	0	0.055513	0	0	0.045111	0	0	0.07225	0.056075	0	0
111090163	LOC111090163	XR_002614428.1	GO:0004222(metalloendopeptidase activity);GO:0006508(proteolysis);GO:0008270(zinc ion binding);GO:0016021(integral component of membrane)	NA	NA	NA	unnamed protein product, partial [Gulo gulo]	0.514596	0	0.360982	0.409284	0	0.119064	0	0	0	0.27968	0	0
111090172	LOC111090172	XR_002614438.1	NA	NA	NA	NA		0	0	0	0	0.083177	0	0	0	0	0	0.0949	0
111090181	LOC111090181	XR_002614451.1	NA	NA	NA	NA		0	0	0	0	0	0	0	0	1.14011	0.971797	0	0
111090202	LOC111090202	XR_002614471.1	GO:0001932(regulation of protein phosphorylation);GO:0002755(MyD88-dependent toll-like receptor signaling pathway);GO:0003725(double-stranded RNA binding);GO:0003727(single-stranded RNA binding);GO:0004872(receptor activity);GO:0004888(transmembrane signaling receptor activity);GO:0005764(lysosome);GO:0005768(endosome);GO:0005783(endoplasmic reticulum);GO:0005887(integral component of plasma memb…	NA	NA	NA		0	0	0	0	0	0	0	0	0.006293	0	0	0
111090221	LOC111090221	XM_022403720.1	GO:0016021(integral component of membrane)	04014(Ras signaling pathway);04015(Rap1 signaling pathway);04064(NF-kappa B signaling pathway);04020(Calcium signaling pathway);04514(Cell adhesion molecules (CAMs));04612(Antigen processing and presentation);04660(T cell receptor signaling pathway);04658(Th1 and Th2 cell differentiation);04659(Th17 cell differentiation);04672(Intestinal immune network for IgA production);05202(Transcriptional mi…	K10785	NA	uncharacterized protein LOC111090221 [Canis lupus familiaris]	0	0.024014	0	0	0	0	0	0	2.0391	1.38563	0	0
111090229	LOC111090229	XR_002614513.1	GO:0001932(regulation of protein phosphorylation);GO:0002755(MyD88-dependent toll-like receptor signaling pathway);GO:0003725(double-stranded RNA binding);GO:0003727(single-stranded RNA binding);GO:0004872(receptor activity);GO:0004888(transmembrane signaling receptor activity);GO:0005764(lysosome);GO:0005768(endosome);GO:0005783(endoplasmic reticulum);GO:0005887(integral component of plasma memb…	NA	NA	NA		0	0	0	0	0	0	0	0	0.023321	0.063725	0	0
111090230	LOC111090230	XR_002614515.1	NA	NA	NA	NA		0	0	0	0	0	0	0	0	0	0	0	0.037163
111090233	LOC111090233	XR_002614524.1	NA	NA	NA	NA		0	0.160658	0	0.061229	0	0.029502	0	0.138762	0	0	0	0.055731
111090246	LOC111090246	XR_002614554.1	NA	NA	NA	NA		0.036925	0	0	0	0	0	0	0	0.036192	0.048057	0	0
111090251	LOC111090251	XR_002614560.1	NA	NA	NA	NA		0	0	0	0	0	0	0	0	0	0.289604	0	0
111090256	LOC111090256	XR_002614570.1	NA	NA	NA	NA		0	0	0	0	0	0.0336536	0	0	0	0	0	0
111090257	LOC111090257	XR_002614573.1	NA	NA	NA	NA		0	0	0	0.109618	0	0	0	0	0	0	0	0
111090263	LOC111090263	XR_002614594.1	GO:0000723(telomere maintenance);GO:0000781(chromosome, telomeric region);GO:0006281(DNA repair);GO:0007093(mitotic cell cycle checkpoint);GO:0030870(Mre11 complex);GO:0051321(meiotic cell cycle)	NA	NA	NA		0	0	0	0	0.0354444	0	0	0	0	0	0	0
111090268	LOC111090268	XR_002614604.1	NA	NA	NA	NA		0	0	0.030517	0.035416	0	0.040262	0.037321	0	0	0	0	0
111090270	LOC111090270	XR_002614606.1	NA	NA	NA	NA		0	0	0	0.043031	0.060001	0.056787	0	0	0	0	0	0
111090271	LOC111090271	XR_002614607.1	GO:0000733(DNA strand renaturation);GO:0003677(DNA binding);GO:0005507(copper ion binding);GO:0005524(ATP binding);GO:0005634(nucleus);GO:0005730(nucleolus);GO:0005737(cytoplasm);GO:0005739(mitochondrion);GO:0006289(nucleotide-excision repair);GO:0007275(multicellular organism development);GO:0007569(cell aging);GO:0030308(negative regulation of cell growth);GO:0090200(positive regulation of rele…	NA	NA	NA	unnamed protein product [Canis lupus familiaris]	0	0	0	0	0	0	0	0	0.239531	0.17384	0	0
111090278	LOC111090278	XR_002614615.1	GO:0000733(DNA strand renaturation);GO:0003677(DNA binding);GO:0005507(copper ion binding);GO:0005524(ATP binding);GO:0005634(nucleus);GO:0005730(nucleolus);GO:0005737(cytoplasm);GO:0005739(mitochondrion);GO:0006289(nucleotide-excision repair);GO:0007275(multicellular organism development);GO:0007569(cell aging);GO:0030308(negative regulation of cell growth);GO:0090200(positive regulation of rele…	NA	NA	NA	LRRGT00057 [Rattus norvegicus]	0	0	0	0	0	0	0	0.015169	0	0.015123	0	0
111090283	LOC111090283	XR_002614621.1	NA	NA	NA	NA		0	0	0	0	0	0	0	0	0	0.044916	0	0
111090307	LOC111090307	XR_002614694.1	NA	NA	NA	NA		0	0.084122	0	0	0	0	0	0	0	0	0	0
111090330	LOC111090330	XR_002614729.1	NA	NA	NA	NA		0.043494	0	0.051706	0.030004	0	0	0	0	0.02483	0.024291	0	0.028587
111090340	LOC111090340	XR_002614751.1	GO:0005509(calcium ion binding)	NA	NA	NA	EF-hand calcium-binding domain-containing protein 6 [Chelonia mydas]	0	0	0	0	0	0	0	0	0.091689	0.028204	0	0
111090345	LOC111090345	XR_002614757.1	NA	NA	NA	NA		0	0	0	0	0	0	0	0	0	0.016806	0	0
111090346	LOC111090346	XR_002614759.1	NA	NA	NA	NA		0	0	0	0	0	0	0	0	0	0	0	0.023797
111090348	LOC111090348	XR_002614763.1	NA	NA	NA	NA		0	0	0	0	0	0	0	0	0.028766	0.052184	0	0
111090349	LOC111090349	XR_002614764.1	NA	NA	NA	NA		0	0	0	0	0	0	0	0	0	0.047286	0	0
111090350	LOC111090350	XR_002614765.1	NA	NA	NA	NA		0	0	0	0	0	0	0	0	0.0607722	0	0	0.0209378
111090352	LOC111090352	XR_002614769.1	NA	NA	NA	NA		0	0	0.258816	0	0.283672	0	0	0	0	0	0	0
111090357	LOC111090357	XR_002614781.1	NA	NA	NA	NA		0	0	0	0	0	0	0	0	0	0	0	0.0400691
111090366	LOC111090366	XR_002614810.1	NA	NA	NA	NA	uncharacterized protein C12orf40 homolog isoform X6 [Canis lupus familiaris]	0	0	0	0	0	0	0	0	0	0.0720806	0	0
111090369	LOC111090369	XR_002614829.1	GO:0005576(extracellular region);GO:0006952(defense response);GO:0042056(chemoattractant activity);GO:0042742(defense response to bacterium);GO:0050918(positive chemotaxis);GO:0060326(cell chemotaxis)	04657(IL-17 signaling pathway)	K21100	NA	beta-defensin 14 precursor [Canis lupus familiaris]	0.74335	1.02709	0.195685	0.35026	0.577287	0.554144	0.415356	0.338618	0.0301249	0	0.479954	0.439731
111090376	LOC111090376	XM_022404302.1	GO:0004930(G-protein coupled receptor activity);GO:0004984(olfactory receptor activity);GO:0005886(plasma membrane);GO:0007186(G-protein coupled receptor signaling pathway);GO:0007608(sensory perception of smell);GO:0016021(integral component of membrane);GO:0050911(detection of chemical stimulus involved in sensory perception of smell)	04740(Olfactory transduction)	K04257	NA	olfactory receptor 56-like [Vulpes vulpes]	0.053967	0	0	0	0.063392	0	0.031197	0	0	0	0	0
111090382	TRNAM-CAU	rna-TRNAM-CAU-6	NA	NA	NA	NA		0	0	0.122642	0	0	0	0	0	0	0	0	0
111090383	TRNAR-CCU	rna-TRNAR-CCU-8	NA	NA	NA	NA		0	0	0.150944	0	0	0	0	0	0.045064	0	0	0.190376
111090389	TRNAC-GCA	rna-TRNAC-GCA-16	NA	NA	NA	NA		0	0	0	0	0	0	0	0.21607	0	0	0	0
111090412	LOC111090412	XR_002614847.1	NA	NA	NA	NA		0	0	0	0	0.024581	0.024209	0	0	0	0	0	0
111090421	LOC111090421	XR_002614860.1	NA	NA	NA	NA		0	0	0.0926686	0	0	0	0	0	0	0	0	0
111090426	LOC111090426	XR_002614866.1	NA	NA	NA	NA		0	0.070286	0	0	0	0	0	0	0	0	0	0
111090433	LOC111090433	XR_002614874.1	NA	NA	NA	NA		0	0	0	0	0	0	0	0	0.125575	0.059605	0	0
111090437	LOC111090437	XR_002614876.1	NA	NA	NA	NA		0	0	0	0	0	0	0	0	0.086715	0	0	0
111090442	LOC111090442	XR_002614884.1	NA	NA	NA	NA		0	0.194564	0.024899	0.159365	0	0	0	0	0	0	0	0
111090454	LOC111090454	XR_002614905.1	GO:0001932(regulation of protein phosphorylation);GO:0002755(MyD88-dependent toll-like receptor signaling pathway);GO:0003725(double-stranded RNA binding);GO:0003727(single-stranded RNA binding);GO:0004872(receptor activity);GO:0004888(transmembrane signaling receptor activity);GO:0005764(lysosome);GO:0005768(endosome);GO:0005783(endoplasmic reticulum);GO:0005887(integral component of plasma memb…	NA	NA	NA	uncharacterized protein C1orf43 homolog isoform X1 [Canis lupus familiaris]	0.045286	0.027814	0.023538	0.032766	0.05042	0.043508	0.028354	0.038568	0.092441	0.106659	0.086044	0.056965
111090458	LOC111090458	XR_002614913.1	NA	NA	NA	NA		0	0	0	0.035372	0	0.020105	0.020382	0	0	0	0	0
111090464	LOC111090464	XR_002614920.1	NA	NA	NA	NA		0	0	0	0	0	0	0	0	0.552372	0.505857	0	0
111090469	LOC111090469	XR_002614931.1	NA	NA	NA	NA		0	0	0	0	0	0	0	0	0.0309075	0	0	0
111090473	LOC111090473	XR_002614942.1;XR_002614943.1	GO:0004888(transmembrane signaling receptor activity);GO:0004930(G-protein coupled receptor activity);GO:0004984(olfactory receptor activity);GO:0005886(plasma membrane);GO:0007186(G-protein coupled receptor signaling pathway);GO:0016021(integral component of membrane);GO:0050907(detection of chemical stimulus involved in sensory perception);GO:0050911(detection of chemical stimulus involved in s…	NA	NA	NA	glycerophosphodiester phosphodiesterase domain-containing protein 4 isoform X15 [Canis lupus familiaris]	0	0	0	0	0	0	0	0	0.0126221	0.0289606	0	0
111090474	LOC111090474	XR_002614947.1	NA	NA	NA	NA		0	0	0	0	0	0	0	0	0	0	0	0.0309964
111090476	LOC111090476	XR_002614952.1	NA	NA	NA	NA		0	0	0	0	0	0	0	0	0.0329151	0.062165	0	0
111090478	LOC111090478	XR_002614957.1	NA	NA	NA	NA		0	0	0	0	0	0	0	0	0.037234	0.017099	0	0
111090479	LOC111090479	XR_002614964.1	NA	NA	NA	NA		0	0	0	0	0	0	0	0	0.169482	0.066548	0	0
111090482	LOC111090482	XR_002614968.1	NA	NA	NA	NA		0	0	0	0.145167	0	0	0	0	10.2091	11.4112	0	0
111090483	LOC111090483	XR_002614969.1	NA	NA	NA	NA		0	0	0	0	0.126448	0	0	0	0	0.113046	0	0.169955
111090491	LOC111090491	XR_002614991.1;XR_002614992.1	NA	NA	NA	NA		0	0	0	0	0	0	0	0	0.072625	0.0338921	0	0
111090501	LOC111090501	XR_002615014.1	NA	NA	NA	NA		0	0	0	0.016636	0	0	0	0	0.063845	0.050313	0	0
111090503	LOC111090503	XR_002615017.1	NA	NA	NA	NA	endonuclease reverse transcriptase [Bos taurus]	0	0	0	0	0	0.01928	0	0	0	0	0	0
111090507	LOC111090507	XR_002615043.1	GO:0005509(calcium ion binding);GO:0005829(cytosol);GO:0016020(membrane);GO:0035774(positive regulation of insulin secretion involved in cellular response to glucose stimulus);GO:0045921(positive regulation of exocytosis);GO:0046676(negative regulation of insulin secretion)	NA	NA	NA	visinin-like protein 1 [Alligator mississippiensis]	0	0	0	0	0	0	0	0	0.597934	0.2364	0	0
111090508	LOC111090508	XR_002615047.1	NA	NA	NA	NA	uncharacterized protein C12orf40 homolog isoform X6 [Canis lupus familiaris]	0	0	0.100971	0	0	0	0.067643	0	0.064423	0	0	0
111090513	LOC111090513	XR_002615057.1	NA	NA	NA	NA		0	0	0.505353	0.378042	1.14039	0.946106	0	0	0	0.087659	0	0
111090516	LOC111090516	XR_002615061.1	NA	NA	NA	NA		0	0.039295	0.033255	0.055154	0.050508	0.021937	0.022239	0.019512	0.125868	0.182322	0	0.018386
111090521	LOC111090521	XR_002615073.1	NA	NA	NA	NA		0	0	0	0	0	0.0125972	0	0	0	0	0	0
111090530	LOC111090530	XR_002615110.1	NA	NA	NA	NA		0.36272	0.229214	0.155353	0.215325	0.49234	0.380951	0.117213	0.211523	0.08177	0.12793	0.282376	0.402913
111090531	LOC111090531	XR_002615113.1	GO:0003677(DNA binding);GO:0005634(nucleus);GO:0006355(regulation of transcription, DNA-templated);GO:0046872(metal ion binding)	NA	NA	NA		0	0	0	0.022629	0	0	0	0	0	0	0	0
111090532	LOC111090532	XR_002615114.1	NA	NA	NA	NA		0	0	0	0	0	0	0	0	0	0.047257	0	0
111090537	LOC111090537	XR_002615121.1	GO:0005886(plasma membrane);GO:0046854(phosphatidylinositol phosphorylation);GO:0072659(protein localization to plasma membrane)	NA	NA	NA	hypothetical protein A6R68_08994 [Neotoma lepida]	0	0	0	0	0.0630459	0	0	0	0	0	0	0
111090538	LOC111090538	XR_002615124.1	NA	NA	NA	NA		0	0	0	0	0	0	0	0	0	0.032098	0	0
111090540	LOC111090540	XR_002615127.1;XR_002615126.1	GO:0003677(DNA binding);GO:0006351(transcription, DNA-templated);GO:0006355(regulation of transcription, DNA-templated);GO:0006355(regulation of transcription, DNA-templated)	NA	NA	NA		0	0	0	0	0	0	0	0	3.00744	3.2274	0	0
111090544	LOC111090544	XR_002615131.1	NA	NA	NA	NA		0	0	0.078364	0	0.031031	0.122245	0	0	0.043947	0.027101	0	0.023434
111090546	LOC111090546	XR_002615136.1	NA	NA	NA	NA		0	0	0	0	0	0	0	0.058257	0	0	0	0
111090551	LOC111090551	XR_002615145.1	GO:0000733(DNA strand renaturation);GO:0003677(DNA binding);GO:0005507(copper ion binding);GO:0005524(ATP binding);GO:0005634(nucleus);GO:0005730(nucleolus);GO:0005737(cytoplasm);GO:0005739(mitochondrion);GO:0006289(nucleotide-excision repair);GO:0007275(multicellular organism development);GO:0007569(cell aging);GO:0030308(negative regulation of cell growth);GO:0090200(positive regulation of rele…	NA	NA	NA	hypothetical protein EGM_19048, partial [Macaca fascicularis]	0	0	0.015699	0.025871	0.029863	0	0	0	0	0	0	0
111090557	LOC111090557	XR_002615159.1	GO:0005622(intracellular);GO:0006605(protein targeting);GO:0015450(P-P-bond-hydrolysis-driven protein transmembrane transporter activity);GO:0016021(integral component of membrane);GO:0071806(protein transmembrane transport)	NA	NA	NA		0	0	0.014493	0	0	0	0	0	0	0	0	0
111090561	LOC111090561	XR_002615167.1	NA	NA	NA	NA		0	0	0	0	0	0	0	0	7.35395	8.90415	0	0
111090567	LOC111090567	XR_002615176.1;XR_002615175.1	NA	NA	NA	NA		0.438454	0.393386	0.0212671	0.0593295	0.256806	0.238293	0.226239	0.319565	0	0	0.185352	0.0889933
111090575	LOC111090575	XR_002615201.1	NA	NA	NA	NA		0	0	0	0	0	0	0	0	0.098658	0	0	0
111090585	LOC111090585	XR_002615231.1	NA	NA	NA	NA		0	0	0	0	0	0	0	0	0.0170519	0	0	0
111090586	LOC111090586	XR_002615232.1	NA	NA	NA	NA		0	0	0	0	0	0	0	0	0	0	0	0.0115743
111090589	LOC111090589	XR_002615251.1	NA	NA	NA	NA		0	0	0	0	0.060056	0.040342	0.059323	0	0	0	0	0
111090590	LOC111090590	XR_002615252.1	NA	NA	NA	NA		0	0.068609	0	0	0.040099	0	0	0.035126	0.382379	0.476004	0	0
111090595	LOC111090595	XR_002615262.1	GO:0004861(cyclin-dependent protein serine/threonine kinase inhibitor activity);GO:0005737(cytoplasm);GO:0008285(negative regulation of cell proliferation);GO:0030332(cyclin binding);GO:0045736(negative regulation of cyclin-dependent protein serine/threonine kinase activity)	NA	NA	NA	60S ribosome subunit biogenesis protein NIP7 homolog isoform X1 [Canis lupus dingo]	0.089307	0	0	0	0	0.146151	0.18329	0	0.096563	0.226506	0	0.040031
111090596	LOC111090596	XR_002615267.1	NA	NA	NA	NA		0	0	0	0	0.05881	0	0	0	0	0.067374	0	0.046419
111090617	LOC111090617	XR_002615319.1	NA	NA	NA	NA		0	0	0	0	0	0	0	0	0	0.03381	0	0
111090618	LOC111090618	XR_002615321.1	NA	NA	NA	NA		0	0	0.0186538	0	0	0	0	0	0.0446094	0.0220942	0	0
111090625	LOC111090625	XR_002615330.1	NA	NA	NA	NA		0	0	0.01749	0	0.016567	0.023075	0	0	0	0	0	0
111090626	LOC111090626	XR_002615332.1;XR_002615333.1	NA	NA	NA	NA		0	0	0	0	0	0	0	0	0.0303034	0.0705775	0	0
111090630	LOC111090630	XM_022404743.1	NA	NA	NA	NA	histone H3.v1-like [Canis lupus familiaris]	0	0	0	0	0	0	0	0	0	0.044303	0	0
111090637	LOC111090637	XR_002615352.1	GO:0051260(protein homooligomerization)	NA	NA	NA	60S ribosome subunit biogenesis protein NIP7 homolog isoform X1 [Canis lupus dingo]	0.062597	0	0	0	0	0	0	0	0	0	0	0.015845
111090638	LOC111090638	XR_002615354.1	NA	NA	NA	NA		0.0391584	0	0	0	0	0	0	0	0	0	0	0
111090645	LOC111090645	XR_002615377.1	NA	NA	NA	NA	uncharacterized protein LOC111090645 [Canis lupus familiaris]	0	0	0	0	0	0	0	0	0	0.0283376	0	0
111090646	LOC111090646	XR_002615378.1	NA	NA	NA	NA		0.046746	0.079133	0.016742	0.01943	0	0.060021	0.044784	0	0	0	0	0
111090647	LOC111090647	XR_002615379.1	NA	NA	NA	NA		0	0	0.028	0	0	0	0	0.049287	0	0.08178	0	0
111090655	LOC111090655	XR_002615394.1	NA	NA	NA	NA	PREDICTED: one cut domain family member 3-like [Chlorocebus sabaeus]	0	0	0	0.028617	0	0.032532	0	0.028936	0.125306	0.045119	0	0.027266
111090656	LOC111090656	XR_002615399.1	NA	NA	NA	NA		0	0	0	0	0	0	0.07357	0	0	0	0	0
111090658	LOC111090658	XR_002615398.1	NA	NA	NA	NA		0.132565	0	0	0.10062	0	0	0.215671	0.106823	0	0	0	0.098635
111090676	LOC111090676	XR_002615443.1	NA	NA	NA	NA		0	0	0.077312	0	0	0	0	0	0	0	0	0
111090678	LOC111090678	XR_002615445.1;XR_002615444.1	NA	NA	NA	NA		0	0	0	0.034006	0	0	0	0	0	0	0	0.0356166
111090679	LOC111090679	XR_002615453.1	NA	NA	NA	NA		0	0	0.026977	0.046392	0	0.035846	0	0	0.032185	0.031561	0	0
111090680	LOC111090680	XR_002615452.1	NA	NA	NA	NA		0	0	0	0	0	0	0	0	0.032926	0.030295	0	0
111090688	LOC111090688	XR_002615471.1	NA	NA	NA	NA		0	0	0	0	0	0	0	0	0	0.011851	0	0
111090689	LOC111090689	XR_002615472.1	NA	NA	NA	NA		0.012955	0	0.03408	0.013184	0.015218	0.044962	0	0.013331	0	0.026581	0	0.012561
111090690	LOC111090690	XR_002615474.1;XR_002615475.1;XR_002615476.1;XR_002615477.1;XR_002615478.1	NA	NA	NA	NA		0	0	0	0	0	0	0	0	4.3724	3.73379	0	0
111090692	LOC111090692	XR_002615480.1	GO:0003677(DNA binding)	NA	NA	NA	PREDICTED: tigger transposable element-derived protein 1 [Gavialis gangeticus]	0	0	0	0	0	0.02807	0	0	0.134837	0.017691	0	0
111090697	LOC111090697	XR_002615484.1	NA	NA	NA	NA		0.046997	0	0.174985	0.071994	0.166202	0.432436	0.138282	0.097062	0.139359	0.154436	0	0.045729
111090698	LOC111090698	XR_002615485.1	GO:0001822(kidney development);GO:0001889(liver development);GO:0004421(hydroxymethylglutaryl-CoA synthase activity);GO:0005739(mitochondrion);GO:0005743(mitochondrial inner membrane);GO:0005759(mitochondrial matrix);GO:0006695(cholesterol biosynthetic process);GO:0007420(brain development);GO:0007494(midgut development);GO:0007584(response to nutrient);GO:0008299(isoprenoid biosynthetic process)…	00650(Butanoate metabolism);00072(Synthesis and degradation of ketone bodies);00280(Valine, leucine and isoleucine degradation);00900(Terpenoid backbone biosynthesis)	K01641	EC:2.3.3.10	mitochondrial 3-hydroxy-3-methylglutaryl-CoA synthase, partial [Homo sapiens]	0	0	0.045641	0	0.03068	0.28758	0.061262	0.024779	0	0.102045	0	0
111090700	LOC111090700	XR_002615505.1	NA	NA	NA	NA		0	0.020826	0	0	0.02322	0.08129	0	0	0.59968	0.538338	0	0
111090705	LOC111090705	XR_002615509.1	NA	NA	NA	NA	hypothetical protein H920_06002 [Fukomys damarensis]	0	0	0	0	0	0	0	0	0	0	0	0.012226
111090713	LOC111090713	XR_002615520.1	NA	NA	NA	NA		0	0	0	0	0	0.067808	0	0	0	0	0	0
111090715	LOC111090715	XR_002615522.1	NA	NA	NA	NA		0	0	0	0	0	0	0	0	0	0	0	0.09979
111090725	LOC111090725	XR_002615538.1	NA	NA	NA	NA		0	0	0	0	0	0	0	0	0	0.037734	0	0
111090729	LOC111090729	XR_002615541.1	NA	NA	NA	NA		0.031932	0	0	0	0	0.054102	0	0	0.142668	0.139151	0	0
111090731	LOC111090731	XR_002615546.1	NA	NA	NA	NA		0	0	0	0	0	0	0	0.078048	0	0	0	0
111090732	LOC111090732	XR_002615545.1	NA	NA	NA	NA		0	0	0	0	0	0	0	0	0.077794	0	0	0
111090735	LOC111090735	XR_002615549.1	NA	NA	NA	NA		0.039234	0	0	0.043907	0	0	0	0	0	0.059016	0	0
111090736	LOC111090736	XR_002615550.1	GO:0000028(ribosomal small subunit assembly);GO:0003735(structural constituent of ribosome);GO:0006412(translation);GO:0022627(cytosolic small ribosomal subunit)	03010(Ribosome)	K02978	NA	40S ribosomal protein S27-like [Papio anubis]	0	0	0	0	0	0	0	0	0	0.042045	0	0
111090737	LOC111090737	XR_002615551.1	GO:0001932(regulation of protein phosphorylation);GO:0002755(MyD88-dependent toll-like receptor signaling pathway);GO:0003725(double-stranded RNA binding);GO:0003727(single-stranded RNA binding);GO:0004872(receptor activity);GO:0004888(transmembrane signaling receptor activity);GO:0005764(lysosome);GO:0005768(endosome);GO:0005783(endoplasmic reticulum);GO:0005887(integral component of plasma memb…	NA	NA	NA		0	0.033748	0	0.033145	0.057389	0	0	0	0	0	0	0
111090742	LOC111090742	XR_002615558.1	NA	NA	NA	NA	uncharacterized protein LOC112907958 isoform X2 [Vulpes vulpes]	0.090415	0	0	0.068986	0.035277	0	0	0	0	0.036373	0	0
111090744	LOC111090744	XR_002615563.1	NA	NA	NA	NA		0	0.064173	0	0.063028	0.072752	0.214954	0	0	0	0	0	0.060051
111090774	TRNAK-CUU	rna-TRNAK-CUU-40	NA	NA	NA	NA		0	0	0	0	0.23064	0	0	0	0	0	0	0
111090785	LOC111090785	XR_002615589.1	NA	NA	NA	NA		0	0	0	0.042817	0	0.096487	0	0	0	0	0.087965	0
111090787	LOC111090787	XR_002615591.1	NA	NA	NA	NA		0	0	0.119683	0	0	0.207745	0	0	0	0	0	0
111090790	LOC111090790	XR_002615594.1	NA	NA	NA	NA		0	0	0	0	0	0	0	0	0	0.022487	0	0
111090803	LOC111090803	XR_002615611.1	GO:0000122(negative regulation of transcription by RNA polymerase II);GO:0001191(transcriptional repressor activity, RNA polymerase II transcription factor binding);GO:0005667(transcription factor complex);GO:0005730(nucleolus);GO:0005829(cytosol)	NA	NA	NA	ribosomal oxygenase 2 isoform X1 [Canis lupus familiaris]	0	0	0	0	0	0	0	0	0	0.112259	0	0
111090809	LOC111090809	XM_022405088.1	GO:0000028(ribosomal small subunit assembly);GO:0003735(structural constituent of ribosome);GO:0006412(translation);GO:0022627(cytosolic small ribosomal subunit);GO:0046872(metal ion binding)	03010(Ribosome)	K02978	NA	PREDICTED: 40S ribosomal protein S27-like [Macaca fascicularis]	0	0	0.04053	0	0	0.053472	0.09714	0	0	0.041727	0	0.069105
111090816	LOC111090816	XR_002615622.1	GO:0004888(transmembrane signaling receptor activity);GO:0004930(G-protein coupled receptor activity);GO:0004984(olfactory receptor activity);GO:0005886(plasma membrane);GO:0007186(G-protein coupled receptor signaling pathway);GO:0016021(integral component of membrane);GO:0050907(detection of chemical stimulus involved in sensory perception);GO:0050911(detection of chemical stimulus involved in s…	04740(Olfactory transduction)	K04257	NA	PREDICTED: olfactory receptor 4D9-like [Odobenus rosmarus divergens]	0	0	0.131839	0.158073	0	0	0.319573	0	0	0	0	0.076604
111090821	LOC111090821	XR_002615626.1	NA	NA	NA	NA		0	0	0	0	0	0	0	0	0.175545	0.06073	0	0.038265
111090824	LOC111090824	XR_002615629.1	NA	NA	NA	NA		0	0	0	0	0	0	0	0	1.57977	1.77622	0	0
111090825	LOC111090825	XR_002615630.1	NA	NA	NA	NA		0	0	0	0	0.057881	0	0.088717	0	0.015476	0.080458	0	0
111090826	LOC111090826	XR_002615631.1	NA	NA	NA	NA		0	0.196926	0	0.386825	0	0	0.148598	0.279404	0	0	0	0
111090827	TPRX1	XM_022405101.1	GO:0005634(nucleus);GO:0006355(regulation of transcription, DNA-templated);GO:0043565(sequence-specific DNA binding)	NA	NA	NA	tetra-peptide repeat homeobox protein 1 [Canis lupus familiaris]	0	0	0	0	0.036788	0	0	0	0	0	0	0
111090832	LOC111090832	XR_002615637.1	NA	NA	NA	NA		0	0	0	0	0	0	0.108229	0	0	0	0	0
111090838	LOC111090838	XR_002615640.1	NA	NA	NA	NA		0	0	0	0	0	0	0	0	0.03274	0.03007	0	0
111090839	LOC111090839	XR_002615642.1	NA	NA	NA	NA		0	0	0	0.046535	0	0	0	0	0	0	0	0.087203
111090845	TRNAI-UAU	rna-TRNAI-UAU	NA	NA	NA	NA		0	0	0	0.197019	0	0	0	0	0	0.219317	0	0
111090849	LOC111090849	XM_022405120.1	GO:0005159(insulin-like growth factor receptor binding);GO:0005179(hormone activity);GO:0005615(extracellular space);GO:0006006(glucose metabolic process);GO:1903576(response to L-arginine)	NA	NA	NA	uncharacterized protein LOC111090849 [Canis lupus familiaris]	0	0	0	0	0	0	0	0	0.209638	0.222627	0	0
111090858	LOC111090858	XR_002615667.1	NA	NA	NA	NA		0.05457	0.018847	0.050938	0.069484	0	0.021043	0.039009	0	0.157313	0.038621	0	0.038548
111090870	LOC111090870	XR_002615687.1	GO:0004842(ubiquitin-protein transferase activity);GO:0005737(cytoplasm);GO:0005886(plasma membrane);GO:0008270(zinc ion binding);GO:0016567(protein ubiquitination);GO:0016607(nuclear speck)	NA	NA	NA	uncharacterized protein C12orf40 homolog isoform X6 [Canis lupus familiaris]	0	0.0205464	0.0156026	0.0207818	0	0.00764702	0.00775187	0	0.00738292	0	0	0.0256127
111090880	LOC111090880	XR_002615725.1	NA	NA	NA	NA	PREDICTED: POU domain, class 6, transcription factor 2 isoform X1 [Chlorocebus sabaeus]	0	0	0	0	0	0	0	0	1.09515	1.4902	0.0913847	0
111090885	LOC111090885	XR_002615735.1	GO:0016021(integral component of membrane)	NA	NA	NA	hypothetical protein PANDA_021751, partial [Ailuropoda melanoleuca]	0	0	0	0	0	0	0	0	0.041573	0.039013	0	0
111090887	LOC111090887	XR_002615738.1	GO:0001932(regulation of protein phosphorylation);GO:0002755(MyD88-dependent toll-like receptor signaling pathway);GO:0003725(double-stranded RNA binding);GO:0003727(single-stranded RNA binding);GO:0004872(receptor activity);GO:0004888(transmembrane signaling receptor activity);GO:0005764(lysosome);GO:0005768(endosome);GO:0005783(endoplasmic reticulum);GO:0005887(integral component of plasma memb…	NA	NA	NA	unnamed protein product [Canis lupus familiaris]	0	0	0	0	0	0	0	0	0	0.021243	0	0
111090888	LOC111090888	XM_022405189.1	GO:0004930(G-protein coupled receptor activity);GO:0007186(G-protein coupled receptor signaling pathway);GO:0016021(integral component of membrane)	NA	NA	NA	probable G-protein coupled receptor 141 [Canis lupus familiaris]	0	0	0	0	0	0	0	0	0	0.0212773	0	0
111090893	LOC111090893	XR_002615747.1	NA	NA	NA	NA	hypothetical protein M91_18452, partial [Bos mutus]	0	0	0.072036	0	0	0	0	0	4.43899	3.79129	0	0
111090894	LOC111090894	XR_002615748.1	NA	NA	NA	NA		0	0	0.088437	0.060171	0	0	0.057883	0	0.121586	0.1552	0	0.073341
111090898	LOC111090898	XR_002615754.1	GO:0005622(intracellular);GO:0006623(protein targeting to vacuole);GO:0019898(extrinsic component of membrane);GO:0045053(protein retention in Golgi apparatus);GO:0070062(extracellular exosome)	NA	NA	NA		0	0	0	0	0	0	0	0	0.088924	0.245017	0	0
111090900	LOC111090900	XR_002615758.1	NA	NA	NA	NA		0	0	0.012199	0	0.016342	0	0	0	0	0.014272	0	0
111090903	LOC111090903	XR_002615763.1	GO:0003727(single-stranded RNA binding);GO:0030529(intracellular ribonucleoprotein complex);GO:0032197(transposition, RNA-mediated)	NA	NA	NA	nucleoporin-like protein 2 isoform X1 [Trichechus manatus latirostris]	0.027182	0.042623	0	0	0.048321	0.039658	0.016025	0	0.015207	0	0	0.013248
111090920	LOC111090920	XR_002615798.1	GO:0001932(regulation of protein phosphorylation);GO:0002755(MyD88-dependent toll-like receptor signaling pathway);GO:0003725(double-stranded RNA binding);GO:0003727(single-stranded RNA binding);GO:0004872(receptor activity);GO:0004888(transmembrane signaling receptor activity);GO:0005764(lysosome);GO:0005768(endosome);GO:0005783(endoplasmic reticulum);GO:0005887(integral component of plasma memb…	NA	NA	NA		0.016392	0	0.029434	0	0	0.019417	0	0	0	0	0	0
111090923	LOC111090923	XR_002615807.1;XR_002615811.1	NA	NA	NA	NA		0	0	0	0	0	0.00850455	0	0.0334785	0.0313795	0.0234683	0	0
111090933	LOC111090933	XR_002615845.1	NA	NA	NA	NA		0.0147298	0	0	0	0.0173029	0	0	0.0151571	0.0163941	0.0219704	0	0
111090936	LOC111090936	XR_002615852.1	NA	NA	NA	NA		0.015291	0	0.026817	0.023342	0.026943	0	0	0	0	0	0	0.051892
111090939	LOC111090939	XR_002615883.1	NA	NA	NA	NA		0	0	0	0	0	0	0.049614	0	0.024084	0.065192	0	0
111090940	LOC111090940	XR_002615886.1	NA	NA	NA	NA		0	0	0	0	0	0	0	0	0	0	0	0.027022
111090942	LOC111090942	XM_022405327.1	NA	NA	NA	NA	uncharacterized protein LOC111090942 [Canis lupus familiaris]	0	0	0	0.032469	0	0	0	0	0	0	0	0
111090947	LOC111090947	XR_002615901.1	NA	NA	NA	NA		0.076654	0.049666	0.027792	0	0.053789	0	0	0	0	0.048426	0	0
111090948	LOC111090948	XR_002615902.1	NA	NA	NA	NA		0	0	0	0	0	0	0	0	0.031451	0.02669	0	0
111090950	LOC111090950	XR_002615907.1	NA	NA	NA	NA		0	0	0	0	0	0	0	0	0	0	0	0.083884
111090953	LOC111090953	XR_002615911.1	NA	NA	NA	NA	eukaryotic translation initiation factor 3 subunit M isoform X3 [Canis lupus dingo]	0	0	0.047913	0.074141	0	0.037298	0	0	0	0	0	0.03375
111090956	LOC111090956	XR_002615917.1	GO:0001932(regulation of protein phosphorylation);GO:0002755(MyD88-dependent toll-like receptor signaling pathway);GO:0003725(double-stranded RNA binding);GO:0003727(single-stranded RNA binding);GO:0004872(receptor activity);GO:0004888(transmembrane signaling receptor activity);GO:0005764(lysosome);GO:0005768(endosome);GO:0005783(endoplasmic reticulum);GO:0005887(integral component of plasma memb…	NA	NA	NA	PREDICTED: LOW QUALITY PROTEIN: glycine N-acyltransferase-like protein 2 [Ursus maritimus]	0	0	0	0.00714916	0	0	0	0	0	0	0	0.00469914
111090958	LOC111090958	XR_002615923.1	NA	NA	NA	NA		0	0	0	0	0	0	0	0	0.0150037	0.0137808	0	0
111090962	LOC111090962	XR_002615929.1	GO:0000723(telomere maintenance);GO:0000781(chromosome, telomeric region);GO:0006281(DNA repair);GO:0007093(mitotic cell cycle checkpoint);GO:0030870(Mre11 complex);GO:0051321(meiotic cell cycle)	04740(Olfactory transduction)	K04257	NA	endogenous retrovirus group K member 9 Gag polyprotein-like [Canis lupus familiaris]	0	0	0	0	0	0	0	0	0.017218	0	0	0
111090972	LOC111090972	XM_022405503.1	GO:0005078(MAP-kinase scaffold activity);GO:0005829(cytosol);GO:0006355(regulation of transcription, DNA-templated);GO:0007258(JUN phosphorylation);GO:0009967(positive regulation of signal transduction);GO:0016020(membrane);GO:0016192(vesicle-mediated transport);GO:0019894(kinesin binding);GO:0019901(protein kinase binding);GO:0030425(dendrite);GO:0044297(cell body);GO:0044302(dentate gyrus mossy…	04010(MAPK signaling pathway)	K04434	NA	C-Jun-amino-terminal kinase-interacting protein 1-like [Canis lupus familiaris]	0	0	0	0	0	0	0	0	0.993046	0.796209	0	0.096659
111090978	LOC111090978	XR_002615978.1	NA	NA	NA	NA	LOW QUALITY PROTEIN: uncharacterized protein LOC110741310 [Papio anubis]	0	0	0	0	0	0	0	0	0.234711	0.078355	0	0
111090979	LOC111090979	XR_002615979.1	NA	NA	NA	NA		0	0	0	0	0	0	0	0	0.045276	0	0	0
111090980	LOC111090980	XR_002615980.1	NA	NA	NA	NA		0	0	0	0	0	0	0	0	0	0.0117454	0	0
111090984	LOC111090984	XR_002616000.1	NA	NA	NA	NA		0	0	0	0	0	0.063933	0	0	0.327421	0.320928	0	0
111090996	LOC111090996	XR_002616038.1	GO:0000226(microtubule cytoskeleton organization);GO:0001764(neuron migration);GO:0001895(retina homeostasis);GO:0005113(patched binding);GO:0005119(smoothened binding);GO:0005813(centrosome);GO:0005930(axoneme);GO:0007608(sensory perception of smell);GO:0008594(photoreceptor cell morphogenesis);GO:0009566(fertilization);GO:0016358(dendrite development);GO:0021591(ventricular system development);…	NA	NA	NA	Bardet-Biedl syndrome 1 protein isoform X1 [Loxodonta africana]	0.06909	0.153326	0.029712	0.090397	0	0.045673	0	0	0.043702	0.060608	0	0.028709
111091001	LOC111091001	XR_002616047.1	GO:0003677(DNA binding);GO:0005634(nucleus);GO:0006355(regulation of transcription, DNA-templated);GO:0046872(metal ion binding)	NA	NA	NA	zinc finger protein 467 isoform X1 [Canis lupus familiaris]	0	0	0.04482	0	0	0	0.0348	0.030533	0	0	0	0.028668
111091002	LOC111091002	XR_002616048.1	NA	NA	NA	NA		0.098171	0.030631	0	0.144208	0.160044	0	0.034424	0	0.115453	0	0	0
111091003	LOC111091003	XR_002616051.1	GO:0000723(telomere maintenance);GO:0000781(chromosome, telomeric region);GO:0006281(DNA repair);GO:0007093(mitotic cell cycle checkpoint);GO:0030870(Mre11 complex);GO:0051321(meiotic cell cycle)	NA	NA	NA	uncharacterized protein C19orf47 homolog isoform X1 [Canis lupus familiaris]	0	0.0207561	0.0891856	0	0.0600556	0.0591475	0	0	0	0.0524495	0	0
111091006	LOC111091006	XR_002616059.1	GO:0001932(regulation of protein phosphorylation);GO:0002755(MyD88-dependent toll-like receptor signaling pathway);GO:0003725(double-stranded RNA binding);GO:0003727(single-stranded RNA binding);GO:0004872(receptor activity);GO:0004888(transmembrane signaling receptor activity);GO:0005764(lysosome);GO:0005768(endosome);GO:0005783(endoplasmic reticulum);GO:0005887(integral component of plasma memb…	NA	NA	NA	unnamed protein product, partial [Gulo gulo]	0	0	0.015276	0	0.023393	0	0.024492	0.014556	0	0	0	0
111091007	LOC111091007	XR_002616061.1	GO:0004842(ubiquitin-protein transferase activity);GO:0005737(cytoplasm);GO:0005886(plasma membrane);GO:0008270(zinc ion binding);GO:0016567(protein ubiquitination);GO:0016607(nuclear speck)	NA	NA	NA	uncharacterized protein LOC111097605 isoform X1 [Canis lupus familiaris]	0	0	0	0	0	0	0	0	0	0.02509	0	0
111091009	LOC111091009	XR_002616064.1	GO:0004957(prostaglandin E receptor activity);GO:0007186(G-protein coupled receptor signaling pathway);GO:0016021(integral component of membrane)	NA	NA	NA	uncharacterized protein C1orf43 homolog isoform X1 [Canis lupus familiaris]	0	0	0.050858	0.047282	0.045419	0	0	0	0.043189	0	0	0
111091014	LOC111091014	XR_002616075.1	NA	NA	NA	NA		0	0	0	0	0	0	0	0	0	0.037833	0	0
111091016	LOC111091016	XR_002616078.1	NA	NA	NA	NA		0.411539	0.305203	0.580819	0.464981	0.350572	0.23721	0.443727	0.283303	0.099974	0.094149	0.092989	0.147895
111091017	LOC111091017	XR_002616079.1	NA	NA	NA	NA		0	0	0	0	0	0.067468	0	0	0	0	0	0
111091029	TRNAK-UUU	rna-TRNAK-UUU-4	NA	NA	NA	NA		0	0	0	0	0	0	0	0	0	0	0	0.190376
111091033	TRNAF-GAA	rna-TRNAF-GAA	NA	NA	NA	NA		0.153314	0.041803	0	0.864947	0	0	0	0.132848	0.219314	0	0	0
111091034	TRNAK-UUU	rna-TRNAK-UUU-3	NA	NA	NA	NA		0	0	0.073114	0	0	0	0	0	0.093133	0	0	0
111091035	TRNAF-GAA	rna-TRNAF-GAA-2	NA	NA	NA	NA		0	0.203443	0	0	0	0	0	0	0	0	0	0
111091038	LOC111091038	XR_002616083.1	NA	NA	NA	NA		0	0.082193	0	0	0	0	0	0	0	0	0	0
111091045	LOC111091045	XR_002616089.1	NA	NA	NA	NA		0.072123	0	0	0	0	0	0	0	0	0	0	0
111091065	LOC111091065	XR_002616110.1	NA	NA	NA	NA		0	0.132497	0	0	0	0	0	0	0	0	0	0
111091069	LOC111091069	XR_002616112.1	NA	NA	NA	NA		0	0	0	0	0	0	0	0	0	0	0.092923	0.057574
111091115	LOC111091115	XR_002616204.1	NA	NA	NA	NA		0	0	0	0.0214383	0	0	0	0	0	0	0	0
111091116	LOC111091116	XM_022405961.1	GO:0016021(integral component of membrane)	NA	NA	NA	PREDICTED: protein CEBPZOS-like isoform X1 [Myotis davidii]	0.051444	0.114335	0.046486	0	0	0.123569	0	0	0	0.05358	0	0
111091121	LOC111091121	XM_022405984.1	NA	NA	NA	NA	uncharacterized protein LOC111091121 [Canis lupus familiaris]	0	0	0.023136	0.026859	0	0.055943	0.06235	0	0.042819	0.068078	0	0.07732
111091127	LOC111091127	XR_002616238.1	GO:0001889(liver development);GO:0001947(heart looping);GO:0007492(endoderm development);GO:0009791(post-embryonic development);GO:0009952(anterior/posterior pattern specification);GO:0030509(BMP signaling pathway);GO:0038092(nodal signaling pathway);GO:0048536(spleen development);GO:0048546(digestive tract morphogenesis);GO:0060070(canonical Wnt signaling pathway);GO:0060413(atrial septum morpho…	NA	NA	NA	cryptic protein isoform X1 [Canis lupus familiaris]	0	0	0	0	0	0	0	0	0.00801548	0.0368086	0	0
111091129	LOC111091129	XR_002616240.1	NA	NA	NA	NA		0	0.023746	0	0	0	0	0.026878	0	0	0	0	0
111091150	LOC111091150	XR_002616323.1	NA	NA	NA	NA		0.064661	0.074072	0	0	0	0	0	0	0.05712	0.187875	0	0
111091155	LOC111091155	XR_002616325.1	NA	NA	NA	NA		0	0	0.044997	0	0	0	0	0	0	0	0	0
111091162	LOC111091162	XR_002616390.1	NA	NA	NA	NA		0	0.011761	0	0	0	0	0	0	0	0	0	0.011006
111091165	LOC111091165	XR_002616401.1	GO:0004930(G-protein coupled receptor activity);GO:0007186(G-protein coupled receptor signaling pathway);GO:0016021(integral component of membrane)	NA	NA	NA		0	0	0	0	0	0	0	0	0.0372124	0.0341779	0	0
111091166	LOC111091166	XR_002616404.1	NA	NA	NA	NA		0	0	0	0	0	0	0	0	0.028739	0	0	0
111091173	LOC111091173	XR_002616420.1	NA	NA	NA	NA		0	0	0	0	0	0	0	0	0	0.0381742	0	0
111091175	LOC111091175	XR_002616426.1	NA	NA	NA	NA		0.067279	0	0	0	0	0	0	0	0	0	0.175885	0.065232
111091176	LOC111091176	XR_002616427.1	NA	NA	NA	NA		0	0	0	0	0.085806	0	0	0	0	0.112407	0	0.069704
111091192	LOC111091192	XR_002616463.1	NA	NA	NA	NA		0	0	0	0	0	0	0	0	0	0	0	0.129924
111091195	LOC111091195	XR_002616473.1	GO:0005887(integral component of plasma membrane)	04662(B cell receptor signaling pathway)	K06504	NA	B-cell differentiation antigen CD72 [Vulpes vulpes]	0	0	0	0	0.140384	0.191862	0	0	0.189079	0.116464	0	0
111091203	LOC111091203	XR_002616493.1	NA	NA	NA	NA		0	0	0	0	0	0	0.023656	0	0	0.020693	0	0.029198
111091213	LOC111091213	XR_002616512.1	NA	NA	NA	NA		0.147262	0.17639	0	0	0	0	0	0	0	0	0	0.065422
111091224	LOC111091224	XR_002616546.1	NA	NA	NA	NA		0	0	0	0	0	0	0	0	0.259121	0.090773	0	0
111091232	LOC111091232	XR_002616560.1	NA	NA	NA	NA		0	0.020697	0.03503	0.030491	0.035195	0.019308	0	0	0.043485	0	0	0.038734
111091233	LOC111091233	XR_002616561.1	NA	NA	NA	NA		0	0	0	0.09973	0	0	0	0	0	0	0	0
111091235	LOC111091235	XR_002616566.1	GO:0005089(Rho guanyl-nucleotide exchange factor activity);GO:0035023(regulation of Rho protein signal transduction);GO:0043547(positive regulation of GTPase activity);GO:0046872(metal ion binding)	NA	NA	NA	PREDICTED: FYVE, RhoGEF and PH domain-containing protein 5 [Orcinus orca]	0.105219	0.101722	0.115052	0.266103	0.38992	0.110884	0.136443	0.261924	0.074666	0.053006	0.18455	0.22218
111091250	LOC111091250	XR_002616619.1	NA	NA	NA	NA		0	0	0	0	0	0	0	0	0.093283	0	0	0
111091256	LOC111091256	XR_002616643.1	GO:0001669(acrosomal vesicle);GO:0005516(calmodulin binding);GO:0097228(sperm principal piece)	NA	NA	NA	PREDICTED: enkurin [Propithecus coquereli]	0	0	0	0	0	0	0	0	0.092155	0	0	0
111091257	LOC111091257	XR_002616642.1	NA	NA	NA	NA		0	0	0	0	0	0	0	0	0.015734	0	0	0
111091260	LOC111091260	XR_002616655.1	NA	NA	NA	NA		0.090771	0	0	0	0	0	0	0	0	0	0	0
111091267	LOC111091267	XR_002616671.1	NA	NA	NA	NA		0	0	0	0	0	0	0	0.029069	0	0	0	0
111091269	LOC111091269	XR_002616675.1	NA	NA	NA	NA		0	0	0	0	0	0	0	0	0.00877261	0	0	0
111091284	LOC111091284	XR_002616713.1	NA	NA	NA	NA		0	0	0	0	0	0	0	0	0.034538	0	0	0
111091285	LOC111091285	XR_002616716.1;XR_002616715.1	NA	NA	NA	NA		0	0	0	0	0	0	0	0	0.0162728	0	0	0.0237969
111091286	LOC111091286	XR_002616717.1	GO:0000723(telomere maintenance);GO:0000781(chromosome, telomeric region);GO:0006281(DNA repair);GO:0007093(mitotic cell cycle checkpoint);GO:0030870(Mre11 complex);GO:0051321(meiotic cell cycle)	NA	NA	NA	pre-mRNA 3' end processing protein WDR33 isoform X3 [Canis lupus dingo]	0.033497	0	0	0	0	0.077503	0.058927	0	0.025398	0.031291	0	0
111091290	LOC111091290	XR_002616729.1	NA	NA	NA	NA		0	0	0	0	0	0	0	0	0.0132545	0	0	0
111091298	LOC111091298	XR_002616742.1	NA	NA	NA	NA		0	0	0	0	0	0	0	0	0	0.365238	0	0
111091314	LOC111091314	XR_002616778.1	NA	NA	NA	NA		0.050245	0.038772	0	0	0.09404	0.063929	0.058509	0.052636	0	0.055478	0	0
111091323	LOC111091323	XR_002616798.1	NA	NA	NA	NA		0.090864	0	0.056599	0	0.072568	0	0	0.057982	0.229634	0	0	0.085374
111091339	LOC111091339	XR_002616828.1	NA	NA	NA	NA		0	0	0	0	0	0	0	0	0.075979	0.106121	0.090358	0.033512
111091342	LOC111091342	XR_002616833.1	NA	NA	NA	NA		0	0.013603	0	0.012911	0	0.013802	0	0	0	0	0	0
111091343	LOC111091343	XR_002616834.1	NA	NA	NA	NA		0	0	0	0	0	0	0	0	0.038177	0	0	0
111091344	LOC111091344	XR_002616836.1	NA	NA	NA	NA		0	0.003466	0	0	0.012863	0	0	0	0.157495	0.254163	0	0
111091347	LOC111091347	XR_002616842.1	NA	NA	NA	NA		0	0	0	0	0	0	0	0	0	0.051994	0	0
111091353	LOC111091353	XR_002616851.1	GO:0004842(ubiquitin-protein transferase activity);GO:0005737(cytoplasm);GO:0005886(plasma membrane);GO:0008270(zinc ion binding);GO:0016567(protein ubiquitination);GO:0016607(nuclear speck)	NA	NA	NA	hypothetical protein M91_20604 [Bos mutus]	0	0	0	0	0	0	0	0	0.0182435	0	0	0
111091359	LOC111091359	XR_002616866.1	NA	NA	NA	NA		0	0.024848	0.04859	0.025738	0.093579	0	0.038455	0	0.069742	0.03636	0	0.027319
111091362	LOC111091362	XR_002616879.1	NA	NA	NA	NA		0	0.175433	0.168771	0.23022	0.165039	0.272995	0.220262	0.169761	0.727231	0.834326	0	0
111091363	LOC111091363	XR_002616881.1	NA	NA	NA	NA		0.012098	0	0	0	0	0	0	0	0.018276	0	0	0
111091364	LOC111091364	XM_022406940.1	GO:0003677(DNA binding);GO:0005634(nucleus);GO:0006355(regulation of transcription, DNA-templated);GO:0046872(metal ion binding)	NA	NA	NA	formin-like protein 18 [Canis lupus familiaris]	0	0	0	0	0.026504	0	0	0	0	0	0	0.021877
111091365	LOC111091365	XR_002616884.1	GO:0000723(telomere maintenance);GO:0000781(chromosome, telomeric region);GO:0006281(DNA repair);GO:0007093(mitotic cell cycle checkpoint);GO:0030870(Mre11 complex);GO:0051321(meiotic cell cycle)	NA	NA	NA	wee1-like protein kinase isoform X2 [Vulpes vulpes]	0.075437	0.195683	0.185072	0.076768	0.088925	0.08727	0	0.154696	0	0.116083	0	0.073142
111091367	LOC111091367	XR_002616887.1	NA	NA	NA	NA		0	0	0	0	0	0	0	0	0.198315	0.183429	0	0
111091368	LOC111091368	XR_002616888.1	NA	NA	NA	NA	hCG1989162 [Homo sapiens]	0	0.018088	0	0	0	0	0	0	0	0	0	0
111091370	LOC111091370	XR_002616894.1	NA	NA	NA	NA		0.070371	0	0	0.050616	0	0.101946	0.068899	0	0.03281	0	0	0.056961
111091372	LOC111091372	XR_002616907.1	GO:0003676(nucleic acid binding);GO:0005622(intracellular);GO:0006355(regulation of transcription, DNA-templated);GO:0046872(metal ion binding)	NA	NA	NA	PREDICTED: zinc finger protein 709-like isoform X1 [Hipposideros armiger]	0	0	0	0	0	0	0	0	0.047365	0	0	0
111091373	LOC111091373	XR_002616908.1	NA	NA	NA	NA	oleosin-B6-like [Canis lupus familiaris]	0	0	0	0	0	0	0	0	0	0.049301	0	0
111091376	LOC111091376	XR_002616916.1	NA	NA	NA	NA		0	0	0	0	0	0	0	0	0	0	0	0.046738
111091377	LOC111091377	XR_002616917.1	GO:0007010(cytoskeleton organization);GO:0051015(actin filament binding)	NA	NA	NA		0.069776	0	0	0.030918	0.035688	0.035023	0	0.031374	0	0	0	0.028514
111091379	LOC111091379	XR_002616920.1	NA	NA	NA	NA		0	0.0483087	0	0.0433583	0.0432948	0.0349303	0	0.0525046	0	0	0	0
111091390	LOC111091390	XR_002616957.1	NA	NA	NA	NA		0.141863	0.022358	0	0	0	0	0.317719	0.192873	0	0	0	0.038934
111091394	LOC111091394	XR_002616962.1	NA	NA	NA	NA		0	0	0	0	0.057003	0	0	0	0	0	0	0
111091399	LOC111091399	XR_002616975.1	NA	NA	NA	NA		0	0	0	0	0	0	0	0	0	0	0	0.017453
111091400	LOC111091400	XR_002616977.1	NA	NA	NA	NA		0	0	0	0	0	0	0	0	0	0.115453	0	0
111091401	LOC111091401	XR_002616978.1	NA	NA	NA	NA	60S ribosome subunit biogenesis protein NIP7 homolog isoform X1 [Canis lupus familiaris]	0	0	0	0	0.0226748	0	0	0	0.111158	0.0572904	0	0
[truncated: 4,663 more rows]

## Sheet: transcripts_fpkm_expression
t_id	class_code	chr	strand	start	end	t_name	num_exons	length	gene_id	gene_name	GO	KEGG	KO_ENTRY	EC	Description	cov.IPC1_1	FPKM.IPC1_1	cov.IPC1_2	FPKM.IPC1_2	cov.IPC2_1	FPKM.IPC2_1	cov.IPC2_2	FPKM.IPC2_2	cov.IPC3_1	FPKM.IPC3_1	cov.IPC3_2	FPKM.IPC3_2	cov.IPC4_1	FPKM.IPC4_1	cov.IPC4_2	FPKM.IPC4_2	cov.Beta_cell1	FPKM.Beta_cell1	cov.Beta_cell2	FPKM.Beta_cell2	cov.ADSC1	FPKM.ADSC1	cov.ADSC2	FPKM.ADSC2
[truncated: 60,151 more rows]
