# Supplementary material for: Novel Functional Genes Involved in Transdifferentiation of Canine ADMSCs Into Insulin-Producing Cells, as Determined by Absolute Quantitative Transcriptome Sequencing Analysis
Source: Front Cell Dev Biol. 2021 Jun 28;9:685494. doi: 10.3389/fcell.2021.685494 (PMC8273515; doi:10.3389/fcell.2021.685494)
Supplement: Supplementary Material 1 — Five types of procedures. [file Data_Sheet_1.zip › Supplement 7.xls]

## Sheet: IPC1VSADSC
gene_id	gene_name	transcript_id	GO	KEGG	KO_ENTRY	EC	Description	FPKM.IPC1_1	FPKM.IPC1_2	FPKM.ADSC1	FPKM.ADSC2	fc	log2(fc)	pval	qval	regulation	significant	FPKM.ADSC1	FPKM.ADSC2	pval	qval	significant
MSTRG.9635	MMP9	NM_001003219.2	GO:0001501(skeletal system development);GO:0001503(ossification);GO:0001934(positive regulation of protein phosphorylation);GO:0004222(metalloendopeptidase activity);GO:0005615(extracellular space);GO:0006508(proteolysis);GO:0007566(embryo implantation);GO:0008270(zinc ion binding);GO:0030198(extracellular matrix organization);GO:0030574(collagen catabolic process);GO:0031012(extracellular matrix…	04668(TNF signaling pathway);04657(IL-17 signaling pathway);04670(Leukocyte transendothelial migration);04915(Estrogen signaling pathway);04926(Relaxin signaling pathway);05200(Pathways in cancer);05202(Transcriptional misregulation in cancers);05206(MicroRNAs in cancer);05205(Proteoglycans in cancer);05219(Bladder cancer);05215(Prostate cancer);05418(Fluid shear stress and atherosclerosis);05161…	K01403	EC:3.4.24.35	matrix metalloproteinase-9 [Canis lupus dingo]	0.142666	0.120866	66.3998	66.0532	0.00198963	-8.97329	0	0	down	yes	0	0	0	0	yes
MSTRG.3723		MSTRG.3723.1	NA	NA	NA	NA		474.907	494.059	0	0	inf	inf	0	0	up	yes	0.270034	0.257757	0	0	yes
MSTRG.4279	PECAM1	XM_022422843.1;XM_022422841.1;XM_022422844.1;XM_022422842.1	GO:0016021(integral component of membrane);GO:0016021(integral component of membrane)	04514(Cell adhesion molecules (CAMs));04670(Leukocyte transendothelial migration);05418(Fluid shear stress and atherosclerosis);05144(Malaria);05144(Malaria)	K06471	NA	platelet endothelial cell adhesion molecule isoform X1 [Canis lupus familiaris]	0	0.0166192	31.6041	30.7209	0.000266653	-11.8727	0	0	down	yes	0	0	0	0	yes
MSTRG.9375	CD93	XM_014106990.2	GO:0001849(complement component C1q binding);GO:0002230(positive regulation of defense response to virus by host);GO:0005509(calcium ion binding);GO:0005886(plasma membrane);GO:0009986(cell surface);GO:0016021(integral component of membrane)	NA	NA	NA	complement component C1q receptor [Canis lupus familiaris]	0.036062	0.018683	14.7922	15.1059	0.00183106	-9.09311	1e-296	4.70911e-293	down	yes	81.0882	81.5601	0	0	yes
MSTRG.5504	KIF20A	XM_014117981.2	GO:0000281(mitotic cytokinesis);GO:0000920(cell separation after cytokinesis);GO:0001578(microtubule bundle formation);GO:0003777(microtubule motor activity);GO:0005524(ATP binding);GO:0005794(Golgi apparatus);GO:0005819(spindle);GO:0005871(kinesin complex);GO:0005874(microtubule);GO:0007018(microtubule-based movement);GO:0008017(microtubule binding);GO:0016887(ATPase activity);GO:0019901(protein…	NA	NA	NA	kinesin-like protein KIF20A [Canis lupus familiaris]	0.219497	0.180274	35.6239	38.0807	0.00542396	-7.52644	8.05044e-290	2.11066e-286	down	yes	0.0850764	0.0545656	0	0	yes
MSTRG.6453		MSTRG.6453.1	NA	NA	NA	NA		1.63558	1.28138	517.621	510.811	0.00283632	-8.46177	1.90102e-282	4.15342e-279	down	yes	0	0	0	0	yes
MSTRG.3342	CENPF	XM_022420904.1	GO:0008134(transcription factor binding);GO:0042803(protein homodimerization activity)	NA	NA	NA	LOW QUALITY PROTEIN: centromere protein F [Canis lupus familiaris]	0.073702	0.048995	16.6143	15.6054	0.00380814	-8.0367	1.76605e-269	3.30731e-266	down	yes	12.0028	10.5522	0	0	yes
MSTRG.9601	MYBL2	MSTRG.9601.6;MSTRG.9601.7;XM_022409451.1;XM_022409452.1;XM_022409454.1;XM_022409453.1;XM_022409455.1	GO:0000978(RNA polymerase II proximal promoter sequence-specific DNA binding);GO:0001077(transcriptional activator activity, RNA polymerase II proximal promoter sequence-specific DNA binding);GO:0005654(nucleoplasm);GO:0006366(transcription by RNA polymerase II);GO:0031523(Myb complex);GO:0045944(positive regulation of transcription by RNA polymerase II);GO:0090307(mitotic spindle assembly);GO:00…	04218(Cellular senescence);05166(HTLV-I infection);05166(HTLV-I infection)	K21769	NA	myb-related protein B isoform X5 [Canis lupus familiaris]	0.414726	0.377735	47.2692	50.6625	0.00809198	-6.94929	4.75909e-262	7.79836e-259	down	yes	0.0507219	0.0462962	0	0	yes
MSTRG.3897	DLGAP5	XM_014115915.2	GO:0023052(signaling)	NA	NA	NA	disks large-associated protein 5 [Canis lupus familiaris]	0.412009	0.322432	41.8737	42.4497	0.00870982	-6.84314	6.23873e-258	8.73361e-255	down	yes	5.26256	2.43599	0	0	yes
MSTRG.11053	BUB1B	XM_845350.5;XM_005638239.3	GO:0000778(condensed nuclear chromosome kinetochore);GO:0000940(condensed chromosome outer kinetochore);GO:0007091(metaphase/anaphase transition of mitotic cell cycle);GO:0007094(mitotic spindle assembly checkpoint);GO:0034501(protein localization to kinetochore);GO:0048471(perinuclear region of cytoplasm);GO:0048471(perinuclear region of cytoplasm)	04110(Cell cycle);05166(HTLV-I infection);05166(HTLV-I infection)	K06637	EC:2.7.11.1	mitotic checkpoint serine/threonine-protein kinase BUB1 beta isoform X2 [Canis lupus familiaris]	0.296073	0.191337	31.2136	31.5278	0.00776856	-7.00814	6.6623e-258	8.73361e-255	down	yes	14.8738	14.6722	0	0	yes
MSTRG.936	CCNB1	XM_845305.5	GO:0005634(nucleus)	04068(FoxO signaling pathway);04110(Cell cycle);04114(Oocyte meiosis);04115(p53 signaling pathway);04218(Cellular senescence);04914(Progesterone-mediated oocyte maturation)	K05868	NA	G2/mitotic-specific cyclin-B1 [Canis lupus familiaris]	1.15645	0.952985	76.611	74.6964	0.0139414	-6.16448	4.70781e-250	5.61043e-247	down	yes	0	0	0	0	yes
MSTRG.9056	DIAPH3	MSTRG.9056.14;XM_022408009.1;XR_002617482.1;XM_005633940.3;XM_005633945.3;XR_002617484.1;XM_542593.6;XM_022408011.1	GO:0003779(actin binding);GO:0017048(Rho GTPase binding);GO:0030036(actin cytoskeleton organization);GO:0030036(actin cytoskeleton organization)	04810(Regulation of actin cytoskeleton);04810(Regulation of actin cytoskeleton)	K05745	NA	protein diaphanous homolog 3 isoform X7 [Canis lupus familiaris]	0.222416	0.135942	19.9445	19.3315	0.00912413	-6.7761	1.87353e-248	2.04667e-245	down	yes	0.0420275	0.0126484	0	0	yes
MSTRG.5234	IL1RL1	MSTRG.5234.4;XM_005625994.3;XM_005625995.3	GO:0002113(interleukin-33 binding);GO:0002114(interleukin-33 receptor activity);GO:0002826(negative regulation of T-helper 1 type immune response);GO:0004908(interleukin-1 receptor activity);GO:0005578(proteinaceous extracellular matrix);GO:0009897(external side of plasma membrane);GO:0016021(integral component of membrane);GO:0032689(negative regulation of interferon-gamma production);GO:0032754…	04060(Cytokine-cytokine receptor interaction);04060(Cytokine-cytokine receptor interaction)	K05171	NA	interleukin-1 receptor-like 1 [Canis lupus familiaris]	0.30092	0.311529	20.5326	22.672	0.0141755	-6.14045	2.10534e-246	2.12299e-243	down	yes	0	0.0272532	0	0	yes
MSTRG.7179	RRM2	XM_540076.6	GO:0000082(G1/S transition of mitotic cell cycle);GO:0000083(regulation of transcription involved in G1/S transition of mitotic cell cycle);GO:0004748(ribonucleoside-diphosphate reductase activity, thioredoxin disulfide as acceptor);GO:0005515(protein binding);GO:0005634(nucleus);GO:0005654(nucleoplasm);GO:0005737(cytoplasm);GO:0005829(cytosol);GO:0005971(ribonucleoside-diphosphate reductase comp…	00230(Purine metabolism);00240(Pyrimidine metabolism);00480(Glutathione metabolism);00983(Drug metabolism - other enzymes);04115(p53 signaling pathway)	K10808	EC:1.17.4.1	ribonucleoside-diphosphate reductase subunit M2 [Canis lupus familiaris]	0.418711	0.525026	40.6868	46.9058	0.0107742	-6.53628	5.50277e-228	5.15255e-225	down	yes	0	0.025888	0	0	yes
478260	KNL1	XM_005638256.2;XM_014109668.2;XM_005638255.2	GO:0001669(acrosomal vesicle);GO:0005654(nucleoplasm);GO:0008608(attachment of spindle microtubules to kinetochore);GO:0010923(negative regulation of phosphatase activity);GO:0034501(protein localization to kinetochore);GO:0070062(extracellular exosome);GO:0071173(spindle assembly checkpoint);GO:0071173(spindle assembly checkpoint)	NA	NA	NA	kinetochore scaffold 1 isoform X2 [Canis lupus familiaris]	0.09063	0.057717	10.3236	10.7196	0.00704965	-7.14823	5.1147e-219	4.4699e-216	down	yes	9.98424	10.3969	0	0	yes
MSTRG.5813	KIFC1	MSTRG.5813.1;XM_005627209.3;XM_022425934.1	GO:0003777(microtubule motor activity);GO:0005524(ATP binding);GO:0005871(kinesin complex);GO:0005874(microtubule);GO:0007018(microtubule-based movement);GO:0007080(mitotic metaphase plate congression);GO:0008017(microtubule binding);GO:0016020(membrane);GO:0016887(ATPase activity);GO:0090307(mitotic spindle assembly);GO:0090307(mitotic spindle assembly)	NA	NA	NA	kinesin-like protein KIFC1 isoform X1 [Canis lupus familiaris]	0.763061	0.843784	30.2419	29.4941	0.0268991	-5.2163	6.88691e-212	5.64253e-209	down	yes	0.0906409	0.0835388	0	0	yes
MSTRG.10876	MKI67	MSTRG.10876.1	NA	NA	NA	NA		0.277743	0.131229	33.4548	30.8631	0.0063586	-7.29707	1.31825e-209	1.01652e-206	down	yes	10.5982	12.1332	0	0	yes
MSTRG.1443	PRC1	MSTRG.1443.3;MSTRG.1443.2;XM_014112334.2	GO:0000910(cytokinesis);GO:0001578(microtubule bundle formation);GO:0005654(nucleoplasm);GO:0005737(cytoplasm);GO:0005819(spindle);GO:0005886(plasma membrane);GO:0008017(microtubule binding);GO:0008284(positive regulation of cell proliferation);GO:0019894(kinesin binding);GO:0019901(protein kinase binding);GO:0030496(midbody);GO:0042802(identical protein binding);GO:0070938(contractile ring)	NA	NA	NA	protein regulator of cytokinesis 1 [Canis lupus familiaris]	0.287943	0.287662	20.0073	21.9901	0.0137057	-6.18908	4.44431e-207	3.23669e-204	down	yes	0.618508	0.522162	0	0	yes
MSTRG.4643	SPAG5	XM_537743.7;XM_005624855.3	GO:0000070(mitotic sister chromatid segregation);GO:0000776(kinetochore);GO:0005737(cytoplasm);GO:0005876(spindle microtubule);GO:0007051(spindle organization);GO:0035371(microtubule plus-end);GO:0051294(establishment of spindle orientation);GO:0051301(cell division);GO:0051988(regulation of attachment of spindle microtubules to kinetochore);GO:0072686(mitotic spindle);GO:0072686(mitotic spindle)	NA	NA	NA	sperm-associated antigen 5 isoform X1 [Canis lupus familiaris]	0.119519	0.131457	19.5208	20.2953	0.00630338	-7.30966	1.84626e-202	1.27382e-199	down	yes	0	0.0302624	0	0	yes
MSTRG.12524		MSTRG.12524.1	NA	NA	NA	NA		5.05189	6.02364	581.814	589.009	0.00945962	-6.724	1.5561e-201	1.01994e-198	down	yes	0.092446	0.0971961	0	0	yes
MSTRG.6543	ANLN	XM_005628717.2;XM_022427575.1;XM_005628718.2;XM_005628719.3;XM_539518.5	GO:0000281(mitotic cytokinesis);GO:0002244(hematopoietic progenitor cell differentiation);GO:0003779(actin binding);GO:0005654(nucleoplasm);GO:0005826(actomyosin contractile ring);GO:0090521(glomerular visceral epithelial cell migration);GO:0090521(glomerular visceral epithelial cell migration)	NA	NA	NA	anillin isoform X1 [Canis lupus familiaris]	0.381763	0.29442	32.9478	33.2479	0.0102149	-6.61318	8.36011e-198	5.2187e-195	down	yes	0.192617	0.244506	0	0	yes
MSTRG.4022	FOS	XM_547914.6	GO:0000978(RNA polymerase II proximal promoter sequence-specific DNA binding);GO:0000979(RNA polymerase II core promoter sequence-specific DNA binding);GO:0000982(transcription factor activity, RNA polymerase II proximal promoter sequence-specific DNA binding);GO:0001077(transcriptional activator activity, RNA polymerase II proximal promoter sequence-specific DNA binding);GO:0003682(chromatin bin…	04010(MAPK signaling pathway);04668(TNF signaling pathway);04024(cAMP signaling pathway);04210(Apoptosis);04620(Toll-like receptor signaling pathway);04660(T cell receptor signaling pathway);04658(Th1 and Th2 cell differentiation);04659(Th17 cell differentiation);04657(IL-17 signaling pathway);04662(B cell receptor signaling pathway);04915(Estrogen signaling pathway);04917(Prolactin signaling pat…	K04379	NA	proto-oncogene c-Fos [Canis lupus familiaris]	1.48082	1.42334	50.9382	58.5992	0.0265129	-5.23716	1.66064e-196	9.89515e-194	down	yes	1.19807	0.990068	0	0	yes
MSTRG.7424	CYP26B1	XM_540236.6	GO:0001709(cell fate determination);GO:0001768(establishment of T cell polarity);GO:0001972(retinoic acid binding);GO:0005506(iron ion binding);GO:0005737(cytoplasm);GO:0006954(inflammatory response);GO:0007140(male meiotic nuclear division);GO:0007283(spermatogenesis);GO:0008401(retinoic acid 4-hydroxylase activity);GO:0009954(proximal/distal pattern formation);GO:0010628(positive regulation of …	00830(Retinol metabolism)	K12664	NA	cytochrome P450 26B1 [Canis lupus familiaris]	23.9708	23.9705	0.868124	0.924421	26.7448	4.74119	1.17645e-192	6.70523e-190	up	yes	66.2697	68.5671	0	0	yes
MSTRG.11024	ARHGAP11A	MSTRG.11024.1;XM_005638205.3	GO:0007165(signal transduction)	NA	NA	NA	rho GTPase-activating protein 11A isoform X1 [Canis lupus familiaris]	0.48238	0.462794	16.7408	17.2019	0.0278462	-5.16638	4.44414e-191	2.42742e-188	down	yes	0	0	0	0	yes
MSTRG.7332	BUB1	XM_005630416.2	GO:0004672(protein kinase activity);GO:0005524(ATP binding);GO:0006468(protein phosphorylation);GO:0007094(mitotic spindle assembly checkpoint)	04110(Cell cycle);04114(Oocyte meiosis);04914(Progesterone-mediated oocyte maturation)	K02178	EC:2.7.11.1	mitotic checkpoint serine/threonine-protein kinase BUB1 [Canis lupus familiaris]	0.163376	0.123719	20.131	20.4596	0.00707294	-7.14347	1.70981e-188	8.96555e-186	down	yes	0.032824	0.015196	0	0	yes
MSTRG.1613	NCAPG	XM_536278.6;XM_022417278.1	GO:0000793(condensed chromosome);GO:0000796(condensin complex);GO:0005737(cytoplasm);GO:0005813(centrosome);GO:0007076(mitotic chromosome condensation);GO:0015629(actin cytoskeleton);GO:0016020(membrane);GO:0016020(membrane)	NA	NA	NA	condensin complex subunit 3 isoform X1 [Canis lupus familiaris]	1.01226	1.19768	29.7431	31.1837	0.036272	-4.785	4.28534e-187	2.16063e-184	down	yes	29.2429	29.6777	0	0	yes
MSTRG.11490	SPARCL1	XM_005639161.3;XM_014109990.2;XM_014109991.2;XM_005639162.3;XM_022413700.1;XM_022413699.1	GO:0005509(calcium ion binding);GO:0005578(proteinaceous extracellular matrix);GO:0005615(extracellular space);GO:0007165(signal transduction);GO:0070062(extracellular exosome);GO:0070062(extracellular exosome)	NA	NA	NA	SPARC-like protein 1 isoform X1 [Canis lupus familiaris]	0.0557043	0.0673364	19.7899	22.5283	0.00290751	-8.426	2.06387e-181	1.00205e-178	down	yes	0	0	0	0	yes
MSTRG.9507	TPX2	XM_014107292.2;XM_014107291.2;XM_014107289.2;XM_005634915.3;XM_022409243.1	GO:0000922(spindle pole);GO:0005654(nucleoplasm);GO:0005874(microtubule);GO:0019901(protein kinase binding);GO:0032147(activation of protein kinase activity);GO:0043203(axon hillock);GO:0060236(regulation of mitotic spindle organization);GO:0090307(mitotic spindle assembly);GO:0090307(mitotic spindle assembly)	NA	NA	NA	targeting protein for Xklp2 isoform X1 [Canis lupus familiaris]	0.568023	0.438811	38.2701	40.4164	0.0127955	-6.28822	9.58288e-181	4.4865e-178	down	yes	23.4696	24.9916	0	0	yes
MSTRG.4398	TOP2A	XM_537646.5	GO:0000228(nuclear chromosome);GO:0000287(magnesium ion binding);GO:0000793(condensed chromosome);GO:0002244(hematopoietic progenitor cell differentiation);GO:0003682(chromatin binding);GO:0003918(DNA topoisomerase type II (ATP-hydrolyzing) activity);GO:0005080(protein kinase C binding);GO:0005524(ATP binding);GO:0005654(nucleoplasm);GO:0005730(nucleolus);GO:0005814(centriole);GO:0006265(DNA topo…	01524(Platinum drug resistance)	K03164	EC:5.99.1.3	DNA topoisomerase 2-alpha [Canis lupus familiaris]	0.508285	0.327702	66.2697	68.5671	0.00619999	-7.33352	2.12413e-180	9.60181e-178	down	yes	0	0.0114276	0	0	yes
MSTRG.6649	SHCBP1	XM_532571.6;XM_005628986.2	GO:0008543(fibroblast growth factor receptor signaling pathway);GO:0042169(SH2 domain binding);GO:2000177(regulation of neural precursor cell proliferation);GO:2000177(regulation of neural precursor cell proliferation)	NA	NA	NA	SHC SH2 domain-binding protein 1 isoform X2 [Canis lupus familiaris]	0.132601	0.175847	23.1837	23.5679	0.0065976	-7.24384	1.41222e-179	6.17091e-177	down	yes	0.727915	0.655734	0	0	yes
MSTRG.11237	KIF23	XM_022412711.1;XM_022412713.1;XM_022412716.1;XM_022412712.1;XM_022412715.1;XM_022412714.1;XM_014109671.2	GO:0000281(mitotic cytokinesis);GO:0000915(actomyosin contractile ring assembly);GO:0003777(microtubule motor activity);GO:0005524(ATP binding);GO:0005654(nucleoplasm);GO:0005813(centrosome);GO:0005874(microtubule);GO:0005925(focal adhesion);GO:0008017(microtubule binding);GO:0030496(midbody);GO:0032467(positive regulation of cytokinesis);GO:0045171(intercellular bridge);GO:0051256(mitotic spindl…	05206(MicroRNAs in cancer);05206(MicroRNAs in cancer)	K17387	NA	kinesin-like protein KIF23 isoform X6 [Canis lupus familiaris]	0.575571	0.328832	37.2723	37.188	0.0121461	-6.36336	2.54725e-177	1.07716e-174	down	yes	0.030191	0	0	0	yes
MSTRG.10875	LOC102152056	XM_014108787.2	GO:0000775(chromosome, centromeric region);GO:0000793(condensed chromosome);GO:0005730(nucleolus);GO:0005737(cytoplasm);GO:0008022(protein C-terminus binding);GO:0016020(membrane);GO:0072574(hepatocyte proliferation)	NA	NA	NA	proliferation marker protein Ki-67 isoform X1 [Canis lupus dingo]	0.2883	0.149644	32.0641	31.1472	0.00692825	-7.17329	2.33016e-174	9.54564e-172	down	yes	2.15023	0.773135	0	0	yes
MSTRG.10379	RACGAP1	XM_022411182.1;XM_543675.6;XM_005636863.3;XM_005636865.3;XM_005636864.2;XM_014108730.2	GO:0005622(intracellular);GO:0035556(intracellular signal transduction);GO:0046872(metal ion binding);GO:0046872(metal ion binding)	NA	NA	NA	PREDICTED: rac GTPase-activating protein 1 isoform X3 [Gorilla gorilla gorilla]	1.89363	1.91609	59.3089	59.8743	0.0319652	-4.96735	3.96124e-168	1.57357e-165	down	yes	0	0	0	0	yes
MSTRG.6737	CDC20	XM_003639530.4	GO:0005654(nucleoplasm);GO:0005680(anaphase-promoting complex);GO:0005737(cytoplasm);GO:0008022(protein C-terminus binding);GO:0010997(anaphase-promoting complex binding);GO:0019899(enzyme binding);GO:0031145(anaphase-promoting complex-dependent catabolic process);GO:0031915(positive regulation of synaptic plasticity);GO:0040020(regulation of meiotic nuclear division);GO:0050790(regulation of cat…	04120(Ubiquitin mediated proteolysis);04110(Cell cycle);04114(Oocyte meiosis);05203(Viral carcinogenesis);05166(HTLV-I infection)	K03363	NA	cell division cycle protein 20 homolog [Canis lupus familiaris]	1.15111	0.999533	43.5087	47.1421	0.0237245	-5.39748	2.66088e-162	1.02592e-159	down	yes	4.11258	2.0046	0	0	yes
MSTRG.2921	PLK1	XM_547091.6	GO:0000070(mitotic sister chromatid segregation);GO:0000086(G2/M transition of mitotic cell cycle);GO:0000122(negative regulation of transcription by RNA polymerase II);GO:0000281(mitotic cytokinesis);GO:0000785(chromatin);GO:0000795(synaptonemal complex);GO:0000922(spindle pole);GO:0000942(condensed nuclear chromosome outer kinetochore);GO:0001578(microtubule bundle formation);GO:0004674(protein…	04068(FoxO signaling pathway);04110(Cell cycle);04114(Oocyte meiosis);04914(Progesterone-mediated oocyte maturation)	K06631	EC:2.7.11.21	PREDICTED: serine/threonine-protein kinase PLK1 isoform X1 [Panthera tigris altaica]	0.896244	0.524687	40.5468	39.2153	0.0178146	-5.8108	1.69666e-161	6.35471e-159	down	yes	20.3658	20.92	0	0	yes
MSTRG.198	SMPDL3A	XM_005615612.1;XM_022419617.1;XM_533485.6;MSTRG.198.4	GO:0004767(sphingomyelin phosphodiesterase activity);GO:0005615(extracellular space);GO:0006685(sphingomyelin catabolic process);GO:0070062(extracellular exosome);GO:0070062(extracellular exosome)	NA	NA	NA	acid sphingomyelinase-like phosphodiesterase 3a isoform X1 [Canis lupus familiaris]	0.170008	0.432616	41.7111	41.4863	0.00724331	-7.10913	5.08501e-160	1.85165e-157	down	yes	0.0481059	0.0148471	0	0	yes
MSTRG.3313	CD34	MSTRG.3313.1;NM_001003341.1	GO:0001894(tissue homeostasis);GO:0001935(endothelial cell proliferation);GO:0003094(glomerular filtration);GO:0007165(signal transduction);GO:0008134(transcription factor binding);GO:0008217(regulation of blood pressure);GO:0009897(external side of plasma membrane);GO:0010628(positive regulation of gene expression);GO:0010629(negative regulation of gene expression);GO:0016021(integral component …	04514(Cell adhesion molecules (CAMs));04640(Hematopoietic cell lineage)	K06474	NA	hematopoietic progenitor cell antigen CD34 isoform X1 [Canis lupus dingo]	0	0	16.1139	17.5492	-inf	-inf	3.24797e-157	1.15075e-154	down	yes	0.382928	0.285379	0	0	yes
MSTRG.11861	ECT2	XM_022414168.1;XM_014110474.2;XM_014110477.2;XM_014110476.2;XM_014110472.2;XM_014110475.2;XM_014110471.2	GO:0000902(cell morphogenesis);GO:0000910(cytokinesis);GO:0005089(Rho guanyl-nucleotide exchange factor activity);GO:0005096(GTPase activator activity);GO:0005634(nucleus);GO:0005737(cytoplasm);GO:0035023(regulation of Rho protein signal transduction);GO:0035556(intracellular signal transduction);GO:0043547(positive regulation of GTPase activity);GO:0045666(positive regulation of neuron different…	NA	NA	NA	protein ECT2 isoform X7 [Canis lupus familiaris]	0.734476	0.446044	29.2429	29.6777	0.0200358	-5.64128	9.27648e-151	3.20014e-148	down	yes	0.280502	0.166957	0	0	yes
MSTRG.7489	TXNIP	XM_533037.5	GO:0000122(negative regulation of transcription by RNA polymerase II);GO:0004857(enzyme inhibitor activity);GO:0005737(cytoplasm);GO:0006606(protein import into nucleus);GO:0006979(response to oxidative stress);GO:0030216(keratinocyte differentiation);GO:0031625(ubiquitin protein ligase binding);GO:0043086(negative regulation of catalytic activity);GO:0048008(platelet-derived growth factor recept…	04621(NOD-like receptor signaling pathway)	K20910	NA	thioredoxin-interacting protein [Canis lupus familiaris]	1.4283	1.48296	29.5705	29.9716	0.0488943	-4.35419	2.69387e-147	9.05487e-145	down	yes	29.5892	17.0128	0	0	yes
MSTRG.1527	TACC3	MSTRG.1527.3;MSTRG.1527.2;XM_022417135.1	GO:0000226(microtubule cytoskeleton organization);GO:0005737(cytoplasm);GO:0008283(cell proliferation);GO:0015630(microtubule cytoskeleton);GO:0021987(cerebral cortex development)	03013(RNA transport)	K14283	NA	transforming acidic coiled-coil-containing protein 3 [Canis lupus familiaris]	0.705263	0.586671	26.9939	28.4652	0.0232953	-5.42382	5.73404e-147	1.87919e-144	down	yes	0.0137652	0	0	0	yes
MSTRG.9626	UBE2C	XM_543022.5;XM_022408915.1;XM_022408916.1;XM_022408914.1;XM_022408912.1;XM_022408913.1	GO:0000209(protein polyubiquitination);GO:0005524(ATP binding);GO:0005634(nucleus);GO:0005680(anaphase-promoting complex);GO:0005737(cytoplasm);GO:0010458(exit from mitosis);GO:0010994(free ubiquitin chain polymerization);GO:0030071(regulation of mitotic metaphase/anaphase transition);GO:0031145(anaphase-promoting complex-dependent catabolic process);GO:0031536(positive regulation of exit from mi…	04120(Ubiquitin mediated proteolysis);04120(Ubiquitin mediated proteolysis)	K06688	EC:2.3.2.23	ubiquitin-conjugating enzyme E2 C isoform X2 [Canis lupus familiaris]	0.459451	0.185167	41.6594	44.2767	0.00750114	-7.05867	5.8918e-146	1.88379e-143	down	yes	0	0	0	0	yes
MSTRG.10682	KIF11	XM_534964.6	GO:0000922(spindle pole);GO:0005524(ATP binding);GO:0005737(cytoplasm);GO:0005871(kinesin complex);GO:0005876(spindle microtubule);GO:0007018(microtubule-based movement);GO:0007059(chromosome segregation);GO:0007100(mitotic centrosome separation);GO:0008017(microtubule binding);GO:0008574(ATP-dependent microtubule motor activity, plus-end-directed);GO:0016020(membrane);GO:0019901(protein kinase b…	NA	NA	NA	kinesin-like protein KIF11 [Canis lupus familiaris]	0.308288	0.128714	26.1974	28.2612	0.00802448	-6.96138	2.45759e-143	7.6706e-141	down	yes	0.0181678	0.0336426	0	0	yes
MSTRG.11533	CENPE	XM_014110058.2;XM_022413495.1;XM_022413494.1;XM_014110057.2;XR_002621971.1	GO:0000776(kinetochore);GO:0000779(condensed chromosome, centromeric region);GO:0003777(microtubule motor activity);GO:0005524(ATP binding);GO:0005634(nucleus);GO:0005737(cytoplasm);GO:0005871(kinesin complex);GO:0005874(microtubule);GO:0007018(microtubule-based movement);GO:0007080(mitotic metaphase plate congression);GO:0008017(microtubule binding);GO:0016020(membrane);GO:0016887(ATPase activit…	NA	NA	NA	centromere-associated protein E isoform X1 [Canis lupus familiaris]	0.453095	0.322518	10.5016	10.7027	0.0365781	-4.77287	4.90244e-143	1.49456e-140	down	yes	0	0.022166	0	0	yes
MSTRG.5050	GTSE1	XM_845993.5	GO:0000075(cell cycle checkpoint);GO:0003674(molecular_function);GO:0005515(protein binding);GO:0005654(nucleoplasm);GO:0005829(cytosol);GO:0005881(cytoplasmic microtubule);GO:0006977(DNA damage response, signal transduction by p53 class mediator resulting in cell cycle arrest);GO:0007017(microtubule-based process);GO:0016020(membrane);GO:0030335(positive regulation of cell migration);GO:0043161(…	04115(p53 signaling pathway)	K10129	NA	G2 and S phase-expressed protein 1 [Canis lupus familiaris]	0.100212	0.120736	18.8764	19.6221	0.00573914	-7.44495	3.55598e-141	1.05944e-138	down	yes	1.65113	1.50187	0	0	yes
MSTRG.9853	PBK	XM_534564.6;XM_014107472.2	GO:0004672(protein kinase activity);GO:0005524(ATP binding);GO:0006468(protein phosphorylation);GO:0006468(protein phosphorylation)	NA	NA	NA	lymphokine-activated killer T-cell-originated protein kinase [Canis lupus familiaris]	0.357198	0.281984	29.2584	31.8	0.0104684	-6.57782	3.58037e-140	1.043e-137	down	yes	1.83265	1.78636	0	0	yes
MSTRG.8189	FANCD2	XM_005632176.2;XM_005632177.2;XM_014121641.2;XM_005632174.2;XM_005632175.3;XM_022406370.1;XM_005632173.2	GO:0006281(DNA repair);GO:0006281(DNA repair)	03460(Fanconi anemia pathway);03460(Fanconi anemia pathway)	K10891	NA	Fanconi anemia group D2 protein isoform X1 [Canis lupus familiaris]	0.27827	0.304782	12.9584	12.7463	0.0226826	-5.46227	1.70822e-139	4.86806e-137	down	yes	0.06671	0	0	0	yes
MSTRG.7345	CKAP2L	XM_022404731.1;XM_532961.6;XM_005630446.3;XR_002615312.1;XM_022404730.1	GO:0005813(centrosome);GO:0005813(centrosome)	NA	NA	NA	cytoskeleton-associated protein 2-like isoform X4 [Canis lupus familiaris]	0.667358	0.650877	19.7745	20.7571	0.0325236	-4.94237	1.31441e-138	3.66608e-136	down	yes	0.0203163	0	0	0	yes
MSTRG.4579	LOC480601	XM_537721.5	GO:0002548(monocyte chemotaxis);GO:0005615(extracellular space);GO:0006954(inflammatory response);GO:0007186(G-protein coupled receptor signaling pathway);GO:0008009(chemokine activity);GO:0030593(neutrophil chemotaxis);GO:0043547(positive regulation of GTPase activity);GO:0048020(CCR chemokine receptor binding);GO:0048247(lymphocyte chemotaxis);GO:0050729(positive regulation of inflammatory resp…	04060(Cytokine-cytokine receptor interaction);04620(Toll-like receptor signaling pathway);04062(Chemokine signaling pathway);05323(Rheumatoid arthritis);05132(Salmonella infection);05163(Human cytomegalovirus infection);05142(Chagas disease (American trypanosomiasis))	K05408	NA	regakine-1-like [Canis lupus familiaris]	0	0.084868	54.3787	54.7231	0.000777879	-10.3282	6.36631e-135	1.73867e-132	down	yes	0	0	0	0	yes
MSTRG.12355	NUF2	MSTRG.12355.1;XM_536145.6	GO:0005634(nucleus);GO:0016020(membrane);GO:0031262(Ndc80 complex)	NA	NA	NA	kinetochore protein Nuf2 [Canis lupus familiaris]	0.034934	0.05423	13.8407	15.18	0.00307242	-8.34641	1.66248e-133	4.44764e-131	down	yes	0.013466	0.087274	0	0	yes
399544	VWF	NM_001002932.1;XM_022410839.1;XR_002619917.1	GO:0002020(protease binding);GO:0005178(integrin binding);GO:0005518(collagen binding);GO:0005578(proteinaceous extracellular matrix);GO:0005783(endoplasmic reticulum);GO:0019865(immunoglobulin binding);GO:0030168(platelet activation);GO:0031589(cell-substrate adhesion);GO:0033093(Weibel-Palade body);GO:0042803(protein homodimerization activity);GO:0047485(protein N-terminus binding);GO:0051087(c…	04151(PI3K-Akt signaling pathway);04512(ECM-receptor interaction);04510(Focal adhesion);04610(Complement and coagulation cascades);04611(Platelet activation);05165(Human papillomavirus infection);05165(Human papillomavirus infection)	K03900	NA	von Willebrand factor isoform X1 [Canis lupus familiaris]	0.00611222	0.00633288	3.40266	3.35398	0.00184191	-9.08458	1.36942e-131	3.59034e-129	down	yes	0.378399	0.386757	0	0	yes
481895	TTK	XM_539016.5;XM_005627564.2;XM_022426283.1;XM_022426282.1;XM_022426281.1;XM_022426284.1	GO:0004712(protein serine/threonine/tyrosine kinase activity);GO:0005524(ATP binding);GO:0006468(protein phosphorylation);GO:0007093(mitotic cell cycle checkpoint);GO:0051304(chromosome separation);GO:0051304(chromosome separation)	04110(Cell cycle);04110(Cell cycle)	K08866	EC:2.7.12.1	dual specificity protein kinase TTK isoform X1 [Canis lupus familiaris]	0.0163281	0	6.99852	7.78372	0.00110457	-9.82229	1.10924e-129	2.85117e-127	down	yes	3.19727	3.36662	0	0	yes
MSTRG.5863	MDGA1	XM_532128.6	GO:0005615(extracellular space);GO:0005794(Golgi apparatus);GO:0046658(anchored component of plasma membrane)	04512(ECM-receptor interaction)	K06255	NA	MAM domain-containing glycosylphosphatidylinositol anchor protein 1 [Canis lupus familiaris]	14.9306	15.762	1.23779	1.04418	13.45	3.74954	3.21582e-129	8.10695e-127	up	yes	0	0.037279	0	0	yes
MSTRG.10025	KNTC1	XM_014107992.2;XM_022410779.1;XM_022410782.1;XM_022410781.1;XM_022410780.1;XM_022410778.1	GO:0000922(spindle pole);GO:0005737(cytoplasm);GO:0005828(kinetochore microtubule);GO:0005886(plasma membrane);GO:0007093(mitotic cell cycle checkpoint);GO:0015629(actin cytoskeleton);GO:1990423(RZZ complex);GO:1990423(RZZ complex)	NA	NA	NA	kinetochore-associated protein 1 isoform X3 [Canis lupus familiaris]	0.135841	0.0813775	8.19312	8.64611	0.0128996	-6.27653	8.40425e-129	2.04593e-126	down	yes	19.9445	19.3315	0	0	yes
MSTRG.2354	SAMD11	XM_005620345.2;XM_005620344.3;XM_005620346.3;XM_536715.4;XM_014113787.2;XM_014113788.2;XM_005620343.3;XM_014113790.2	GO:0003677(DNA binding);GO:0003677(DNA binding)	NA	NA	NA	sterile alpha motif domain-containing protein 11 isoform X1 [Canis lupus familiaris]	0.981601	0.718684	17.1991	17.0204	0.0496875	-4.33097	8.42783e-129	2.04593e-126	down	yes	0.0211308	0.0195646	0	0	yes
482481	CLSPN	XM_539598.5	GO:0005654(nucleoplasm);GO:0005737(cytoplasm);GO:0010997(anaphase-promoting complex binding);GO:0018105(peptidyl-serine phosphorylation);GO:0031572(G2 DNA damage checkpoint);GO:0032147(activation of protein kinase activity);GO:0033314(mitotic DNA replication checkpoint)	NA	NA	NA	claspin [Canis lupus familiaris]	0	0	3.94697	3.78492	-inf	-inf	2.29444e-128	5.4687e-126	down	yes	0.0691266	0.0853377	0	0	yes
MSTRG.9854	ESCO2	XM_543224.6;XM_022409840.1	GO:0001741(XY body);GO:0002244(hematopoietic progenitor cell differentiation);GO:0004468(lysine N-acetyltransferase activity, acting on acetyl phosphate as donor);GO:0005794(Golgi apparatus);GO:0006275(regulation of DNA replication);GO:0006302(double-strand break repair);GO:0007059(chromosome segregation);GO:0010369(chromocenter);GO:0031618(nuclear pericentric heterochromatin);GO:0034421(post-tra…	NA	NA	NA	N-acetyltransferase ESCO2 [Canis lupus familiaris]	0.0976769	0.0885938	10.5982	12.1332	0.00819443	-6.93114	8.29554e-128	1.9419e-125	down	yes	0.187017	0.1214	0	0	yes
490248	KIF14	XM_547369.6	GO:0001558(regulation of cell growth);GO:0003777(microtubule motor activity);GO:0005524(ATP binding);GO:0005871(kinesin complex);GO:0005874(microtubule);GO:0005886(plasma membrane);GO:0007018(microtubule-based movement);GO:0007080(mitotic metaphase plate congression);GO:0008017(microtubule binding);GO:0008284(positive regulation of cell proliferation);GO:0008574(ATP-dependent microtubule motor ac…	NA	NA	NA	kinesin-like protein KIF14 [Canis lupus familiaris]	0.01595	0.016526	4.45257	4.51051	0.00362331	-8.10848	2.09047e-126	4.8077e-124	down	yes	0.184713	0.077375	0	0	yes
MSTRG.2630	CDH5	XM_546894.6	GO:0001955(blood vessel maturation);GO:0005102(receptor binding);GO:0005509(calcium ion binding);GO:0005912(adherens junction);GO:0005923(bicellular tight junction);GO:0007043(cell-cell junction assembly);GO:0007156(homophilic cell adhesion via plasma membrane adhesion molecules);GO:0007179(transforming growth factor beta receptor signaling pathway);GO:0008013(beta-catenin binding);GO:0008285(neg…	04514(Cell adhesion molecules (CAMs));04670(Leukocyte transendothelial migration);05418(Fluid shear stress and atherosclerosis)	K06533	NA	cadherin-5 [Canis lupus familiaris]	0.034195	0	10.3727	10.4316	0.00164365	-9.24888	6.97433e-125	1.57632e-122	down	yes	11.6125	12.2193	0	0	yes
MSTRG.4401	CDC6	XM_537648.5;XM_022423006.1;XM_005624534.3	GO:0000922(spindle pole);GO:0005524(ATP binding);GO:0005654(nucleoplasm);GO:0005794(Golgi apparatus);GO:0006270(DNA replication initiation);GO:0019900(kinase binding);GO:0030071(regulation of mitotic metaphase/anaphase transition);GO:0032467(positive regulation of cytokinesis);GO:0051233(spindle midzone);GO:0051301(cell division);GO:0051984(positive regulation of chromosome segregation);GO:005198…	04110(Cell cycle);04110(Cell cycle)	K02213	NA	cell division control protein 6 homolog isoform X2 [Canis lupus familiaris]	0.971681	1.0425	25.1765	27.3964	0.0383122	-4.70605	8.49719e-125	1.88796e-122	down	yes	7.49625	7.20453	0	0	yes
474926	ADGRF5	XM_532160.6;XM_005627443.3;XM_005627445.3;XM_005627444.3;XM_005627441.3;XM_022426127.1;XM_005627442.3	GO:0004930(G-protein coupled receptor activity);GO:0007166(cell surface receptor signaling pathway);GO:0007186(G-protein coupled receptor signaling pathway);GO:0016021(integral component of membrane);GO:0016021(integral component of membrane)	NA	NA	NA	adhesion G protein-coupled receptor F5 isoform X5 [Canis lupus familiaris]	0.00641892	0.0133015	2.74389	2.75758	0.00358458	-8.12398	3.52178e-122	7.69451e-120	down	yes	0	0	0	0	yes
MSTRG.3054	CCNF	XM_005621685.3;XM_022420239.1;XM_022420238.1	GO:0000320(re-entry into mitotic cell cycle);GO:0001890(placenta development);GO:0005634(nucleus);GO:0005814(centriole);GO:0010826(negative regulation of centrosome duplication);GO:0016567(protein ubiquitination);GO:0019005(SCF ubiquitin ligase complex);GO:0031146(SCF-dependent proteasomal ubiquitin-dependent protein catabolic process);GO:0031146(SCF-dependent proteasomal ubiquitin-dependent prot…	NA	NA	NA	cyclin-F isoform X3 [Canis lupus familiaris]	0.232696	0.134413	14.3882	14.3855	0.0127585	-6.2924	1.39173e-121	2.99085e-119	down	yes	0.02677	0.02461	0	0	yes
MSTRG.10562	CDCA3	XM_849304.5;XM_022410960.1;MSTRG.10562.4;XM_022410959.1	GO:0003674(molecular_function);GO:0005515(protein binding);GO:0005575(cellular_component);GO:0005829(cytosol);GO:0008150(biological_process);GO:0016567(protein ubiquitination);GO:0051301(cell division);GO:0051301(cell division)	NA	NA	NA	cell division cycle-associated protein 3 [Canis lupus familiaris]	1.2774	0.962202	46.3765	45.7927	0.0242988	-5.36297	2.17329e-121	4.59511e-119	down	yes	0.126843	0.0962326	0	0	yes
MSTRG.11491	SPP1	XM_003434023.4;XM_003434024.4	GO:0001649(osteoblast differentiation);GO:0005615(extracellular space);GO:0007155(cell adhesion);GO:0045780(positive regulation of bone resorption);GO:0050840(extracellular matrix binding);GO:0050840(extracellular matrix binding)	04371(Apelin signaling pathway);04151(PI3K-Akt signaling pathway);04512(ECM-receptor interaction);04510(Focal adhesion);04620(Toll-like receptor signaling pathway);05165(Human papillomavirus infection);05165(Human papillomavirus infection)	K06250	NA	osteopontin isoform X2 [Canis lupus dingo]	0.424178	0.322628	33.3384	33.244	0.0112163	-6.47826	3.66725e-121	7.63079e-119	down	yes	1.46478	2.45472	0	0	yes
MSTRG.3305	ASPM	NM_001197076.1;XM_022420752.1;XM_022420751.1	GO:0001764(neuron migration);GO:0002052(positive regulation of neuroblast proliferation);GO:0005516(calmodulin binding);GO:0005634(nucleus);GO:0005737(cytoplasm);GO:0007283(spermatogenesis);GO:0008584(male gonad development);GO:0021873(forebrain neuroblast division);GO:0021987(cerebral cortex development);GO:0030496(midbody);GO:0036449(microtubule minus-end);GO:0045665(negative regulation of neur…	NA	NA	NA	abnormal spindle-like microcephaly-associated protein homolog [Canis lupus familiaris]	0.145257	0.225175	6.41795	5.78428	0.0303577	-5.04179	4.05582e-119	8.30746e-117	down	yes	0.019576	0	0	0	yes
MSTRG.10877	MKI67	XM_022411692.1	GO:0000775(chromosome, centromeric region);GO:0000793(condensed chromosome);GO:0005730(nucleolus);GO:0005737(cytoplasm);GO:0008022(protein C-terminus binding);GO:0016020(membrane);GO:0072574(hepatocyte proliferation)	NA	NA	NA	proliferation marker protein Ki-67 [Canis lupus familiaris]	0.028483	0.038791	13.3585	11.3182	0.00272621	-8.51889	4.73042e-118	9.54017e-116	down	yes	41.8737	42.4497	0	0	yes
MSTRG.2138	MMP12	XM_005619858.3;NM_001287138.1	GO:0004222(metalloendopeptidase activity);GO:0005509(calcium ion binding);GO:0006508(proteolysis);GO:0008270(zinc ion binding);GO:0031012(extracellular matrix);GO:0035313(wound healing, spreading of epidermal cells);GO:0060054(positive regulation of epithelial cell proliferation involved in wound healing);GO:0060054(positive regulation of epithelial cell proliferation involved in wound healing)	NA	NA	NA	macrophage metalloelastase precursor [Canis lupus familiaris]	0	0.028013	9.72649	10.1012	0.00141282	-9.4672	5.49806e-118	1.09203e-115	down	yes	3.64116	2.06187	0	0	yes
477704	CD163	XM_005636702.2;NM_001048020.1;NM_001313793.1	GO:0005044(scavenger receptor activity);GO:0006898(receptor-mediated endocytosis);GO:0016021(integral component of membrane);GO:0005576(extracellular region);GO:0005886(plasma membrane);GO:0006953(acute-phase response);GO:0006953(acute-phase response)	NA	NA	NA	scavenger receptor cysteine-rich type 1 protein M130 isoform 2 precursor [Canis lupus familiaris]	0	0	4.51105	4.49821	-inf	-inf	2.43796e-117	4.77003e-115	down	yes	0.409734	0.18401	0	0	yes
MSTRG.6602	HEYL	XM_844609.5;XM_022427783.1	GO:0003677(DNA binding);GO:0005634(nucleus);GO:0006351(transcription, DNA-templated);GO:0006355(regulation of transcription, DNA-templated);GO:0046983(protein dimerization activity);GO:0046983(protein dimerization activity)	05200(Pathways in cancer);05224(Breast cancer);05165(Human papillomavirus infection);05165(Human papillomavirus infection)	K09091	NA	hairy/enhancer-of-split related with YRPW motif-like protein isoform X1 [Canis lupus familiaris]	0.017156	0.051683	12.0028	10.5522	0.00305205	-8.35601	2.48201e-117	4.7848e-115	down	yes	581.814	589.009	0	0	yes
MSTRG.2865	KIF22	XM_547058.6	GO:0000785(chromatin);GO:0003777(microtubule motor activity);GO:0005524(ATP binding);GO:0005634(nucleus);GO:0005737(cytoplasm);GO:0005871(kinesin complex);GO:0005874(microtubule);GO:0005925(focal adhesion);GO:0007018(microtubule-based movement);GO:0007062(sister chromatid cohesion);GO:0007080(mitotic metaphase plate congression);GO:0008017(microtubule binding);GO:0016887(ATPase activity);GO:00726…	04914(Progesterone-mediated oocyte maturation)	K10403	NA	kinesin-like protein KIF22 [Canis lupus familiaris]	0.435186	0.443456	24.7453	25.6134	0.0174477	-5.84082	4.68892e-117	8.90827e-115	down	yes	0.905292	0.627607	0	0	yes
MSTRG.12560	KIF4A	XM_005641446.3;XM_549061.6;XM_022415718.1;XM_014111783.2	GO:0005524(ATP binding);GO:0005871(kinesin complex);GO:0007018(microtubule-based movement);GO:0008017(microtubule binding);GO:0008574(ATP-dependent microtubule motor activity, plus-end-directed);GO:0008574(ATP-dependent microtubule motor activity, plus-end-directed)	NA	NA	NA	chromosome-associated kinesin KIF4A isoform X1 [Canis lupus familiaris]	0.274235	0.182066	12.4692	12.2652	0.018448	-5.76039	6.76412e-117	1.26673e-114	down	yes	0	0	0	0	yes
MSTRG.2477	CRISPLD2	XM_546797.6	GO:0005578(proteinaceous extracellular matrix);GO:0008201(heparin binding);GO:0030133(transport vesicle);GO:0030198(extracellular matrix organization);GO:0060325(face morphogenesis);GO:0070062(extracellular exosome)	NA	NA	NA	cysteine-rich secretory protein LCCL domain-containing 2 [Canis lupus familiaris]	0.765677	0.828669	17.2031	16.5415	0.0472474	-4.40362	2.34858e-115	4.33626e-113	down	yes	20.5347	20.2533	0	0	yes
MSTRG.9642		MSTRG.9642.1	NA	NA	NA	NA		0	0	30.2224	30.6862	-inf	-inf	6.09197e-115	1.10916e-112	down	yes	0	0	0	0	yes
MSTRG.9928	HJURP	XM_022409773.1;XR_002619022.1;XM_022409772.1	GO:0000775(chromosome, centromeric region);GO:0000777(condensed chromosome kinetochore);GO:0005634(nucleus);GO:0005730(nucleolus);GO:0005737(cytoplasm);GO:0007059(chromosome segregation);GO:0034080(CENP-A containing nucleosome assembly);GO:0042393(histone binding);GO:0042802(identical protein binding);GO:0043254(regulation of protein complex assembly);GO:0051101(regulation of DNA binding);GO:0051…	NA	NA	NA	Holliday junction recognition protein isoform X1 [Canis lupus familiaris]	0.043889	0.098432	13.0878	13.0493	0.00544516	-7.52081	2.70956e-114	4.86569e-112	down	yes	31.6041	30.7209	0	0	yes
MSTRG.10688	CEP55	MSTRG.10688.1;XM_022411809.1	GO:0000281(mitotic cytokinesis);GO:0000920(cell separation after cytokinesis);GO:0005813(centrosome);GO:0016020(membrane);GO:0030496(midbody);GO:0045171(intercellular bridge);GO:0045184(establishment of protein localization)	NA	NA	NA	LOW QUALITY PROTEIN: centrosomal protein of 55 kDa [Canis lupus familiaris]	0.126702	0.123038	14.9723	16.0469	0.00805112	-6.95659	9.92993e-114	1.75907e-111	down	yes	0.121126	0.044832	0	0	yes
MSTRG.1120	STMN1	XM_535349.6;XM_014110454.2;XM_861033.5	GO:0005737(cytoplasm);GO:0005829(cytosol);GO:0005874(microtubule);GO:0007019(microtubule depolymerization);GO:0007409(axonogenesis);GO:0015631(tubulin binding);GO:0016020(membrane);GO:0031115(negative regulation of microtubule polymerization);GO:0031175(neuron projection development);GO:0043005(neuron projection);GO:0051272(positive regulation of cellular component movement);GO:0051493(regulation…	04010(MAPK signaling pathway);05206(MicroRNAs in cancer);05206(MicroRNAs in cancer)	K04381	NA	PREDICTED: stathmin isoform X1 [Macaca mulatta]	8.52351	8.9924	92.5848	93.1324	0.094315	-3.40637	4.17051e-113	7.28949e-111	down	yes	0	0.012599	0	0	yes
MSTRG.336	OGN	XM_848247.5;XM_022422400.1	GO:0005578(proteinaceous extracellular matrix);GO:0005615(extracellular space);GO:0007409(axonogenesis);GO:0008201(heparin binding);GO:0035385(Roundabout signaling pathway);GO:0048495(Roundabout binding);GO:0048846(axon extension involved in axon guidance);GO:0050770(regulation of axonogenesis);GO:0070062(extracellular exosome);GO:0070062(extracellular exosome)	NA	NA	NA	mimecan isoform X2 [Canis lupus familiaris]	3.27882	3.15905	32.4078	34.3383	0.096453	-3.37403	7.96331e-113	1.37357e-110	down	yes	0.034972	0	0	0	yes
MSTRG.5327	EFEMP1	XM_531834.6;XM_005626119.2	GO:0005006(epidermal growth factor-activated receptor activity);GO:0005154(epidermal growth factor receptor binding);GO:0005509(calcium ion binding);GO:0005615(extracellular space);GO:0006355(regulation of transcription, DNA-templated);GO:0007173(epidermal growth factor receptor signaling pathway);GO:0018108(peptidyl-tyrosine phosphorylation);GO:0031012(extracellular matrix);GO:0032331(negative r…	NA	NA	NA	EGF-containing fibulin-like extracellular matrix protein 1 [Canis lupus familiaris]	3.37046	2.8613	36.8326	35.1915	0.0865233	-3.53077	8.01019e-112	1.36371e-109	down	yes	2.62303	2.80492	0	0	yes
MSTRG.5824	HMGA1	MSTRG.5824.5;MSTRG.5824.2;MSTRG.5824.4;MSTRG.5824.1;NM_001003387.1	GO:0003700(DNA binding transcription factor activity);GO:0003906(DNA-(apurinic or apyrimidinic site) lyase activity);GO:0005634(nucleus);GO:0006284(base-excision repair);GO:0006355(regulation of transcription, DNA-templated)	NA	NA	NA	high mobility group protein HMG-I/HMG-Y isoform X1 [Neophocaena asiaeorientalis asiaeorientalis]	101.691	118.326	4.71873	5.6248	21.271	4.41082	4.64646e-110	7.80904e-108	up	yes	0.232149	0.32531	0	0	yes
MSTRG.6197	FBXO32	XM_532324.6	GO:0004842(ubiquitin-protein transferase activity);GO:0005634(nucleus);GO:0005654(nucleoplasm);GO:0006511(ubiquitin-dependent protein catabolic process);GO:0014894(response to denervation involved in regulation of muscle adaptation);GO:0016567(protein ubiquitination);GO:0019005(SCF ubiquitin ligase complex);GO:0030018(Z disc);GO:0071549(cellular response to dexamethasone stimulus)	04068(FoxO signaling pathway)	K10305	NA	F-box only protein 32 [Canis lupus familiaris]	56.6946	55.4725	3.55793	3.45892	15.9854	3.99868	8.3126e-109	1.37937e-106	up	yes	0	0	0	0	yes
MSTRG.1236	DHRS3	XM_544561.6;XM_022414496.1;XM_022414497.1;XM_022414498.1	GO:0003151(outflow tract morphogenesis);GO:0004745(retinol dehydrogenase activity);GO:0016021(integral component of membrane);GO:0030278(regulation of ossification);GO:0042572(retinol metabolic process);GO:0048387(negative regulation of retinoic acid receptor signaling pathway);GO:0055114(oxidation-reduction process);GO:0060021(palate development);GO:0060349(bone morphogenesis);GO:0060411(cardiac…	00830(Retinol metabolism);00830(Retinol metabolism)	K11146	EC:1.1.1.300	short-chain dehydrogenase/reductase 3 [Trichechus manatus latirostris]	38.0397	40.5921	2.61546	2.73964	14.6835	3.87613	1.7626e-108	2.88825e-106	up	yes	0.266526	0.177472	0	0	yes
487191	PCDH12	XM_544319.5	GO:0005509(calcium ion binding);GO:0005886(plasma membrane);GO:0005911(cell-cell junction);GO:0005977(glycogen metabolic process);GO:0007156(homophilic cell adhesion via plasma membrane adhesion molecules);GO:0016021(integral component of membrane);GO:0016339(calcium-dependent cell-cell adhesion via plasma membrane cell adhesion molecules);GO:0060711(labyrinthine layer development);GO:0070062(ext…	NA	NA	NA	protocadherin-12 [Canis lupus familiaris]	0	0	3.33883	3.00686	-inf	-inf	1.32464e-107	2.1438e-105	down	yes	41.7111	41.4863	0	0	yes
MSTRG.7022	NCAPG2	XR_002614600.1;XM_022403927.1;XR_002614601.1;XM_022403925.1;XM_022403929.1;XM_022403922.1;XM_022403928.1;XM_022403924.1;XM_022403923.1;XM_022403926.1	GO:0001833(inner cell mass cell proliferation);GO:0005634(nucleus);GO:0016020(membrane);GO:0035064(methylated histone binding);GO:0035064(methylated histone binding)	NA	NA	NA	condensin-2 complex subunit G2 isoform X1 [Canis lupus familiaris]	2.03131	1.99462	20.1395	20.6374	0.0987303	-3.34036	3.05013e-107	4.87612e-105	down	yes	0.023571	0.065393	0	0	yes
MSTRG.11517	EMCN	XM_847292.5	GO:0016021(integral component of membrane)	NA	NA	NA	endomucin [Canis lupus familiaris]	0	0	6.58851	7.06114	-inf	-inf	4.01026e-107	6.33379e-105	down	yes	0	0.0161177	0	0	yes
MSTRG.2596	CENPT	XM_005620811.3;XM_022419314.1;XM_014114080.2;XM_014114079.2;XM_014114082.2	GO:0000776(kinetochore);GO:0003677(DNA binding);GO:0046982(protein heterodimerization activity);GO:0051382(kinetochore assembly);GO:0051382(kinetochore assembly)	NA	NA	NA	centromere protein T isoform X2 [Canis lupus familiaris]	0	0.0250308	7.31957	6.55747	0.00180376	-9.11478	5.20301e-107	8.11979e-105	down	yes	0.673125	0.502364	0	0	yes
MSTRG.10389	TROAP	XM_845980.4;XM_022411286.1	GO:0005515(protein binding);GO:0005737(cytoplasm);GO:0007155(cell adhesion);GO:0007155(cell adhesion)	NA	NA	NA	tastin isoform X1 [Canis lupus familiaris]	0.066658	0.092088	10.598	10.0807	0.0076768	-7.02528	9.09748e-107	1.40304e-104	down	yes	37.2723	37.188	0	0	yes
476885	E2F8	XM_534087.5;XM_014122754.2;XM_022407933.1;XM_022407931.1	GO:0000122(negative regulation of transcription by RNA polymerase II);GO:0000978(RNA polymerase II proximal promoter sequence-specific DNA binding);GO:0001047(core promoter binding);GO:0001078(transcriptional repressor activity, RNA polymerase II proximal promoter sequence-specific DNA binding);GO:0002040(sprouting angiogenesis);GO:0003714(transcription corepressor activity);GO:0005634(nucleus);G…	NA	NA	NA	transcription factor E2F8 isoform X1 [Canis lupus familiaris]	0	0.0148857	4.01396	4.11732	0.00183067	-9.09341	1.21614e-106	1.85376e-104	down	yes	31.2136	31.5278	0	0	yes
MSTRG.8486	ASF1B	XM_542021.5	GO:0005634(nucleus);GO:0006333(chromatin assembly or disassembly)	NA	NA	NA	histone chaperone ASF1B [Canis lupus familiaris]	0.192479	0.199551	19.5421	21.3191	0.00959418	-6.70362	7.67396e-106	1.1563e-103	down	yes	0.745457	0.650266	0	0	yes
MSTRG.11879	LOC111094000	XR_002622868.1	NA	NA	NA	NA		0.031413	0.054823	5.54883	5.08599	0.00810883	-6.94629	2.53543e-104	3.77693e-102	down	yes	0.298954	0.133315	0	0	yes
MSTRG.12405	MXRA5	XM_548841.5	GO:0070062(extracellular exosome)	NA	NA	NA	matrix-remodeling-associated protein 5 [Canis lupus familiaris]	4.14916	3.68572	81.7653	77.9182	0.049065	-4.34916	2.9548e-104	4.35219e-102	down	yes	0	0	0	0	yes
MSTRG.5187	TIMP3	NM_001284439.1	GO:0002020(protease binding);GO:0005578(proteinaceous extracellular matrix);GO:0005604(basement membrane);GO:0005615(extracellular space);GO:0005634(nucleus);GO:0008191(metalloendopeptidase inhibitor activity);GO:0010033(response to organic substance);GO:0010951(negative regulation of endopeptidase activity);GO:0043086(negative regulation of catalytic activity);GO:0051045(negative regulation of m…	05206(MicroRNAs in cancer);05205(Proteoglycans in cancer)	K16866	NA	metalloproteinase inhibitor 3 precursor [Canis lupus familiaris]	335.683	292.323	18.9356	17.363	17.3011	4.11279	4.33893e-104	6.31989e-102	up	yes	0.0997743	0.026908	0	0	yes
MSTRG.11205	PCLAF	XM_005638510.3;XM_014109537.2;XM_022412895.1;XM_022412892.1;XM_022412893.1;XM_022412894.1	GO:0006974(cellular response to DNA damage stimulus);GO:0051726(regulation of cell cycle);GO:0051726(regulation of cell cycle)	NA	NA	NA	PCNA-associated factor [Vulpes vulpes]	0.12308	0.0637068	11.3217	11.9031	0.00804253	-6.95813	1.27112e-103	1.83111e-101	down	yes	0	0.020873	0	0	yes
607879	ESPL1	XM_844735.4;XM_005636774.2	GO:0000070(mitotic sister chromatid segregation);GO:0000212(meiotic spindle organization);GO:0004197(cysteine-type endopeptidase activity);GO:0005634(nucleus);GO:0005737(cytoplasm);GO:0005813(centrosome);GO:0006508(proteolysis);GO:0045143(homologous chromosome segregation);GO:0051307(meiotic chromosome separation);GO:0072686(mitotic spindle);GO:1901970(positive regulation of mitotic sister chroma…	04110(Cell cycle);04114(Oocyte meiosis);04114(Oocyte meiosis)	K02365	EC:3.4.22.49	separin [Canis lupus familiaris]	0.078705	0.05146	5.91845	6.06884	0.0108586	-6.52502	4.69922e-103	6.69587e-101	down	yes	0.050072	0.012021	0	0	yes
MSTRG.768	MCM10	XM_022407739.1;XM_022407754.1;XM_022407758.1;XM_544256.3;XM_022407762.1;XM_005617133.3	GO:0003688(DNA replication origin binding);GO:0003697(single-stranded DNA binding);GO:0005730(nucleolus);GO:0005737(cytoplasm);GO:0006270(DNA replication initiation);GO:0006974(cellular response to DNA damage stimulus);GO:0008283(cell proliferation);GO:0019899(enzyme binding);GO:0031298(replication fork protection complex);GO:0042802(identical protein binding);GO:0042802(identical protein binding)	NA	NA	NA	protein MCM10 homolog isoform X3 [Canis lupus familiaris]	0.279268	0.269241	9.54044	9.2133	0.029248	-5.09552	7.7283e-103	1.08936e-100	down	yes	0.008319	0	0	0	yes
MSTRG.8442	PLVAP	XM_541953.5	GO:0016021(integral component of membrane)	NA	NA	NA	plasmalemma vesicle-associated protein [Canis lupus familiaris]	0.03927	0	7.66981	8.63039	0.00240917	-8.69725	2.18483e-102	3.04691e-100	down	yes	47.2692	50.6625	0	0	yes
MSTRG.10671	KIF20B	XM_014109090.2;MSTRG.10671.5;XM_014109089.2;XM_014109093.2;XM_022411722.1;XM_014109091.2;XM_014109094.2	GO:0001843(neural tube closure);GO:0003777(microtubule motor activity);GO:0005524(ATP binding);GO:0005654(nucleoplasm);GO:0005730(nucleolus);GO:0005813(centrosome);GO:0005871(kinesin complex);GO:0007018(microtubule-based movement);GO:0007088(regulation of mitotic nuclear division);GO:0008017(microtubule binding);GO:0008284(positive regulation of cell proliferation);GO:0008574(ATP-dependent microt…	NA	NA	NA	kinesin-like protein KIF20B isoform X6 [Canis lupus familiaris]	1.1022	0.985343	13.2149	13.2483	0.0788845	-3.66411	2.80316e-102	3.86807e-100	down	yes	14.0477	7.37396	0	0	yes
490932	KIF18B	XM_014116513.2	GO:0000070(mitotic sister chromatid segregation);GO:0005524(ATP binding);GO:0005871(kinesin complex);GO:0005874(microtubule);GO:0007018(microtubule-based movement);GO:0007019(microtubule depolymerization);GO:0008017(microtubule binding);GO:0008574(ATP-dependent microtubule motor activity, plus-end-directed)	NA	NA	NA	kinesin-like protein KIF18B [Canis lupus familiaris]	0.024165	0.013433	4.72905	4.61762	0.00402261	-7.95765	3.89823e-102	5.32311e-100	down	yes	0	0.008032	0	0	yes
MSTRG.9675	AURKA	XM_005635197.3	GO:0000780(condensed nuclear chromosome, centromeric region);GO:0004712(protein serine/threonine/tyrosine kinase activity);GO:0005524(ATP binding);GO:0005876(spindle microtubule);GO:0007052(mitotic spindle organization);GO:0007057(spindle assembly involved in female meiosis I);GO:0007100(mitotic centrosome separation);GO:0009948(anterior/posterior axis specification);GO:0019901(protein kinase bin…	04114(Oocyte meiosis);04914(Progesterone-mediated oocyte maturation)	K11481	EC:2.7.11.1	aurora kinase A [Canis lupus familiaris]	1.17173	1.07918	30.3642	32.3359	0.0358995	-4.79989	1.14816e-101	1.55168e-99	down	yes	2.74389	2.75758	0	0	yes
MSTRG.5549	CDKN2B	XM_005626410.3	GO:0000079(regulation of cyclin-dependent protein serine/threonine kinase activity);GO:0000086(G2/M transition of mitotic cell cycle);GO:0004861(cyclin-dependent protein serine/threonine kinase inhibitor activity);GO:0005634(nucleus);GO:0005737(cytoplasm);GO:0007050(cell cycle arrest);GO:0007093(mitotic cell cycle checkpoint);GO:0008285(negative regulation of cell proliferation);GO:0019901(protei…	04350(TGF-beta signaling pathway);04068(FoxO signaling pathway);04110(Cell cycle);04218(Cellular senescence);05200(Pathways in cancer);05203(Viral carcinogenesis);05226(Gastric cancer);05222(Small cell lung cancer);04934(Cushing syndrome);05166(HTLV-I infection)	K04685	NA	cyclin-dependent kinase 4 inhibitor B [Canis lupus familiaris]	100.666	108.473	7.49625	7.20453	14.2264	3.8305	1.87864e-101	2.51297e-99	up	yes	9.46552	4.88652	0	0	yes
MSTRG.3327	NEK2	XM_537144.5	GO:0000070(mitotic sister chromatid segregation);GO:0000776(kinetochore);GO:0000794(condensed nuclear chromosome);GO:0000922(spindle pole);GO:0001824(blastocyst development);GO:0004672(protein kinase activity);GO:0005524(ATP binding);GO:0005634(nucleus);GO:0005737(cytoplasm);GO:0005813(centrosome);GO:0006468(protein phosphorylation);GO:0007017(microtubule-based process);GO:0007059(chromosome segr…	NA	NA	NA	serine/threonine-protein kinase Nek2 [Canis lupus familiaris]	0.162051	0.055203	15.2686	15.0638	0.00716243	-7.12534	1.91928e-101	2.5414e-99	down	yes	38.2701	40.4164	0	0	yes
MSTRG.889	DEPDC1B	XM_014108550.2	GO:0005622(intracellular);GO:0016477(cell migration);GO:0030177(positive regulation of Wnt signaling pathway);GO:0035556(intracellular signal transduction)	NA	NA	NA	DEP domain-containing protein 1B, partial [Canis lupus familiaris]	0.036396	0.062852	8.61014	9.78603	0.00539504	-7.53415	2.67415e-101	3.50554e-99	down	yes	0.679856	0.53853	0	0	yes
MSTRG.6621	CDCA8	XM_845097.5	GO:0000070(mitotic sister chromatid segregation);GO:0000775(chromosome, centromeric region);GO:0005730(nucleolus);GO:0007080(mitotic metaphase plate congression);GO:0010369(chromocenter);GO:0030496(midbody);GO:0032133(chromosome passenger complex);GO:0045171(intercellular bridge);GO:0051233(spindle midzone)	NA	NA	NA	borealin [Canis lupus familiaris]	0.251684	0.186269	15.6683	17.4792	0.0132122	-6.24198	1.61965e-99	2.10218e-97	down	yes	0	0	0	0	yes
MSTRG.12787	LOC608858	XM_022416524.1	GO:0000149(SNARE binding);GO:0005484(SNAP receptor activity);GO:0006887(exocytosis);GO:0006906(vesicle fusion);GO:0016021(integral component of membrane);GO:0031201(SNARE complex)	04130(SNARE interactions in vesicular transport)	K08516	NA	synaptobrevin homolog YKT6 [Canis lupus familiaris]	0.162863	0.197315	12.6676	12.572	0.0142704	-6.13083	6.55129e-99	8.41969e-97	down	yes	0.00630426	0.00583746	0	0	yes
MSTRG.4842	LCN2	XM_022423770.1;XM_022423769.1	GO:0005215(transporter activity);GO:0005506(iron ion binding);GO:0005576(extracellular region);GO:0005623(cell);GO:0009615(response to virus);GO:0015891(siderophore transport);GO:0036094(small molecule binding);GO:0045087(innate immune response);GO:0097192(extrinsic apoptotic signaling pathway in absence of ligand);GO:0097192(extrinsic apoptotic signaling pathway in absence of ligand)	04657(IL-17 signaling pathway);04657(IL-17 signaling pathway)	K21129	NA	neutrophil gelatinase-associated lipocalin [Canis lupus familiaris]	157.913	177.2	10.1456	12.4527	14.8291	3.89036	9.77911e-99	1.2446e-96	up	yes	0	0	0	0	yes
475931	CD36	NM_001177734.2;XM_005630889.3;XM_005630891.3;XM_005630887.3;XM_005630890.3;XM_005630892.3;XM_005630888.3;XM_005630893.3	GO:0000122(negative regulation of transcription by RNA polymerase II);GO:0001954(positive regulation of cell-matrix adhesion);GO:0002221(pattern recognition receptor signaling pathway);GO:0005041(low-density lipoprotein particle receptor activity);GO:0005615(extracellular space);GO:0005794(Golgi apparatus);GO:0005829(cytosol);GO:0006910(phagocytosis, recognition);GO:0006955(immune response);GO:00…	04152(AMPK signaling pathway);04512(ECM-receptor interaction);04145(Phagosome);04640(Hematopoietic cell lineage);04920(Adipocytokine signaling pathway);03320(PPAR signaling pathway);04975(Fat digestion and absorption);04979(Cholesterol metabolism);04931(Insulin resistance);05144(Malaria);05144(Malaria)	K06259	NA	platelet glycoprotein 4 [Canis lupus familiaris]	0	0.0168642	4.03277	3.74468	0.00216834	-8.84919	1.6686e-98	2.10324e-96	down	yes	0.999634	0.945413	0	0	yes
448801	LOC448801	XM_022419481.1;NM_001005260.1;XR_002627249.1;XM_022419480.1	GO:0004252(serine-type endopeptidase activity);GO:0005578(proteinaceous extracellular matrix);GO:0005615(extracellular space);GO:0006508(proteolysis);GO:0008201(heparin binding);GO:0019800(peptide cross-linking via chondroitin 4-sulfate glycosaminoglycan);GO:0019800(peptide cross-linking via chondroitin 4-sulfate glycosaminoglycan)	NA	NA	NA	mastin precursor [Canis lupus familiaris]	0	0	5.32241	5.0681	-inf	-inf	3.60798e-97	4.50448e-95	down	yes	4.45257	4.51051	0	0	yes
449494	CCNB3	XM_022415503.1;NM_001005763.1;XM_022415504.1;XM_022415502.1;XM_022415500.1;XM_022415501.1;XM_022415505.1	GO:0000079(regulation of cyclin-dependent protein serine/threonine kinase activity);GO:0005654(nucleoplasm);GO:0010389(regulation of G2/M transition of mitotic cell cycle);GO:0019901(protein kinase binding);GO:0019901(protein kinase binding)	04068(FoxO signaling pathway);04110(Cell cycle);04218(Cellular senescence);04914(Progesterone-mediated oocyte maturation);04914(Progesterone-mediated oocyte maturation)	K21771	NA	G2/mitotic-specific cyclin-B3 isoform X1 [Canis lupus familiaris]	0.019156	0.00992426	2.71459	2.52905	0.0055458	-7.49439	4.46803e-97	5.5256e-95	down	yes	0.0308817	0.0204647	0	0	yes
MSTRG.10531	OLR1	XM_543821.6;MSTRG.10531.2	GO:0005041(low-density lipoprotein particle receptor activity);GO:0005654(nucleoplasm);GO:0005886(plasma membrane);GO:0006898(receptor-mediated endocytosis);GO:0016021(integral component of membrane);GO:0043235(receptor complex);GO:0070062(extracellular exosome)	04145(Phagosome);03320(PPAR signaling pathway)	K08763	NA	oxidized low-density lipoprotein receptor 1 [Canis lupus familiaris]	53.1006	53.0684	6.40575	7.00806	7.9149	2.98457	5.52497e-97	6.76886e-95	up	yes	0.039879	0.036923	0	0	yes
MSTRG.7363	ATOH8	MSTRG.7363.1;XM_005630605.3	GO:0001704(formation of primary germ layer);GO:0001937(negative regulation of endothelial cell proliferation);GO:0003700(DNA binding transcription factor activity);GO:0005634(nucleus);GO:0005737(cytoplasm);GO:0010595(positive regulation of endothelial cell migration);GO:0030154(cell differentiation);GO:0033613(activating transcription factor binding);GO:0035148(tube formation);GO:0045603(positive…	NA	NA	NA	protein atonal homolog 8, partial [Canis lupus familiaris]	0.0117784	0.00915301	1.62528	1.49713	0.00670362	-7.22084	6.25991e-97	7.59826e-95	down	yes	0	0.0204057	0	0	yes
MSTRG.8280	STAB1	XM_005632456.2;XM_003639746.3	GO:0005041(low-density lipoprotein particle receptor activity);GO:0005044(scavenger receptor activity);GO:0005509(calcium ion binding);GO:0005540(hyaluronic acid binding);GO:0005887(integral component of plasma membrane);GO:0006898(receptor-mediated endocytosis);GO:0007155(cell adhesion);GO:0007267(cell-cell signaling);GO:0016525(negative regulation of angiogenesis);GO:0030169(low-density lipopro…	NA	NA	NA	stabilin-1 isoform X1 [Canis lupus familiaris]	0	0	1.33104	1.20962	-inf	-inf	8.92684e-97	1.0736e-94	down	yes	4.03277	3.74468	0	0	yes
MSTRG.11172	CCNB2	NM_001313810.1	GO:0001701(in utero embryonic development);GO:0005634(nucleus);GO:0005813(centrosome);GO:0016020(membrane);GO:0040007(growth);GO:0043029(T cell homeostasis);GO:0048538(thymus development)	04068(FoxO signaling pathway);04110(Cell cycle);04114(Oocyte meiosis);04115(p53 signaling pathway);04218(Cellular senescence);04914(Progesterone-mediated oocyte maturation);05166(HTLV-I infection)	K21770	NA	G2/mitotic-specific cyclin-B2 [Canis lupus familiaris]	0.065692	0.231179	24.1665	26.164	0.00589844	-7.40545	1.18133e-96	1.40782e-94	down	yes	0.216368	0.24105	0	0	yes
MSTRG.8922	MIR8810	MSTRG.8922.1;MSTRG.8922.2;NR_128750.1	GO:0003876(AMP deaminase activity);GO:0032264(IMP salvage);GO:0034101(erythrocyte homeostasis);GO:0046031(ADP metabolic process);GO:0046033(AMP metabolic process);GO:0046034(ATP metabolic process);GO:0046039(GTP metabolic process);GO:0097009(energy homeostasis)	00230(Purine metabolism)	K01490	EC:3.5.4.6	erythrocyte adenosine monophosphate deaminase isoform 1C-like protein [Camelus ferus]	22.971	23.6669	2.27323	2.34718	10.0939	3.33541	3.49702e-96	4.12994e-94	up	yes	2.62182	2.67028	0	0	yes
MSTRG.3391	TNN	XM_005622496.2;XM_022421021.1;XM_547455.4;XM_005622494.2;XM_005622495.2;XM_022421022.1;XM_022421020.1	GO:0005578(proteinaceous extracellular matrix);GO:0005578(proteinaceous extracellular matrix)	04151(PI3K-Akt signaling pathway);04512(ECM-receptor interaction);04510(Focal adhesion);05206(MicroRNAs in cancer);05165(Human papillomavirus infection);05165(Human papillomavirus infection)	K06252	NA	tenascin-N isoform X1 [Canis lupus familiaris]	0.0676945	0.0665851	4.78675	5.44483	0.013124	-6.25165	1.09297e-95	1.27926e-93	down	yes	0.08997	0.0143716	0	0	yes
MSTRG.10608	FOXM1	XM_005637294.3;XM_005637296.3;XM_014108593.2;XM_005637295.3;XM_014108592.2;XM_014108594.2;XM_005637297.3	GO:0000086(G2/M transition of mitotic cell cycle);GO:0000122(negative regulation of transcription by RNA polymerase II);GO:0000981(RNA polymerase II transcription factor activity, sequence-specific DNA binding);GO:0005634(nucleus);GO:0005654(nucleoplasm);GO:0005737(cytoplasm);GO:0006366(transcription by RNA polymerase II);GO:0006978(DNA damage response, signal transduction by p53 class mediator r…	04218(Cellular senescence);04218(Cellular senescence)	K09406	NA	forkhead box protein M1 isoform X7 [Canis lupus familiaris]	0.491077	0.47765	14.9277	15.8146	0.0315112	-4.98799	1.57334e-95	1.82521e-93	down	yes	5.03778	2.1922	0	0	yes
MSTRG.11731	APOD	XM_014110289.1;MSTRG.11731.1	GO:0000302(response to reactive oxygen species);GO:0005215(transporter activity);GO:0005615(extracellular space);GO:0005783(endoplasmic reticulum);GO:0006006(glucose metabolic process);GO:0006629(lipid metabolic process);GO:0006810(transport);GO:0007420(brain development);GO:0007568(aging);GO:0010642(negative regulation of platelet-derived growth factor receptor signaling pathway);GO:0014012(peri…	NA	NA	NA	apolipoprotein D [Canis lupus familiaris]	0	0.0510872	11.0355	11.616	0.00225535	-8.79243	5.71976e-95	6.57723e-93	down	yes	0.118174	0.0904822	0	0	yes
MSTRG.8959	LOC102155886	XM_005633728.3	GO:0006953(acute-phase response);GO:0010629(negative regulation of gene expression);GO:0010739(positive regulation of protein kinase A signaling);GO:0033138(positive regulation of peptidyl-serine phosphorylation);GO:0034364(high-density lipoprotein particle);GO:0044242(cellular lipid catabolic process);GO:0045892(negative regulation of transcription, DNA-templated);GO:0050996(positive regulation …	NA	NA	NA	serum amyloid A protein [Canis lupus familiaris]	119.125	120.664	7.15889	9.56801	14.3356	3.84153	6.55611e-95	7.4734e-93	up	yes	1.81019	1.81904	0	0	yes
607575	DLL4	XM_852991.5	GO:0000122(negative regulation of transcription by RNA polymerase II);GO:0001569(branching involved in blood vessel morphogenesis);GO:0001974(blood vessel remodeling);GO:0003209(cardiac atrium morphogenesis);GO:0003222(ventricular trabecula myocardium morphogenesis);GO:0003344(pericardium morphogenesis);GO:0005112(Notch binding);GO:0005509(calcium ion binding);GO:0010628(positive regulation of ge…	04330(Notch signaling pathway);04658(Th1 and Th2 cell differentiation);05200(Pathways in cancer);05224(Breast cancer);01522(Endocrine resistance)	K06051	NA	delta-like protein 4 [Canis lupus familiaris]	0.011177	0	3.70527	3.49219	0.00155291	-9.33081	1.98486e-93	2.24306e-91	down	yes	0.0198476	0.0221644	0	0	yes
100683247	CIT	XM_022410834.1;XM_022410837.1;XM_022410833.1;XM_014107961.2;XM_022410830.1;XM_014107963.2;XM_014107969.2;XM_022410831.1;XM_022410835.1;XM_022410829.1;XM_022410832.1	GO:0000910(cytokinesis);GO:0004674(protein serine/threonine kinase activity);GO:0005524(ATP binding);GO:0005622(intracellular);GO:0006468(protein phosphorylation);GO:0016020(membrane);GO:0030165(PDZ domain binding);GO:0032467(positive regulation of cytokinesis);GO:0035556(intracellular signal transduction);GO:0046872(metal ion binding);GO:0097110(scaffold protein binding);GO:0005515(protein bindi…	NA	NA	NA	citron Rho-interacting kinase isoform X11 [Canis lupus familiaris]	0.0910234	0.0449362	5.54114	5.42104	0.0124026	-6.33321	4.76068e-93	5.334e-91	down	yes	1.72718	1.65996	0	0	yes
MSTRG.7317	NCAPH	XM_532948.5;XM_022404683.1	GO:0000796(condensin complex);GO:0007076(mitotic chromosome condensation);GO:0016020(membrane);GO:0051301(cell division);GO:0051301(cell division)	NA	NA	NA	condensin complex subunit 2 isoform X2 [Canis lupus familiaris]	0.350733	0.18181	19.4019	17.827	0.0143046	-6.12738	1.01538e-90	1.12802e-88	down	yes	3.18605	2.9247	0	0	yes
MSTRG.9589	BPI	XM_534417.6;XM_022409166.1;XM_005635046.3;XM_022409167.1;XM_005635045.3	GO:0001530(lipopolysaccharide binding);GO:0005615(extracellular space);GO:0005737(cytoplasm);GO:0006955(immune response);GO:0032715(negative regulation of interleukin-6 production);GO:0032717(negative regulation of interleukin-8 production);GO:0032720(negative regulation of tumor necrosis factor production);GO:0043031(negative regulation of macrophage activation);GO:0050829(defense response to Gr…	04064(NF-kappa B signaling pathway);04620(Toll-like receptor signaling pathway);05132(Salmonella infection);05152(Tuberculosis);05152(Tuberculosis)	K05399	NA	bactericidal permeability-increasing protein isoform X1 [Canis lupus familiaris]	0	0.0298366	6.36151	5.84966	0.00244338	-8.6769	2.55304e-90	2.81242e-88	down	yes	10.1456	12.4527	0	0	yes
MSTRG.9246	SGO1	XM_014106483.2;XM_022408586.1;XM_022408587.1	GO:0000775(chromosome, centromeric region);GO:0005634(nucleus);GO:0045132(meiotic chromosome segregation);GO:0045132(meiotic chromosome segregation)	04114(Oocyte meiosis);04114(Oocyte meiosis)	K11580	NA	shugoshin 1 [Canis lupus familiaris]	0.12921	0.0848229	6.47724	6.89813	0.016002	-5.9656	3.83595e-90	4.19046e-88	down	yes	0	0	0	0	yes
MSTRG.8042	PLK4	XM_533295.5;XM_022405958.1	GO:0004672(protein kinase activity);GO:0005524(ATP binding);GO:0006468(protein phosphorylation);GO:0006468(protein phosphorylation)	04068(FoxO signaling pathway);04068(FoxO signaling pathway)	K08863	EC:2.7.11.21	serine/threonine-protein kinase PLK4 isoform X1 [Canis lupus familiaris]	0.095256	0.158671	8.76304	10.3486	0.0132865	-6.23389	1.84651e-89	2.00049e-87	down	yes	23.1837	23.5679	0	0	yes
MSTRG.11057	KNSTRN	XM_003640036.4;XM_014109597.2	GO:0000070(mitotic sister chromatid segregation);GO:0000776(kinetochore);GO:0005737(cytoplasm);GO:0007051(spindle organization);GO:0035371(microtubule plus-end);GO:0051988(regulation of attachment of spindle microtubules to kinetochore);GO:0072686(mitotic spindle);GO:0072686(mitotic spindle)	NA	NA	NA	small kinetochore-associated protein isoform X1 [Canis lupus familiaris]	0.298291	0.200013	15.0217	14.6388	0.0168003	-5.89537	2.16237e-89	2.32349e-87	down	yes	1.92152	1.62114	0	0	yes
477107	TM4SF18	XM_534302.6;XM_005634559.3	GO:0016021(integral component of membrane);GO:0016021(integral component of membrane)	00860(Porphyrin and chlorophyll metabolism);04216(Ferroptosis);04216(Ferroptosis)	K13624	EC:1.16.3.1	PREDICTED: transmembrane 4 L6 family member 18 isoform X2 [Capra hircus]	0	0	3.07228	3.88848	-inf	-inf	1.09102e-88	1.16278e-86	down	yes	5.7784	3.02454	0	0	yes
MSTRG.3254	DEPDC1	XM_014114907.2;XM_022420642.1;XM_022420641.1;MSTRG.3254.1;XM_014114908.2	GO:0005654(nucleoplasm);GO:0017053(transcriptional repressor complex);GO:0035556(intracellular signal transduction);GO:0045892(negative regulation of transcription, DNA-templated);GO:0045892(negative regulation of transcription, DNA-templated)	NA	NA	NA	DEP domain-containing protein 1A isoform X4 [Canis lupus dingo]	0.0348062	0.0972968	9.56801	12.1779	0.00607485	-7.36294	4.48264e-88	4.73894e-86	down	yes	0.304443	0.141053	0	0	yes
482252	PODXL	NM_001020809.1	GO:0007162(negative regulation of cell adhesion);GO:0016021(integral component of membrane);GO:0016324(apical plasma membrane);GO:0016477(cell migration);GO:0022407(regulation of cell-cell adhesion)	NA	NA	NA	podocalyxin precursor [Canis lupus familiaris]	0.01269	0	1.77904	1.85314	0.00349377	-8.161	5.75914e-88	6.03973e-86	down	yes	66.3998	66.0532	0	0	yes
489118	NEURL1B	XM_022417991.1	GO:0005769(early endosome);GO:0008270(zinc ion binding);GO:0016874(ligase activity);GO:0070086(ubiquitin-dependent endocytosis)	NA	NA	NA	E3 ubiquitin-protein ligase NEURL1B, partial [Canis lupus familiaris]	0.05449	0.094164	3.80991	3.87524	0.019343	-5.69204	6.88443e-88	7.16254e-86	down	yes	14.7922	15.1059	0	0	yes
102152304	ADGRL4	XM_005622024.2	GO:0004930(G-protein coupled receptor activity);GO:0005509(calcium ion binding);GO:0007166(cell surface receptor signaling pathway);GO:0007186(G-protein coupled receptor signaling pathway);GO:0016021(integral component of membrane)	NA	NA	NA	adhesion G protein-coupled receptor L4 [Canis lupus familiaris]	0	0.03889	4.15985	3.6483	0.0049807	-7.64944	7.79118e-88	8.0421e-86	down	yes	0.928883	1.24924	0	0	yes
491955	ERCC6L	XM_549075.4	GO:0005524(ATP binding);GO:0005654(nucleoplasm);GO:0005737(cytoplasm);GO:0005813(centrosome);GO:0005886(plasma membrane)	NA	NA	NA	DNA excision repair protein ERCC-6-like [Canis lupus familiaris]	0.014323	0.059575	4.54728	4.76774	0.00793321	-6.97788	4.03132e-87	4.12864e-85	down	yes	59.3089	59.8743	0	0	yes
MSTRG.7949	PLA2G16	XM_014121234.2;XM_022405764.1;MSTRG.7949.11;MSTRG.7949.2;MSTRG.7949.13;XM_022405761.1;XM_022405767.1;XR_002616063.1;XM_022405765.1;XM_022405762.1;XM_022405768.1;XM_022405769.1;XM_022405766.1;XM_022405763.1	GO:0016021(integral component of membrane);GO:0016021(integral component of membrane)	00564(Glycerophospholipid metabolism);00565(Ether lipid metabolism);00590(Arachidonic acid metabolism);00591(Linoleic acid metabolism);00592(alpha-Linolenic acid metabolism);04014(Ras signaling pathway);04923(Regulation of lipolysis in adipocyte);04923(Regulation of lipolysis in adipocyte)	K16817	EC:3.1.1.32;EC:3.1.1.4	HRAS-like suppressor 3 isoform X1 [Canis lupus familiaris]	16.2203	15.8187	1.84219	1.77757	8.85115	3.14587	5.18737e-87	5.27142e-85	up	yes	0.0273839	0.0470607	0	0	yes
MSTRG.7912	CDCA5	XM_849797.4;XM_014121359.2;XM_014121358.2	GO:0000082(G1/S transition of mitotic cell cycle);GO:0003682(chromatin binding);GO:0005634(nucleus);GO:0006302(double-strand break repair);GO:0007064(mitotic sister chromatid cohesion);GO:0007076(mitotic chromosome condensation);GO:0007080(mitotic metaphase plate congression);GO:0008278(cohesin complex);GO:0031536(positive regulation of exit from mitosis);GO:0071922(regulation of cohesin loading)…	05206(MicroRNAs in cancer);05206(MicroRNAs in cancer)	K17390	NA	sororin isoform X1 [Canis lupus familiaris]	0.197189	0.128378	9.61574	10.3783	0.0162832	-5.94047	8.68298e-87	8.75579e-85	down	yes	0.673353	0.307362	0	0	yes
489459	BCL6B	XM_546577.4;XM_022418477.1	GO:0000122(negative regulation of transcription by RNA polymerase II);GO:0000977(RNA polymerase II regulatory region sequence-specific DNA binding);GO:0001227(transcriptional repressor activity, RNA polymerase II transcription regulatory region sequence-specific DNA binding);GO:0005634(nucleus);GO:0030099(myeloid cell differentiation);GO:0046872(metal ion binding);GO:0050767(regulation of neuroge…	04068(FoxO signaling pathway);04068(FoxO signaling pathway)	K15618	NA	B-cell CLL/lymphoma 6 member B protein [Canis lupus familiaris]	0	0	2.50821	2.28254	-inf	-inf	7.78764e-86	7.79299e-84	down	yes	0.0656812	0.0243252	0	0	yes
MSTRG.10249	CDC45	XM_543547.5;XM_005636590.2;XM_022410838.1	GO:0006270(DNA replication initiation);GO:0006270(DNA replication initiation)	04110(Cell cycle);04110(Cell cycle)	K06628	NA	cell division control protein 45 homolog isoform X1 [Canis lupus familiaris]	0.0943972	0	10.335	8.80698	0.00493141	-7.66378	1.13561e-85	1.12592e-83	down	yes	0.886801	0.487667	0	0	yes
MSTRG.6916	IGFBP3	XM_003639557.3	GO:0001558(regulation of cell growth);GO:0001649(osteoblast differentiation);GO:0001933(negative regulation of protein phosphorylation);GO:0001968(fibronectin binding);GO:0005615(extracellular space);GO:0005634(nucleus);GO:0006468(protein phosphorylation);GO:0008160(protein tyrosine phosphatase activator activity);GO:0010906(regulation of glucose metabolic process);GO:0014912(negative regulation …	04115(p53 signaling pathway);04218(Cellular senescence);05202(Transcriptional misregulation in cancers)	K10138	NA	insulin-like growth factor-binding protein 3 [Canis lupus familiaris]	0	0.216028	24.6124	24.3817	0.00440926	-7.82525	1.14233e-85	1.12592e-83	down	yes	0	0	0	0	yes
MSTRG.496	FOSB	MSTRG.496.1;MSTRG.496.2;NM_001013844.1	GO:0000978(RNA polymerase II proximal promoter sequence-specific DNA binding);GO:0001077(transcriptional activator activity, RNA polymerase II proximal promoter sequence-specific DNA binding);GO:0005634(nucleus);GO:0006366(transcription by RNA polymerase II);GO:0045944(positive regulation of transcription by RNA polymerase II);GO:0071277(cellular response to calcium ion)	04657(IL-17 signaling pathway);04380(Osteoclast differentiation);05030(Cocaine addiction);05031(Amphetamine addiction);05034(Alcoholism)	K09029	NA	protein fosB [Canis lupus familiaris]	0.212941	0.415931	12.1395	13.0835	0.0249325	-5.32583	7.60968e-85	7.44443e-83	down	yes	32.4712	16.2708	0	0	yes
MSTRG.1678	CDK1	XM_003639013.4;XM_014112824.2	GO:0000784(nuclear chromosome, telomeric region);GO:0004693(cyclin-dependent protein serine/threonine kinase activity);GO:0005524(ATP binding);GO:0005737(cytoplasm);GO:0005813(centrosome);GO:0005876(spindle microtubule);GO:0007095(mitotic G2 DNA damage checkpoint);GO:0008353(RNA polymerase II carboxy-terminal domain kinase activity);GO:0016020(membrane);GO:0016572(histone phosphorylation);GO:0018…	04110(Cell cycle);04114(Oocyte meiosis);04115(p53 signaling pathway);04218(Cellular senescence);04540(Gap junction);04914(Progesterone-mediated oocyte maturation);05203(Viral carcinogenesis);05168(Herpes simplex infection);05169(Epstein-Barr virus infection);05169(Epstein-Barr virus infection)	K02087	EC:2.7.11.22;EC:2.7.11.23	cyclin-dependent kinase 1 [Canis lupus familiaris]	2.76834	2.22763	35.8338	38.7359	0.0669974	-3.89975	3.28561e-84	3.19045e-82	down	yes	0.0139855	0.0129491	0	0	yes
MSTRG.1266	NREP	XM_003638950.4	GO:0017015(regulation of transforming growth factor beta receptor signaling pathway)	NA	NA	NA	neuronal regeneration-related protein [Canis lupus dingo]	8.37098	7.83653	53.809	57.5633	0.145526	-2.78066	9.22706e-84	8.89394e-82	down	yes	0.00863076	0.0499031	0	0	yes
481637	SMC2	XM_014117889.2;XM_538759.6	GO:0000228(nuclear chromosome);GO:0000796(condensin complex);GO:0005524(ATP binding);GO:0005730(nucleolus);GO:0005737(cytoplasm);GO:0007076(mitotic chromosome condensation);GO:0010032(meiotic chromosome condensation);GO:0045132(meiotic chromosome segregation);GO:0046982(protein heterodimerization activity);GO:0051383(kinetochore organization);GO:0070062(extracellular exosome);GO:0070062(extracell…	NA	NA	NA	structural maintenance of chromosomes protein 2 [Canis lupus familiaris]	0.528494	0.400699	7.28687	7.39401	0.0632927	-3.98182	2.0584e-83	1.9696e-81	down	yes	0.0612254	0	0	0	yes
609269	TICRR	XM_846499.4;XM_014112420.2	GO:0003682(chromatin binding);GO:0005654(nucleoplasm);GO:0006260(DNA replication);GO:0010212(response to ionizing radiation);GO:0030174(regulation of DNA-dependent DNA replication initiation);GO:0033314(mitotic DNA replication checkpoint);GO:0033314(mitotic DNA replication checkpoint)	NA	NA	NA	treslin isoform X1 [Canis lupus familiaris]	0.0509361	0.0381791	2.39992	2.40015	0.0185654	-5.75124	3.41937e-83	3.24815e-81	down	yes	0	0.0296936	0	0	yes
MSTRG.8899	LOC102156762	XM_022407965.1	GO:0001890(placenta development);GO:0003725(double-stranded RNA binding);GO:0005524(ATP binding);GO:0005739(mitochondrion);GO:0006457(protein folding);GO:0006950(response to stress);GO:0008180(COP9 signalosome);GO:0016020(membrane);GO:0019062(virion attachment to host cell);GO:0019887(protein kinase regulator activity);GO:0019900(kinase binding);GO:0023026(MHC class II protein complex binding);GO…	04141(Protein processing in endoplasmic reticulum);04151(PI3K-Akt signaling pathway);04217(Necroptosis);04621(NOD-like receptor signaling pathway);04612(Antigen processing and presentation);04659(Th17 cell differentiation);04657(IL-17 signaling pathway);04915(Estrogen signaling pathway);04914(Progesterone-mediated oocyte maturation);05200(Pathways in cancer);05215(Prostate cancer);05418(Fluid she…	K04079	NA	heat shock protein HSP 90-beta-like [Canis lupus familiaris]	0.092011	0.137496	16.2968	16.2096	0.00706034	-7.14605	4.30827e-83	4.0631e-81	down	yes	1.16269	1.05478	0	0	yes
MSTRG.521	LOC102153320	XM_014119917.2	GO:0003677(DNA binding);GO:0005634(nucleus);GO:0006351(transcription, DNA-templated);GO:0006355(regulation of transcription, DNA-templated);GO:0046872(metal ion binding)	NA	NA	NA	LOW QUALITY PROTEIN: zinc finger protein 233 [Canis lupus familiaris]	6.93503	6.74983	0	0.055586	246.193	7.94364	7.54849e-83	7.06808e-81	up	yes	3.02484	2.91397	0	0	yes
MSTRG.8010	MAD2L1	XM_533278.6	GO:0007094(mitotic spindle assembly checkpoint)	04110(Cell cycle);04114(Oocyte meiosis);04914(Progesterone-mediated oocyte maturation);05166(HTLV-I infection)	K02537	NA	mitotic spindle assembly checkpoint protein MAD2A [Pongo abelii]	1.31699	1.33735	30.7487	30.4923	0.0433425	-4.52807	1.11847e-82	1.03986e-80	down	yes	0.122328	0	0	0	yes
MSTRG.1542	LOC111095262	XR_002625265.1	GO:0000793(condensed chromosome);GO:0005737(cytoplasm);GO:0007076(mitotic chromosome condensation)	NA	NA	NA	PREDICTED: condensin complex subunit 3 [Ochotona princeps]	0.226504	0.202815	8.43597	8.51313	0.0253299	-5.30301	3.28855e-82	3.03589e-80	down	yes	0.0121204	0.00815389	0	0	yes
MSTRG.4546	PRR11	XM_022423232.1;XM_014116721.2	GO:0005634(nucleus);GO:0005737(cytoplasm);GO:0016020(membrane);GO:0051726(regulation of cell cycle);GO:0051726(regulation of cell cycle)	NA	NA	NA	proline-rich protein 11 [Canis lupus familiaris]	0.141994	0.176476	6.54698	7.70723	0.0223422	-5.48409	3.36651e-82	3.08612e-80	down	yes	0.321672	0.1709	0	0	yes
MSTRG.1866	PTTG1	XM_536445.5;XM_022417737.1;XM_022417738.1	GO:0005634(nucleus);GO:0005737(cytoplasm);GO:0051276(chromosome organization);GO:0051276(chromosome organization)	04110(Cell cycle);04114(Oocyte meiosis);05166(HTLV-I infection);05166(HTLV-I infection)	K06635	NA	securin isoform X1 [Canis lupus familiaris]	0.910796	1.02021	34.0509	36.696	0.0272946	-5.19524	3.72628e-82	3.39221e-80	down	yes	0.014191	0	0	0	yes
479820	REXO5	XM_005621469.3;XM_536947.5;XM_022420003.1;XM_005621467.3	GO:0000166(nucleotide binding);GO:0003676(nucleic acid binding);GO:0005730(nucleolus);GO:0070062(extracellular exosome);GO:0070062(extracellular exosome)	03008(Ribosome biogenesis in eukaryotes);03008(Ribosome biogenesis in eukaryotes)	K14570	EC:3.1.-.-	RNA exonuclease 5 isoform X1 [Canis lupus familiaris]	0.235232	0.276835	8.71565	9.52506	0.0280727	-5.15469	6.98471e-82	6.31466e-80	down	yes	1.09495	1.07214	0	0	yes
MSTRG.2670	ELN	MSTRG.2670.10;XM_022419550.1;XM_014114171.2;XM_022419551.1;XM_014114173.2;XM_014114172.2;XM_005620957.3;XM_014114170.2;XM_022419552.1;XM_005620958.3	GO:0005739(mitochondrion);GO:0007519(skeletal muscle tissue development);GO:0030198(extracellular matrix organization);GO:0030833(regulation of actin filament polymerization);GO:0043149(stress fiber assembly);GO:0050840(extracellular matrix binding);GO:0071953(elastic fiber);GO:0005201(extracellular matrix structural constituent);GO:0005578(proteinaceous extracellular matrix);GO:0005578(proteinac…	04974(Protein digestion and absorption);04974(Protein digestion and absorption)	K14211	NA	unnamed protein product, partial [Gulo gulo]	2.09112	2.50462	20.8337	21.2226	0.109276	-3.19395	1.87931e-81	1.68739e-79	down	yes	0	0	0	0	yes
MSTRG.12036	SPC25	XM_545510.5	GO:0000777(condensed chromosome kinetochore);GO:0007052(mitotic spindle organization);GO:0007059(chromosome segregation);GO:0031262(Ndc80 complex)	NA	NA	NA	kinetochore protein Spc25 [Canis lupus familiaris]	1.09395	0.895235	31.0066	33.5578	0.0308092	-5.02049	3.37873e-81	3.01305e-79	down	yes	0.317257	0.384006	0	0	yes
MSTRG.2228	AURKB;TRNAD-GUC	XM_005620013.3;XM_014113581.2;XM_005620020.3;XM_022418556.1;rna-TRNAD-GUC;XM_005620019.3;XM_005620016.3;XM_005620014.3;XM_022418555.1;XM_022418554.1	GO:0000122(negative regulation of transcription by RNA polymerase II);GO:0000776(kinetochore);GO:0000780(condensed nuclear chromosome, centromeric region);GO:0002903(negative regulation of B cell apoptotic process);GO:0004712(protein serine/threonine/tyrosine kinase activity);GO:0005524(ATP binding);GO:0005654(nucleoplasm);GO:0005876(spindle microtubule);GO:0007052(mitotic spindle organization);G…	NA	NA	NA	aurora kinase B isoform X4 [Canis lupus familiaris]	0.210043	0.0627623	10.9954	10.5993	0.012633	-6.30666	1.1331e-80	1.00364e-78	down	yes	0.010637	0.009814	0	0	yes
MSTRG.12838	LOC102151505	XM_005642355.3	GO:0003777(microtubule motor activity);GO:0005524(ATP binding);GO:0005871(kinesin complex);GO:0007018(microtubule-based movement);GO:0008017(microtubule binding);GO:0016887(ATPase activity);GO:0030705(cytoskeleton-dependent intracellular transport)	NA	NA	NA	kinesin-like protein KIF1A, partial [Canis lupus familiaris]	7.5573	7.42416	0.217257	0.205595	35.4296	5.14688	1.67139e-80	1.47049e-78	up	yes	2.27323	2.34718	0	0	yes
MSTRG.9501		MSTRG.9501.1	NA	NA	NA	NA		34.413	36.4642	2.45396	2.3322	14.8088	3.88838	1.75638e-80	1.53496e-78	up	yes	0.016013	0.014826	0	0	yes
MSTRG.8678	GADD45B	MSTRG.8678.1;XM_542187.5	GO:0000185(activation of MAPKKK activity);GO:0000186(activation of MAPKK activity);GO:0005634(nucleus);GO:0005737(cytoplasm);GO:0006469(negative regulation of protein kinase activity);GO:0006950(response to stress);GO:0043065(positive regulation of apoptotic process);GO:0046330(positive regulation of JNK cascade);GO:0051726(regulation of cell cycle);GO:1900745(positive regulation of p38MAPK casca…	04010(MAPK signaling pathway);04068(FoxO signaling pathway);04110(Cell cycle);04210(Apoptosis);04115(p53 signaling pathway);04218(Cellular senescence);05200(Pathways in cancer);05202(Transcriptional misregulation in cancers);05210(Colorectal cancer);05212(Pancreatic cancer);05225(Hepatocellular carcinoma);05226(Gastric cancer);05214(Glioma);05216(Thyroid cancer);05220(Chronic myeloid leukemia);05…	K04402	NA	PREDICTED: growth arrest and DNA damage-inducible protein GADD45 beta isoform X2 [Colobus angolensis palliatus]	13.7027	13.3677	114.627	109.264	0.120908	-3.04801	3.27673e-80	2.84468e-78	down	yes	0.830709	0.803853	0	0	yes
MSTRG.7712	MPEG1	XM_533169.5	GO:0016021(integral component of membrane)	NA	NA	NA	macrophage-expressed gene 1 protein [Canis lupus familiaris]	0.012471	0	1.96974	1.91619	0.00320927	-8.28354	4.49769e-80	3.87896e-78	down	yes	9.808	9.2343	0	0	yes
480307	FANCM	XM_537429.5	GO:0003677(DNA binding);GO:0004518(nuclease activity);GO:0005524(ATP binding);GO:0006259(DNA metabolic process);GO:0090305(nucleic acid phosphodiester bond hydrolysis)	03460(Fanconi anemia pathway)	K10896	NA	Fanconi anemia group M protein [Canis lupus familiaris]	0.053483	0.022124	2.70859	2.79253	0.0137439	-6.18506	1.41412e-79	1.21161e-77	down	yes	0	0	0	0	yes
488455	CCDC150	XM_005640481.3;XM_014111032.2;XM_022415125.1;XM_014111029.2;XM_005640480.3;XM_014111025.2;XM_014111031.2;XM_014111024.2;XM_014111028.2;XM_014111030.2;XM_014111027.2	GO:0005515(protein binding);GO:0005515(protein binding)	NA	NA	NA	coiled-coil domain-containing protein 150 isoform X14 [Canis lupus familiaris]	0.0747539	0.110772	4.29543	4.04753	0.0222375	-5.49086	7.38143e-79	6.28332e-77	down	yes	0	0.00443234	0	0	yes
MSTRG.7986	INCENP	XM_014121292.2;MSTRG.7986.1;XM_022405793.1;XM_022405794.1;XM_022405795.1;XM_022405792.1;XM_014121291.2;XM_022405798.1;XM_022405797.1;XM_022405796.1;XM_014121295.2	GO:0000776(kinetochore);GO:0000800(lateral element);GO:0000801(central element);GO:0000910(cytokinesis);GO:0005721(pericentric heterochromatin);GO:0005819(spindle);GO:0007059(chromosome segregation);GO:0010369(chromocenter);GO:0030496(midbody);GO:0030496(midbody)	NA	NA	NA	inner centromere protein isoform X2 [Canis lupus familiaris]	4.73167	4.76796	29.244	30.2201	0.159754	-2.64607	8.30634e-78	7.02502e-76	down	yes	0.047381	0.011115	0	0	yes
MSTRG.10277	DKK1	XM_005636664.3;MSTRG.10277.1	GO:0000122(negative regulation of transcription by RNA polymerase II);GO:0000904(cell morphogenesis involved in differentiation);GO:0001706(endoderm formation);GO:0001707(mesoderm formation);GO:0001942(hair follicle development);GO:0002090(regulation of receptor internalization);GO:0005615(extracellular space);GO:0005886(plasma membrane);GO:0030326(embryonic limb morphogenesis);GO:0030514(negativ…	04310(Wnt signaling pathway)	K02165	NA	dickkopf-related protein 1 [Canis lupus familiaris]	7.59541	8.94911	54.6314	57.2352	0.147895	-2.75735	8.76506e-78	7.36546e-76	down	yes	12.9528	7.81919	0	0	yes
MSTRG.10191	SMTN	XM_022410187.1;MSTRG.10191.2;XM_022410186.1;XM_022410188.1;XM_022410184.1;XM_022410185.1;XM_022410189.1;XM_022410182.1	GO:0003779(actin binding);GO:0005654(nucleoplasm);GO:0005737(cytoplasm);GO:0005856(cytoskeleton);GO:0006939(smooth muscle contraction);GO:0007517(muscle organ development);GO:0008307(structural constituent of muscle);GO:0015629(actin cytoskeleton);GO:0015629(actin cytoskeleton)	NA	NA	NA	smoothelin isoform X8 [Canis lupus familiaris]	1.96738	1.74507	20.0511	19.6466	0.0935182	-3.41861	5.4657e-77	4.56368e-75	down	yes	0	0	0	0	yes
MSTRG.7124	CENPU	XM_844599.5	GO:0005634(nucleus);GO:0005737(cytoplasm);GO:0005815(microtubule organizing center);GO:0043009(chordate embryonic development)	NA	NA	NA	centromere protein U [Canis lupus familiaris]	0.028975	0.014325	6.30529	5.50608	0.00366596	-8.09159	1.02185e-76	8.47814e-75	down	yes	30.2419	29.4941	0	0	yes
MSTRG.6846	PARPBP	XM_022403430.1;XM_849932.4	GO:0000785(chromatin);GO:0005654(nucleoplasm);GO:2000042(negative regulation of double-strand break repair via homologous recombination);GO:2000042(negative regulation of double-strand break repair via homologous recombination)	NA	NA	NA	PCNA-interacting partner isoform X1 [Canis lupus familiaris]	0.130082	0.111575	4.11954	4.37756	0.0284399	-5.13594	1.82551e-76	1.50507e-74	down	yes	0.472203	0.219007	0	0	yes
MSTRG.9592	FAM83D	XM_005635058.2	GO:0001837(epithelial to mesenchymal transition);GO:0005515(protein binding);GO:0005737(cytoplasm);GO:0008017(microtubule binding);GO:0008283(cell proliferation);GO:0016477(cell migration);GO:0019894(kinesin binding);GO:0019901(protein kinase binding);GO:0032006(regulation of TOR signaling);GO:0042176(regulation of protein catabolic process);GO:0051301(cell division);GO:0051310(metaphase plate co…	NA	NA	NA	LOW QUALITY PROTEIN: protein FAM83D [Canis lupus familiaris]	0.300294	0.412129	11.5146	11.0309	0.0315994	-4.98396	2.2042e-76	1.80593e-74	down	yes	0.105593	0.0917262	0	0	yes
MSTRG.10809	ABLIM1	MSTRG.10809.1;MSTRG.10809.2;XM_014108809.2;XM_014108807.2;XM_022412140.1;XM_022412135.1;XM_022412129.1;XM_022412142.1;XM_022412130.1;XM_022412141.1;XM_022412124.1;XM_022412131.1;XM_022412132.1;XM_022412127.1;XM_022412128.1;XM_022412138.1;XM_022412139.1;XM_022412123.1;XM_022412133.1	GO:0001725(stress fiber);GO:0003779(actin binding);GO:0007010(cytoskeleton organization);GO:0008270(zinc ion binding);GO:0030027(lamellipodium);GO:0030032(lamellipodium assembly);GO:0030032(lamellipodium assembly)	04360(Axon guidance);04360(Axon guidance)	K07520	NA	actin-binding LIM protein 1 isoform X2 [Canis lupus familiaris]	1.76548	1.35629	12.9121	13.2528	0.119311	-3.0672	3.62597e-76	2.95235e-74	down	yes	39.7231	18.699	0	0	yes
MSTRG.10886	MCM4	XM_535063.6	GO:0000784(nuclear chromosome, telomeric region);GO:0003697(single-stranded DNA binding);GO:0004003(ATP-dependent DNA helicase activity);GO:0005524(ATP binding);GO:0005654(nucleoplasm);GO:0006268(DNA unwinding involved in DNA replication);GO:0006270(DNA replication initiation);GO:0016020(membrane);GO:0042555(MCM complex)	03030(DNA replication);04110(Cell cycle)	K02212	EC:3.6.4.12	DNA replication licensing factor MCM4 [Canis lupus familiaris]	7.16399	6.90392	51.0469	50.3965	0.138677	-2.8502	5.06575e-76	4.09919e-74	down	yes	0.961535	0.860259	0	0	yes
MSTRG.9569	DSN1	XM_005635012.3;XM_014107063.2;XM_022409279.1;XM_014107064.2;XM_014107065.2;XM_014107062.2;XM_022409280.1;XM_014107061.2	GO:0000444(MIS12/MIND type complex);GO:0005634(nucleus);GO:0005737(cytoplasm);GO:0007059(chromosome segregation);GO:0051301(cell division);GO:0051301(cell division)	NA	NA	NA	kinetochore-associated protein DSN1 homolog isoform X3 [Canis lupus familiaris]	0.321138	0.280333	8.0172	7.47838	0.0388157	-4.68722	2.73371e-75	2.19854e-73	down	yes	4.51105	4.49821	0	0	yes
MSTRG.8109	CXCR4	NM_001048026.1	GO:0001666(response to hypoxia);GO:0003779(actin binding);GO:0005764(lysosome);GO:0005769(early endosome);GO:0005770(late endosome);GO:0005886(plasma membrane);GO:0006935(chemotaxis);GO:0007186(G-protein coupled receptor signaling pathway);GO:0009986(cell surface);GO:0016021(integral component of membrane);GO:0016494(C-X-C chemokine receptor activity);GO:0019722(calcium-mediated signaling);GO:001…	04020(Calcium signaling pathway);04060(Cytokine-cytokine receptor interaction);04144(Endocytosis);04810(Regulation of actin cytoskeleton);04670(Leukocyte transendothelial migration);04672(Intestinal immune network for IgA production);04062(Chemokine signaling pathway);04360(Axon guidance);05200(Pathways in cancer);05163(Human cytomegalovirus infection)	K04189	NA	C-X-C chemokine receptor type 4 [Canis lupus familiaris]	0.209219	0.043591	13.1139	11.6655	0.0102024	-6.61494	4.72348e-75	3.77562e-73	down	yes	7.66981	8.63039	0	0	yes
MSTRG.7901	POLA2	XM_533234.6	GO:0000060(protein import into nucleus, translocation);GO:0003677(DNA binding);GO:0003887(DNA-directed DNA polymerase activity);GO:0005654(nucleoplasm);GO:0005658(alpha DNA polymerase:primase complex);GO:0005737(cytoplasm);GO:0006270(DNA replication initiation);GO:0046982(protein heterodimerization activity);GO:0071897(DNA biosynthetic process)	00230(Purine metabolism);00240(Pyrimidine metabolism);03030(DNA replication)	K02321	NA	PREDICTED: DNA polymerase alpha subunit B isoform X1 [Ailuropoda melanoleuca]	2.08046	2.21399	23.3917	25.0504	0.0886512	-3.49572	5.20868e-75	4.13822e-73	down	yes	0.247084	0.184444	0	0	yes
MSTRG.3202	LOC612422	XM_863647.5;MSTRG.3202.2	NA	NA	NA	NA	guanylate-binding protein 4-like [Canis lupus familiaris]	0.052784	0.027346	4.1575	4.24774	0.00953334	-6.7128	5.48527e-75	4.33171e-73	down	yes	0.03378	0.015638	0	0	yes
MSTRG.1794	MMRN2	XM_005619114.3;XM_022417616.1;XM_014112945.2	GO:0005604(basement membrane);GO:0005615(extracellular space);GO:0030948(negative regulation of vascular endothelial growth factor receptor signaling pathway);GO:0070062(extracellular exosome);GO:0090051(negative regulation of cell migration involved in sprouting angiogenesis);GO:0090051(negative regulation of cell migration involved in sprouting angiogenesis)	NA	NA	NA	multimerin-2 isoform X2 [Canis lupus familiaris]	0.0132223	0.021712	2.10394	2.10613	0.0082978	-6.91305	2.17727e-74	1.70909e-72	down	yes	44.6244	42.2453	0	0	yes
442986	PDGFB	XM_005625680.3;NM_001003383.1;XM_022423987.1;XM_005625683.3;XM_005625682.3	GO:0001938(positive regulation of endothelial cell proliferation);GO:0002548(monocyte chemotaxis);GO:0005161(platelet-derived growth factor receptor binding);GO:0005518(collagen binding);GO:0005622(intracellular);GO:0008083(growth factor activity);GO:0009611(response to wounding);GO:0009986(cell surface);GO:0010512(negative regulation of phosphatidylinositol biosynthetic process);GO:0010544(negat…	04014(Ras signaling pathway);04015(Rap1 signaling pathway);04010(MAPK signaling pathway);04630(Jak-STAT signaling pathway);04072(Phospholipase D signaling pathway);04151(PI3K-Akt signaling pathway);04510(Focal adhesion);04540(Gap junction);04810(Regulation of actin cytoskeleton);05200(Pathways in cancer);05231(Choline metabolism in cancer);05206(MicroRNAs in cancer);05214(Glioma);05218(Melanoma);…	K17386	NA	platelet-derived growth factor subunit B isoform X1 [Canis lupus familiaris]	0.0196836	0.019744	2.80023	3.05974	0.0067283	-7.21554	1.05825e-73	8.25747e-72	down	yes	0.095197	0.072036	0	0	yes
MSTRG.4710	HASPIN	XM_849446.4	GO:0004674(protein serine/threonine kinase activity);GO:0005524(ATP binding);GO:0005634(nucleus);GO:0005737(cytoplasm);GO:0005813(centrosome);GO:0005819(spindle);GO:0007064(mitotic sister chromatid cohesion);GO:0035556(intracellular signal transduction);GO:0072354(histone kinase activity (H3-T3 specific));GO:0090231(regulation of spindle checkpoint);GO:2000751(histone H3-T3 phosphorylation involv…	NA	NA	NA	serine/threonine-protein kinase haspin [Canis lupus familiaris]	0.196427	0.190934	6.21791	6.75357	0.0298625	-5.06552	4.14991e-73	3.21901e-71	down	yes	0.96388	0.806099	0	0	yes
MSTRG.10578	NCAPD2	XM_005637248.3;XM_534910.6;XM_022410904.1	GO:0000779(condensed chromosome, centromeric region);GO:0000799(nuclear condensin complex);GO:0003682(chromatin binding);GO:0005654(nucleoplasm);GO:0005737(cytoplasm);GO:0007076(mitotic chromosome condensation);GO:0010032(meiotic chromosome condensation);GO:0016020(membrane);GO:0042393(histone binding);GO:0051301(cell division);GO:0051304(chromosome separation);GO:0051304(chromosome separation)	NA	NA	NA	condensin complex subunit 1 [Canis lupus familiaris]	4.14626	4.18274	28.6164	28.2836	0.14638	-2.77221	7.09825e-73	5.47359e-71	down	yes	0.032813	0.0152085	0	0	yes
611463	UHRF1	XM_005633020.3	GO:0000122(negative regulation of transcription by RNA polymerase II);GO:0005657(replication fork);GO:0005720(nuclear heterochromatin);GO:0008270(zinc ion binding);GO:0010216(maintenance of DNA methylation);GO:0010390(histone monoubiquitination);GO:0016363(nuclear matrix);GO:0031493(nucleosomal histone binding);GO:0035064(methylated histone binding);GO:0042802(identical protein binding);GO:004472…	NA	NA	NA	E3 ubiquitin-protein ligase UHRF1 [Canis lupus familiaris]	0.239232	0.339055	8.48932	9.5333	0.0320867	-4.96188	7.7699e-73	5.95647e-71	down	yes	0.0258808	0.0847111	0	0	yes
MSTRG.5949	MCM3	XM_538960.6	GO:0000784(nuclear chromosome, telomeric region);GO:0003677(DNA binding);GO:0003678(DNA helicase activity);GO:0005524(ATP binding);GO:0005654(nucleoplasm);GO:0005813(centrosome);GO:0006270(DNA replication initiation);GO:0016020(membrane);GO:0032508(DNA duplex unwinding);GO:0042555(MCM complex);GO:0048471(perinuclear region of cytoplasm)	03030(DNA replication);04110(Cell cycle)	K02541	EC:3.6.4.12	DNA replication licensing factor MCM3 isoform X1 [Microcebus murinus]	2.45545	2.32479	20.8718	22.2417	0.110876	-3.17298	8.38129e-73	6.38781e-71	down	yes	0.0145011	0.0135711	0	0	yes
MSTRG.10889		MSTRG.10889.1	NA	NA	NA	NA		0.104894	0.163219	15.2812	17.3057	0.00822762	-6.92531	1.11438e-72	8.44415e-71	down	yes	0.996533	0.919596	0	0	yes
489309	ESAM	XM_546427.5;XM_005619619.3;XM_005619618.3	GO:0005886(plasma membrane);GO:0005912(adherens junction);GO:0005923(bicellular tight junction);GO:0007156(homophilic cell adhesion via plasma membrane adhesion molecules);GO:0016021(integral component of membrane);GO:0070062(extracellular exosome);GO:0070062(extracellular exosome)	04514(Cell adhesion molecules (CAMs));04670(Leukocyte transendothelial migration);04670(Leukocyte transendothelial migration)	K06787	NA	endothelial cell-selective adhesion molecule isoform X1 [Canis lupus familiaris]	0	0.0320029	2.94618	3.15536	0.00524505	-7.57483	1.31892e-72	9.93664e-71	down	yes	0.063579	0.100764	0	0	yes
492018	CENPI	XM_549138.5;XM_022416022.1	GO:0000776(kinetochore);GO:0005634(nucleus);GO:0005737(cytoplasm);GO:0034508(centromere complex assembly);GO:0034508(centromere complex assembly)	NA	NA	NA	centromere protein I [Canis lupus familiaris]	0.129597	0.156124	4.76258	5.19626	0.0286902	-5.1233	1.44984e-72	1.08606e-70	down	yes	11.0355	11.616	0	0	yes
MSTRG.937	CENPH	XM_005617457.3	GO:0000776(kinetochore);GO:0051382(kinetochore assembly)	NA	NA	NA	centromere protein H [Canis lupus familiaris]	0.647856	0.80491	19.0246	20.718	0.0365543	-4.77381	2.28759e-72	1.70387e-70	down	yes	0.265909	0.25421	0	0	yes
MSTRG.1435	FANCI	XM_022416928.1;XM_003638961.4;XM_022416930.1;XM_014112418.2;XM_022416929.1	GO:0005654(nucleoplasm);GO:0005737(cytoplasm);GO:0006281(DNA repair);GO:0007095(mitotic G2 DNA damage checkpoint);GO:0016020(membrane);GO:0031398(positive regulation of protein ubiquitination);GO:0070182(DNA polymerase binding);GO:0070182(DNA polymerase binding)	03460(Fanconi anemia pathway);03460(Fanconi anemia pathway)	K10895	NA	Fanconi anemia group I protein isoform X4 [Canis lupus familiaris]	0.970491	0.709589	11.6067	12.2313	0.0704789	-3.82666	5.23706e-72	3.87868e-70	down	yes	60.0578	60.0467	0	0	yes
483497	APLNR	XM_005631209.3	GO:0004930(G-protein coupled receptor activity);GO:0007186(G-protein coupled receptor signaling pathway);GO:0016021(integral component of membrane)	04371(Apelin signaling pathway);04080(Neuroactive ligand-receptor interaction)	K04174	NA	apelin receptor [Canis lupus familiaris]	0	0	1.81582	1.74017	-inf	-inf	6.163e-72	4.53881e-70	down	yes	13.8407	15.18	0	0	yes
486202	KIF1A	XM_014107688.2;XM_005635951.3;XM_022409574.1;NM_001168473.2;XM_022409568.1;XM_005635953.3;XM_005635949.3;XM_022409575.1;XM_014107683.2;XM_014107680.2;XM_022409576.1;XM_005635952.3;XM_022409573.1;XM_014107681.2;XM_022409570.1	GO:0003777(microtubule motor activity);GO:0005524(ATP binding);GO:0005871(kinesin complex);GO:0007018(microtubule-based movement);GO:0008017(microtubule binding);GO:0016887(ATPase activity);GO:0030705(cytoskeleton-dependent intracellular transport);GO:0030705(cytoskeleton-dependent intracellular transport)	NA	NA	NA	kinesin-like protein KIF1A [Canis lupus familiaris]	6.78815	6.03519	0.440235	0.337963	16.4782	4.04249	1.39547e-71	1.02197e-69	up	yes	2.4514	2.82117	0	0	yes
MSTRG.12481	MAOA	NM_001002969.1	GO:0005741(mitochondrial outer membrane);GO:0008131(primary amine oxidase activity);GO:0016021(integral component of membrane);GO:0042135(neurotransmitter catabolic process);GO:0042420(dopamine catabolic process);GO:0055114(oxidation-reduction process)	00260(Glycine, serine and threonine metabolism);00330(Arginine and proline metabolism);00340(Histidine metabolism);00350(Tyrosine metabolism);00360(Phenylalanine metabolism);00380(Tryptophan metabolism);00982(Drug metabolism - cytochrome P450);04728(Dopaminergic synapse);04726(Serotonergic synapse);05030(Cocaine addiction);05031(Amphetamine addiction);05034(Alcoholism)	K00274	EC:1.4.3.4	amine oxidase [flavin-containing] A [Canis lupus dingo]	9.1105	8.06968	51.27	48.1761	0.172759	-2.53317	2.31952e-71	1.68925e-69	down	yes	0.275186	0.159526	0	0	yes
MSTRG.5177	MCM5	XM_022424493.1	GO:0000082(G1/S transition of mitotic cell cycle);GO:0000784(nuclear chromosome, telomeric region);GO:0003678(DNA helicase activity);GO:0003682(chromatin binding);GO:0003688(DNA replication origin binding);GO:0005515(protein binding);GO:0005524(ATP binding);GO:0005634(nucleus);GO:0005654(nucleoplasm);GO:0006260(DNA replication);GO:0006270(DNA replication initiation);GO:0016020(membrane);GO:003250…	03030(DNA replication);04110(Cell cycle)	K02209	EC:3.6.4.12	DNA replication licensing factor MCM5, partial [Canis lupus familiaris]	0.6359	0.518815	14.5432	15.3671	0.038606	-4.69503	2.63171e-71	1.90603e-69	down	yes	0.255499	0.307386	0	0	yes
489015	DNA2	XM_022417978.1	GO:0000076(DNA replication checkpoint);GO:0000729(DNA double-strand break processing);GO:0000784(nuclear chromosome, telomeric region);GO:0003677(DNA binding);GO:0005760(gamma DNA polymerase complex);GO:0006264(mitochondrial DNA replication);GO:0006284(base-excision repair);GO:0016890(site-specific endodeoxyribonuclease activity, specific for altered base);GO:0017108(5'-flap endonuclease activity…	03030(DNA replication)	K10742	EC:3.6.4.12	DNA replication ATP-dependent helicase/nuclease DNA2 [Canis lupus familiaris]	0.066233	0.089165	3.00229	3.03774	0.0257281	-5.28051	8.52815e-71	6.14261e-69	down	yes	0	0	0	0	yes
MSTRG.6657	ORC1	XM_005629001.3;XM_005629002.3;XM_022427909.1	GO:0000781(chromosome, telomeric region);GO:0003682(chromatin binding);GO:0005524(ATP binding);GO:0005664(nuclear origin of replication recognition complex);GO:0005730(nucleolus);GO:0005737(cytoplasm);GO:0005886(plasma membrane);GO:0005886(plasma membrane)	04110(Cell cycle);04110(Cell cycle)	K02603	NA	origin recognition complex subunit 1 isoform X1 [Canis lupus familiaris]	0.0647042	0.0843692	3.4288	3.54901	0.0213639	-5.54868	1.63863e-70	1.17381e-68	down	yes	0.0195889	0	0	0	yes
481726	NOTCH4	XM_022425782.1	GO:0004872(receptor activity);GO:0005509(calcium ion binding);GO:0006355(regulation of transcription, DNA-templated);GO:0007219(Notch signaling pathway);GO:0009986(cell surface);GO:0016021(integral component of membrane);GO:0030154(cell differentiation);GO:0030879(mammary gland development)	04330(Notch signaling pathway);04919(Thyroid hormone signaling pathway);05200(Pathways in cancer);05206(MicroRNAs in cancer);05224(Breast cancer);05165(Human papillomavirus infection);01522(Endocrine resistance)	K20996	NA	neurogenic locus notch homolog protein 4 isoform X1 [Canis lupus dingo]	0	0.00417	1.28465	1.28787	0.00162098	-9.26892	2.42058e-70	1.72453e-68	down	yes	50.9382	58.5992	0	0	yes
MSTRG.7152	ANGPT2	NM_001048126.1;XM_005629929.3	GO:0001525(angiogenesis);GO:0005615(extracellular space);GO:0010812(negative regulation of cell-substrate adhesion);GO:0016525(negative regulation of angiogenesis);GO:0030154(cell differentiation);GO:0030971(receptor tyrosine kinase binding);GO:0043537(negative regulation of blood vessel endothelial cell migration);GO:0046872(metal ion binding);GO:0048014(Tie signaling pathway);GO:0050928(negativ…	04014(Ras signaling pathway);04015(Rap1 signaling pathway);04010(MAPK signaling pathway);04066(HIF-1 signaling pathway);04151(PI3K-Akt signaling pathway);05167(Kaposi sarcoma-associated herpesvirus infection);05167(Kaposi sarcoma-associated herpesvirus infection)	K05466	NA	angiopoietin-2 precursor [Canis lupus familiaris]	0.0125986	0.0326343	1.89919	2.06934	0.0113979	-6.45509	2.88044e-70	2.04106e-68	down	yes	33.3384	33.244	0	0	yes
MSTRG.8230	FAM19A4	MSTRG.8230.1	NA	NA	NA	NA		1.2894	1.6565	24.2885	25.0796	0.059672	-4.0668	6.54539e-70	4.61309e-68	down	yes	0.0320002	0.0148143	0	0	yes
MSTRG.10532		MSTRG.10532.1	NA	NA	NA	NA		36.0922	36.3341	3.95232	4.20444	8.8793	3.15045	1.2814e-69	8.98284e-68	up	yes	0.064236	0.079771	0	0	yes
482535	TIE1	XM_539652.6;XR_294159.3	GO:0001568(blood vessel development);GO:0001701(in utero embryonic development);GO:0004713(protein tyrosine kinase activity);GO:0005524(ATP binding);GO:0005886(plasma membrane);GO:0016021(integral component of membrane);GO:0016525(negative regulation of angiogenesis);GO:0018108(peptidyl-tyrosine phosphorylation);GO:0030336(negative regulation of cell migration);GO:0032526(response to retinoic aci…	NA	NA	NA	tyrosine-protein kinase receptor Tie-1 [Canis lupus familiaris]	0	0	1.64948	1.47214	-inf	-inf	2.98291e-69	2.07994e-67	down	yes	0.0084252	0.0112339	0	0	yes
MSTRG.6838	GAS2L3	MSTRG.6838.1	NA	NA	NA	NA		0.145526	0.150937	4.67339	5.46646	0.0292374	-5.09604	1.73838e-68	1.20574e-66	down	yes	4.03595	3.9648	0	0	yes
MSTRG.11061	RAD51	NM_001003043.1;XM_005638169.3	GO:0000150(recombinase activity);GO:0000228(nuclear chromosome);GO:0000400(four-way junction DNA binding);GO:0000722(telomere maintenance via recombination);GO:0000724(double-strand break repair via homologous recombination);GO:0000730(DNA recombinase assembly);GO:0000784(nuclear chromosome, telomeric region);GO:0000785(chromatin);GO:0000793(condensed chromosome);GO:0000794(condensed nuclear chro…	03440(Homologous recombination);03460(Fanconi anemia pathway);05200(Pathways in cancer);05212(Pancreatic cancer);05212(Pancreatic cancer)	K04482	NA	DNA repair protein RAD51 homolog 1 [Canis lupus familiaris]	0.334605	0.102168	17.4357	17.7334	0.0124193	-6.33128	2.42859e-68	1.6756e-66	down	yes	0	0	0	0	yes
100856294	LOC100856294	XM_022405998.1;XM_022405993.1;XM_022405997.1;XM_022405999.1;XM_022405994.1;XM_022405996.1;XM_022405992.1;XR_002616225.1;XM_022405989.1;XM_022405990.1;XR_002616226.1;XM_022405991.1;XM_022406000.1;XM_022405995.1	GO:0007165(signal transduction);GO:0007165(signal transduction)	NA	NA	NA	rho GTPase-activating protein 20-like isoform X3 [Canis lupus familiaris]	0.026448	0.0448012	1.26756	1.29017	0.0278564	-5.16585	4.67592e-68	3.20925e-66	down	yes	41.3374	20.8685	0	0	yes
MSTRG.9796	SKA3	XM_846643.5;XM_022410144.1;XM_005635554.3;XM_022410146.1;XM_022410145.1	GO:0000940(condensed chromosome outer kinetochore);GO:0007059(chromosome segregation);GO:0007059(chromosome segregation)	NA	NA	NA	spindle and kinetochore-associated protein 3 isoform X2 [Canis lupus familiaris]	0.148186	0.0552889	5.63023	6.05109	0.0174188	-5.84321	8.55333e-68	5.83988e-66	down	yes	0.0436921	0.0945324	0	0	yes
MSTRG.70	MTFR2	XM_014112245.2;MSTRG.70.1	GO:0000266(mitochondrial fission);GO:0005739(mitochondrion);GO:0009060(aerobic respiration)	NA	NA	NA	mitochondrial fission regulator 2 [Canis lupus familiaris]	3.03158	2.80279	31.3874	33.2284	0.0902933	-3.46924	1.365e-67	9.27137e-66	down	yes	0.118492	0.0729945	0	0	yes
MSTRG.11835	SMC4	XM_535848.6	GO:0000796(condensin complex);GO:0005524(ATP binding);GO:0005654(nucleoplasm);GO:0005737(cytoplasm);GO:0007076(mitotic chromosome condensation);GO:0010032(meiotic chromosome condensation);GO:0045132(meiotic chromosome segregation);GO:0046982(protein heterodimerization activity);GO:0051383(kinetochore organization)	NA	NA	NA	structural maintenance of chromosomes protein 4 [Canis lupus familiaris]	5.22044	4.6451	36.6414	37.1686	0.133661	-2.90335	1.449e-67	9.79123e-66	down	yes	1.0268	0.919219	0	0	yes
MSTRG.90	ADGRG6	MSTRG.90.2;XM_845190.4;XM_005615460.3;XM_005615461.2;XM_541130.5;XM_014112431.2;XM_014112434.2;XM_005615462.3	GO:0004930(G-protein coupled receptor activity);GO:0007166(cell surface receptor signaling pathway);GO:0007186(G-protein coupled receptor signaling pathway);GO:0016021(integral component of membrane);GO:0016021(integral component of membrane)	NA	NA	NA	adhesion G-protein coupled receptor G6 isoform X1 [Canis lupus familiaris]	24.5238	18.5135	2.05203	2.25891	9.98327	3.31951	1.67835e-67	1.12828e-65	up	yes	0	0	0	0	yes
MSTRG.8141	MCM2	XM_541736.5	GO:0003677(DNA binding);GO:0003678(DNA helicase activity);GO:0005524(ATP binding);GO:0005634(nucleus);GO:0006270(DNA replication initiation);GO:0032508(DNA duplex unwinding);GO:0042555(MCM complex)	03030(DNA replication);04110(Cell cycle)	K02540	EC:3.6.4.12	DNA replication licensing factor MCM2 [Canis lupus familiaris]	1.78441	1.97579	17.9474	17.9648	0.104705	-3.25559	4.67557e-67	3.12714e-65	down	yes	0	0	0	0	yes
MSTRG.8393	KIF15	XM_022406808.1;XM_014122166.2;XR_001318450.2;XR_002616843.1	GO:0003777(microtubule motor activity);GO:0005524(ATP binding);GO:0005871(kinesin complex);GO:0007018(microtubule-based movement);GO:0008017(microtubule binding);GO:0016020(membrane);GO:0016887(ATPase activity);GO:0016887(ATPase activity)	NA	NA	NA	kinesin-like protein KIF15 isoform X2 [Canis lupus familiaris]	0.24975	0.101322	10.4975	10.7167	0.0165489	-5.91712	8.88406e-67	5.91173e-65	down	yes	67.2697	65.2023	0	0	yes
MSTRG.9903	DNER	MSTRG.9903.1	NA	NA	NA	NA		0.406929	0.335796	11.6106	10.6879	0.0333083	-4.90798	1.41307e-66	9.3555e-65	down	yes	1.34706	1.02515	0	0	yes
MSTRG.620	WDR62	XM_541679.7	GO:0000922(spindle pole);GO:0005634(nucleus);GO:0007052(mitotic spindle organization);GO:0021987(cerebral cortex development);GO:0022008(neurogenesis)	NA	NA	NA	WD repeat-containing protein 62 [Canis lupus familiaris]	0.170523	0.140141	3.78591	3.62238	0.0419346	-4.57572	2.56967e-66	1.69275e-64	down	yes	76.611	74.6964	0	0	yes
607122	WSCD1	XM_843715.4	GO:0008146(sulfotransferase activity)	NA	NA	NA	WSC domain-containing protein 1 [Canis lupus familiaris]	0.015942	0.011012	1.39187	1.72141	0.00865776	-6.85179	6.22715e-66	4.08158e-64	down	yes	18.8764	19.6221	0	0	yes
403811	KIT	NM_001003181.1;XM_005627969.3;XM_005627968.3;XM_005627970.3	GO:0000187(activation of MAPK activity);GO:0001541(ovarian follicle development);GO:0002020(protease binding);GO:0002318(myeloid progenitor cell differentiation);GO:0002320(lymphoid progenitor cell differentiation);GO:0002327(immature B cell differentiation);GO:0002371(dendritic cell cytokine production);GO:0002551(mast cell chemotaxis);GO:0004714(transmembrane receptor protein tyrosine kinase ac…	04014(Ras signaling pathway);04015(Rap1 signaling pathway);04010(MAPK signaling pathway);04072(Phospholipase D signaling pathway);04151(PI3K-Akt signaling pathway);04640(Hematopoietic cell lineage);04916(Melanogenesis);05200(Pathways in cancer);05230(Central carbon metabolism in cancer);05221(Acute myeloid leukemia);05224(Breast cancer);05224(Breast cancer)	K05091	EC:2.7.10.1	mast/stem cell growth factor receptor Kit isoform X3 [Canis lupus dingo]	0	0	1.42631	1.27276	-inf	-inf	1.0201e-65	6.653e-64	down	yes	0	0	0	0	yes
MSTRG.10278	ZWINT	XM_014108229.2;XM_014108232.2;XM_014108230.2;XM_014108234.2;XM_014108231.2;XM_022410229.1;XM_022410230.1;XM_014108228.2;XM_014108235.2;XM_014108237.2;XM_005636663.3;XR_001314619.2;XM_022410228.1	GO:0000070(mitotic sister chromatid segregation);GO:0000776(kinetochore);GO:0005737(cytoplasm);GO:0007093(mitotic cell cycle checkpoint);GO:0047485(protein N-terminus binding);GO:0051649(establishment of localization in cell);GO:0051649(establishment of localization in cell)	NA	NA	NA	ZW10 interactor isoform X4 [Canis lupus familiaris]	0.251915	0.279708	5.04437	5.00241	0.0529148	-4.24018	1.43541e-65	9.31523e-64	down	yes	19.7899	22.5283	0	0	yes
MSTRG.11326	ADAMTS1	XM_003433995.5	GO:0001542(ovulation from ovarian follicle);GO:0001822(kidney development);GO:0004222(metalloendopeptidase activity);GO:0005604(basement membrane);GO:0006508(proteolysis);GO:0008201(heparin binding);GO:0008270(zinc ion binding);GO:0031410(cytoplasmic vesicle);GO:0060347(heart trabecula formation)	NA	NA	NA	A disintegrin and metalloproteinase with thrombospondin motifs 1 [Canis lupus familiaris]	1.57065	1.55193	12.9662	12.4551	0.122833	-3.02523	7.50272e-65	4.84498e-63	down	yes	0.04854	0.032685	0	0	yes
MSTRG.5014	PTPRB	XM_022424214.1;XM_538283.6;XM_022424215.1	GO:0004725(protein tyrosine phosphatase activity);GO:0016021(integral component of membrane);GO:0035335(peptidyl-tyrosine dephosphorylation);GO:0035335(peptidyl-tyrosine dephosphorylation)	04520(Adherens junction);04520(Adherens junction)	K05694	EC:3.1.3.48	receptor-type tyrosine-protein phosphatase beta isoform X1 [Canis lupus familiaris]	6.72032	6.07811	1.0268	0.919219	6.57673	2.71737	3.82736e-64	2.45945e-62	up	yes	0.274641	0.312897	0	0	yes
MSTRG.12388	SLAMF8	MSTRG.12388.1;XM_005640948.1	GO:0016021(integral component of membrane)	NA	NA	NA	SLAM family member 8 [Canis lupus familiaris]	5.96398	5.25934	0.167021	0.249949	26.9164	4.75041	5.34598e-64	3.41856e-62	up	yes	1.23779	1.04418	0	0	yes
MSTRG.5617	MELK	XM_022425610.1;XM_014117862.2;XM_022425607.1;XM_022425609.1;XM_022425606.1;XM_022425608.1	GO:0004674(protein serine/threonine kinase activity);GO:0004715(non-membrane spanning protein tyrosine kinase activity);GO:0005509(calcium ion binding);GO:0005524(ATP binding);GO:0005634(nucleus);GO:0005737(cytoplasm);GO:0005886(plasma membrane);GO:0005938(cell cortex);GO:0008631(intrinsic apoptotic signaling pathway in response to oxidative stress);GO:0018108(peptidyl-tyrosine phosphorylation);G…	NA	NA	NA	maternal embryonic leucine zipper kinase isoform X1 [Canis lupus familiaris]	0.61511	0.441226	12.3805	14.8305	0.0388202	-4.68705	9.01036e-64	5.73382e-62	down	yes	0.031241	0	0	0	yes
MSTRG.4283	KPNA2	XM_856897.5;XM_005624265.2	GO:0005643(nuclear pore);GO:0005654(nucleoplasm);GO:0005829(cytosol);GO:0006607(NLS-bearing protein import into nucleus);GO:0008139(nuclear localization sequence binding);GO:0008565(protein transporter activity);GO:0008565(protein transporter activity)	05164(Influenza A);05164(Influenza A)	K15043	NA	PREDICTED: importin subunit alpha-1 [Mustela putorius furo]	17.6797	19.0426	124.949	130.336	0.143848	-2.79738	1.21254e-63	7.67881e-62	down	yes	0	0	0	0	yes
MSTRG.4490	COL1A1	MSTRG.4490.3;MSTRG.4490.2;MSTRG.4490.4;MSTRG.4490.1	NA	NA	NA	NA		0.0026308	0	24.8473	62.5968	3.00855e-05	-15.0206	1.5339e-63	9.66724e-62	down	yes	0	0	0	0	yes
MSTRG.8648	CHAF1A	XM_542156.6	GO:0000790(nuclear chromatin);GO:0005634(nucleus);GO:0005730(nucleolus);GO:0006334(nucleosome assembly);GO:0006335(DNA replication-dependent nucleosome assembly);GO:0033186(CAF-1 complex);GO:0042802(identical protein binding);GO:0070087(chromo shadow domain binding)	NA	NA	NA	LOW QUALITY PROTEIN: chromatin assembly factor 1 subunit A [Canis lupus familiaris]	0.671666	0.748998	11.8184	11.5624	0.0607618	-4.04069	1.69648e-63	1.06407e-61	down	yes	0.034552	0.056573	0	0	yes
100855786	RAPGEF5	XM_005628616.3	GO:0005085(guanyl-nucleotide exchange factor activity);GO:0005622(intracellular);GO:0007264(small GTPase mediated signal transduction);GO:0043547(positive regulation of GTPase activity)	04014(Ras signaling pathway);04015(Rap1 signaling pathway)	K08019	NA	rap guanine nucleotide exchange factor 5 isoform X2 [Equus caballus]	0.029511	0	1.55666	1.62592	0.00927267	-6.7528	5.83601e-63	3.64306e-61	down	yes	0.052802	0.012266	0	0	yes
487114	MRC1	XM_005617093.3;XM_005617091.3;XM_005617092.3	GO:0016021(integral component of membrane);GO:0004888(transmembrane signaling receptor activity);GO:0005537(mannose binding);GO:0005886(plasma membrane);GO:0006898(receptor-mediated endocytosis);GO:0007165(signal transduction);GO:0009986(cell surface);GO:0010008(endosome membrane);GO:0071222(cellular response to lipopolysaccharide);GO:0071346(cellular response to interferon-gamma);GO:0071353(cell…	04145(Phagosome);05152(Tuberculosis);05152(Tuberculosis)	K06560	NA	macrophage mannose receptor 1 isoform X1 [Canis lupus familiaris]	0.0863285	0.0349637	2.96996	2.56845	0.0219002	-5.51291	6.01547e-63	3.73729e-61	down	yes	143.34	189.487	0	0	yes
MSTRG.6344	LOC106557449	XM_005628291.3	GO:0001776(leukocyte homeostasis);GO:0002446(neutrophil mediated immunity);GO:0002690(positive regulation of leukocyte chemotaxis);GO:0005615(extracellular space);GO:0006954(inflammatory response);GO:0006955(immune response);GO:0007186(G-protein coupled receptor signaling pathway);GO:0008009(chemokine activity);GO:0032496(response to lipopolysaccharide);GO:0032642(regulation of chemokine producti…	04060(Cytokine-cytokine receptor interaction);04657(IL-17 signaling pathway);04062(Chemokine signaling pathway);05323(Rheumatoid arthritis);05133(Pertussis)	K05506	NA	alveolar macrophage chemotactic factor-like [Canis lupus familiaris]	0.139417	0.108726	5.23522	5.29744	0.0235594	-5.40755	8.97555e-63	5.55002e-61	down	yes	0.051027	0	0	0	yes
MSTRG.11766	TRIP13	NM_001313869.1	GO:0001556(oocyte maturation);GO:0001673(male germ cell nucleus);GO:0005524(ATP binding);GO:0006302(double-strand break repair);GO:0007130(synaptonemal complex assembly);GO:0007131(reciprocal meiotic recombination);GO:0007141(male meiosis I);GO:0007144(female meiosis I);GO:0007283(spermatogenesis);GO:0007286(spermatid development);GO:0042802(identical protein binding);GO:0048477(oogenesis)	NA	NA	NA	pachytene checkpoint protein 2 homolog [Canis lupus familiaris]	1.8222	2.14862	23.2621	23.0766	0.0856913	-3.54471	1.36271e-62	8.38672e-61	down	yes	0	0.0103746	0	0	yes
MSTRG.10973	CA2	NM_001145170.1	GO:0002009(morphogenesis of an epithelium);GO:0004064(arylesterase activity);GO:0004089(carbonate dehydratase activity);GO:0005829(cytosol);GO:0005886(plasma membrane);GO:0006730(one-carbon metabolic process);GO:0008270(zinc ion binding);GO:0015670(carbon dioxide transport);GO:0032230(positive regulation of synaptic transmission, GABAergic);GO:0032849(positive regulation of cellular pH reduction)…	00910(Nitrogen metabolism);04971(Gastric acid secretion);04972(Pancreatic secretion);04976(Bile secretion);04964(Proximal tubule bicarbonate reclamation);04966(Collecting duct acid secretion)	K18245	EC:4.2.1.1	carbonic anhydrase 2 [Canis lupus familiaris]	0	0.037571	3.964	4.66962	0.00435171	-7.8442	2.31097e-62	1.41563e-60	down	yes	0	0	0	0	yes
100685609	BLM	XM_003434379.4;XM_022416952.1;XM_022416949.1;XM_014112442.2	GO:0000724(double-strand break repair via homologous recombination);GO:0003677(DNA binding);GO:0005524(ATP binding);GO:0005634(nucleus);GO:0005694(chromosome);GO:0005737(cytoplasm);GO:0006260(DNA replication);GO:0009378(four-way junction helicase activity);GO:0032508(DNA duplex unwinding);GO:0043140(ATP-dependent 3'-5' DNA helicase activity);GO:0043140(ATP-dependent 3'-5' DNA helicase activity)	03440(Homologous recombination);03460(Fanconi anemia pathway);03460(Fanconi anemia pathway)	K10901	EC:3.6.4.12	Bloom syndrome protein isoform X4 [Canis lupus familiaris]	0.098066	0.076207	2.54785	2.79617	0.0326109	-4.9385	2.63543e-62	1.60688e-60	down	yes	55.2235	57.9705	0	0	yes
MSTRG.12630	CXHXorf57	MSTRG.12630.1	NA	NA	NA	NA		0.04922	0.103093	6.47126	6.46199	0.0117768	-6.4079	4.90575e-62	2.97729e-60	down	yes	2.61546	2.73964	0	0	yes
MSTRG.3265	LOC100855995	XM_022420784.1;XM_022420785.1	GO:0003924(GTPase activity);GO:0005200(structural constituent of cytoskeleton);GO:0005525(GTP binding);GO:0005737(cytoplasm);GO:0005874(microtubule);GO:0007017(microtubule-based process);GO:0007017(microtubule-based process)	04145(Phagosome);04210(Apoptosis);04530(Tight junction);04540(Gap junction);04540(Gap junction)	K07374	NA	tubulin alpha chain-like isoform X1 [Canis lupus familiaris]	0.516372	0.474291	10.6335	9.84149	0.0483842	-4.36932	6.70702e-62	4.05172e-60	down	yes	0.173604	0.140502	0	0	yes
106558858	LOC106558858	XR_001316313.2	NA	NA	NA	NA	putative p150 [Homo sapiens]	0	0	2.32876	2.68003	-inf	-inf	7.41351e-62	4.45797e-60	down	yes	40.6868	46.9058	0	0	yes
490279	DTL	XM_014115080.2;XM_014115081.2;XM_022420876.1	GO:0000209(protein polyubiquitination);GO:0004842(ubiquitin-protein transferase activity);GO:0005654(nucleoplasm);GO:0005730(nucleolus);GO:0005737(cytoplasm);GO:0005813(centrosome);GO:0006511(ubiquitin-dependent protein catabolic process);GO:0006513(protein monoubiquitination);GO:0009411(response to UV);GO:0019985(translesion synthesis);GO:0031464(Cul4A-RING E3 ubiquitin ligase complex);GO:003146…	NA	NA	NA	denticleless protein homolog isoform X1 [Canis lupus familiaris]	0.343951	0.391691	6.27879	6.15309	0.0591738	-4.0789	1.10982e-61	6.64318e-60	down	yes	0.641218	0.32994	0	0	yes
MSTRG.2047	THY1	NM_001287129.1	GO:0001525(angiogenesis);GO:0005096(GTPase activator activity);GO:0005178(integrin binding);GO:0005783(endoplasmic reticulum);GO:0005925(focal adhesion);GO:0006469(negative regulation of protein kinase activity);GO:0007010(cytoskeleton organization);GO:0016324(apical plasma membrane);GO:0019901(protein kinase binding);GO:0030336(negative regulation of cell migration);GO:0030425(dendrite);GO:00313…	04670(Leukocyte transendothelial migration)	K06514	NA	thy-1 membrane glycoprotein precursor [Canis lupus familiaris]	20.921	21.7221	139.12	137.547	0.154131	-2.69777	1.9128e-61	1.13977e-59	down	yes	0.425191	0.292724	0	0	yes
MSTRG.1072	LAPTM5	XM_005617684.3	GO:0005765(lysosomal membrane);GO:0005887(integral component of plasma membrane);GO:0006810(transport);GO:0016020(membrane)	04142(Lysosome)	K12387	NA	lysosomal-associated transmembrane protein 5 [Canis lupus familiaris]	0.025802	0.026734	2.89189	2.85164	0.00914698	-6.77249	2.1629e-61	1.28296e-59	down	yes	3.46015	2.63061	0	0	yes
484640	FGD5	XM_022406348.1;XM_541754.3;XM_022406347.1;XM_022406346.1	GO:0005089(Rho guanyl-nucleotide exchange factor activity);GO:0035023(regulation of Rho protein signal transduction);GO:0043547(positive regulation of GTPase activity);GO:0046872(metal ion binding);GO:0046872(metal ion binding)	NA	NA	NA	FYVE, RhoGEF and PH domain-containing protein 5 isoform X1 [Canis lupus familiaris]	0.00288143	0.009421	1.20335	0.977285	0.00564168	-7.46966	2.85427e-61	1.68543e-59	down	yes	0	0	0	0	yes
MSTRG.3350		MSTRG.3350.1	NA	NA	NA	NA		64.781	63.5132	9.808	9.2343	6.73733	2.75218	3.12966e-61	1.83976e-59	up	yes	0.00877312	0	0	0	yes
102152154	LOC102152154	XM_022416475.1;XM_022416473.1;XM_022416476.1;XM_022416477.1;XM_022416471.1;XM_022416478.1;XR_002624533.1;XM_022416470.1;XM_022416479.1	GO:0007165(signal transduction);GO:0007165(signal transduction)	NA	NA	NA	rho GTPase-activating protein 20-like isoform X1 [Canis lupus familiaris]	0.0603563	0.0358686	1.44793	1.30945	0.0348972	-4.84074	4.28312e-61	2.50658e-59	down	yes	0	0	0	0	yes
610961	IL20RB	XM_005634472.3;XM_022408666.1	GO:0004896(cytokine receptor activity);GO:0005886(plasma membrane);GO:0016021(integral component of membrane);GO:0019221(cytokine-mediated signaling pathway);GO:0001808(negative regulation of type IV hypersensitivity);GO:0002437(inflammatory response to antigenic stimulus);GO:0002765(immune response-inhibiting signal transduction);GO:0032689(negative regulation of interferon-gamma production);GO:…	04630(Jak-STAT signaling pathway);04060(Cytokine-cytokine receptor interaction);04060(Cytokine-cytokine receptor interaction)	K05137	NA	interleukin-20 receptor subunit beta isoform X1 [Canis lupus familiaris]	5.03062	5.3057	0.28189	0.259651	19.0869	4.25451	4.49526e-61	2.61904e-59	up	yes	83.3691	82.9217	0	0	yes
MSTRG.11863	SPATA16	MSTRG.11863.1	NA	NA	NA	NA		0.253459	0.211792	8.10917	6.88271	0.0310335	-5.01003	8.21149e-61	4.76303e-59	down	yes	0.186084	0.132824	0	0	yes
MSTRG.12279	KCNE4	XM_005640718.3;MSTRG.12279.1	GO:0005249(voltage-gated potassium channel activity);GO:0016021(integral component of membrane);GO:0044325(ion channel binding);GO:0071805(potassium ion transmembrane transport)	NA	NA	NA	LOW QUALITY PROTEIN: potassium voltage-gated channel subfamily E member 4 [Canis lupus familiaris]	4.22789	4.19412	22.0453	22.0168	0.19114	-2.3873	1.13508e-60	6.55495e-59	down	yes	14.9723	16.0469	0	0	yes
606847	ADAMTS9	XM_005632347.3;XM_843300.5;XM_014121873.2;XM_022406482.1	GO:0004222(metalloendopeptidase activity);GO:0005578(proteinaceous extracellular matrix);GO:0005615(extracellular space);GO:0006508(proteolysis);GO:0008270(zinc ion binding);GO:0009986(cell surface);GO:0045636(positive regulation of melanocyte differentiation);GO:0045636(positive regulation of melanocyte differentiation)	NA	NA	NA	A disintegrin and metalloproteinase with thrombospondin motifs 9 isoform X2 [Canis lupus familiaris]	0.045047	0.014174	1.58149	1.54322	0.0189525	-5.72147	1.29994e-60	7.47411e-59	down	yes	0	0	0	0	yes
491925	VSIG4	XM_005641421.3;XM_005641422.3;XM_022416007.1;XM_005641423.3;XM_005641424.3	GO:0016021(integral component of membrane);GO:0016021(integral component of membrane)	04610(Complement and coagulation cascades);04610(Complement and coagulation cascades)	K19822	NA	V-set and immunoglobulin domain-containing protein 4 isoform X2 [Canis lupus familiaris]	0	0	1.89096	1.99467	-inf	-inf	6.67243e-60	3.8196e-58	down	yes	0	0	0	0	yes
MSTRG.6755	NDRG2	XM_846092.5;XM_005629141.3;MSTRG.6755.6;MSTRG.6755.4;MSTRG.6755.5;XM_014119497.2	GO:0001818(negative regulation of cytokine production);GO:0005654(nucleoplasm);GO:0005737(cytoplasm);GO:0005794(Golgi apparatus);GO:0005813(centrosome);GO:0007165(signal transduction);GO:0010574(regulation of vascular endothelial growth factor production);GO:0021762(substantia nigra development);GO:0048662(negative regulation of smooth muscle cell proliferation);GO:0070062(extracellular exosome);…	NA	NA	NA	protein NDRG2 isoform X1 [Canis lupus familiaris]	23.7655	24.9394	3.40221	3.26235	7.30805	2.86949	1.74276e-59	9.93299e-58	up	yes	0.0374673	0.0208731	0	0	yes
MSTRG.5542	ACER2	XM_005626668.3;XM_003639383.4;XM_022425475.1	GO:0001953(negative regulation of cell-matrix adhesion);GO:0006672(ceramide metabolic process);GO:0006919(activation of cysteine-type endopeptidase activity involved in apoptotic process);GO:0008284(positive regulation of cell proliferation);GO:0030173(integral component of Golgi membrane);GO:0032526(response to retinoic acid);GO:0033629(negative regulation of cell adhesion mediated by integrin);…	00600(Sphingolipid metabolism);04071(Sphingolipid signaling pathway);04071(Sphingolipid signaling pathway)	K01441	EC:3.5.1.23	alkaline ceramidase 2 [Acinonyx jubatus]	17.0008	17.3093	3.46544	3.57367	4.87421	2.28517	3.18254e-59	1.80606e-57	up	yes	0.0364904	0	0	0	yes
489492	ARHGEF15	XM_855303.5;XM_005620026.3	GO:0005089(Rho guanyl-nucleotide exchange factor activity);GO:0030425(dendrite);GO:0035023(regulation of Rho protein signal transduction);GO:0043547(positive regulation of GTPase activity);GO:0061299(retina vasculature morphogenesis in camera-type eye);GO:2000297(negative regulation of synapse maturation);GO:2000297(negative regulation of synapse maturation)	NA	NA	NA	rho guanine nucleotide exchange factor 15 [Canis lupus familiaris]	0	0	1.08837	1.03316	-inf	-inf	4.14068e-59	2.33966e-57	down	yes	0	0	0	0	yes
607076	CD14	XM_843653.5	GO:0005576(extracellular region);GO:0005794(Golgi apparatus);GO:0006954(inflammatory response);GO:0009617(response to bacterium);GO:0009897(external side of plasma membrane);GO:0031362(anchored component of external side of plasma membrane);GO:0031663(lipopolysaccharide-mediated signaling pathway);GO:0032729(positive regulation of interferon-gamma production);GO:0032760(positive regulation of tum…	04010(MAPK signaling pathway);04064(NF-kappa B signaling pathway);04145(Phagosome);04640(Hematopoietic cell lineage);04620(Toll-like receptor signaling pathway);05202(Transcriptional misregulation in cancers);05221(Acute myeloid leukemia);05132(Salmonella infection);05133(Pertussis);05134(Legionellosis);05152(Tuberculosis);05146(Amoebiasis)	K04391	NA	LOW QUALITY PROTEIN: monocyte differentiation antigen CD14 [Canis lupus familiaris]	0.116371	0.192988	4.17615	4.20807	0.0368978	-4.76032	5.18002e-59	2.91437e-57	down	yes	0	0.0434	0	0	yes
MSTRG.8800	DDIAS	XM_014122439.2;XM_022407588.1;XR_001318500.2;XR_002617206.1;XR_001318499.2;XR_002617204.1;XR_001318501.2	GO:0005634(nucleus);GO:0005737(cytoplasm);GO:0006915(apoptotic process);GO:0007050(cell cycle arrest);GO:0007050(cell cycle arrest)	NA	NA	NA	DNA damage-induced apoptosis suppressor protein [Canis lupus familiaris]	0.0458363	0.0356191	1.59247	1.69088	0.0248086	-5.33301	6.61121e-59	3.70369e-57	down	yes	1.69458	2.04577	0	0	yes
482624	GAS2L3	XM_022403398.1;XM_539741.6;XM_022403399.1;XM_005629277.3;XM_022403397.1;XM_022403400.1	GO:0000226(microtubule cytoskeleton organization);GO:0003779(actin binding);GO:0005856(cytoskeleton);GO:0007050(cell cycle arrest);GO:0008017(microtubule binding);GO:0030036(actin cytoskeleton organization);GO:0030036(actin cytoskeleton organization)	NA	NA	NA	GAS2-like protein 3 isoform X1 [Canis lupus familiaris]	0.105428	0.0436949	3.1589	4.04158	0.0207101	-5.59352	1.24486e-58	6.94418e-57	down	yes	0.056204	0	0	0	yes
612268	SHE	XM_850008.5	GO:0005515(protein binding)	04020(Calcium signaling pathway);04080(Neuroactive ligand-receptor interaction);04810(Regulation of actin cytoskeleton)	K03914	NA	SH2 domain-containing adapter protein E [Canis lupus dingo]	0.024364	0.016829	1.81595	2.06657	0.0106099	-6.55845	1.772e-58	9.84288e-57	down	yes	0.024541	0	0	0	yes
MSTRG.11850	GPR160	XM_022414213.1	GO:0016021(integral component of membrane);GO:0043235(receptor complex)	NA	NA	NA	probable G-protein coupled receptor 160 [Canis lupus familiaris]	33.7928	37.3342	3.83999	3.95183	9.12843	3.19037	2.37418e-58	1.31321e-56	up	yes	10.1006	4.74112	0	0	yes
MSTRG.5211	SH3RF3	MSTRG.5211.1	NA	NA	NA	NA		0.458771	0.319089	14.8309	18.5844	0.0232785	-5.42486	3.40757e-58	1.87689e-56	down	yes	0.313797	0.515268	0	0	yes
488403	CDCA7	XM_022414689.1	GO:0005654(nucleoplasm);GO:0005737(cytoplasm);GO:0042127(regulation of cell proliferation)	NA	NA	NA	cell division cycle-associated protein 7 [Canis lupus familiaris]	0.019559	0.020265	2.03048	1.9397	0.0100308	-6.63942	1.28792e-57	7.06418e-56	down	yes	3.12635	2.05401	0	0	yes
MSTRG.11208	RASL12	XM_014109381.2	GO:0005525(GTP binding);GO:0005622(intracellular);GO:0007264(small GTPase mediated signal transduction);GO:0016020(membrane)	NA	NA	NA	ras-like protein family member 12, partial [Canis lupus familiaris]	0.547516	0.443359	8.1026	7.88926	0.0619612	-4.01249	3.45039e-57	1.88463e-55	down	yes	2.76299	1.34343	0	0	yes
MSTRG.3158	SASS6	XM_547263.6;XM_022420430.1	GO:0005814(centriole);GO:0007099(centriole replication);GO:0098536(deuterosome);GO:0098536(deuterosome)	NA	NA	NA	spindle assembly abnormal protein 6 homolog isoform X1 [Canis lupus familiaris]	0.336863	0.385769	5.78639	6.97777	0.0566141	-4.14269	3.66525e-57	1.99368e-55	down	yes	0.555023	0.421097	0	0	yes
MSTRG.5507	CDC25C	XM_847966.5;XM_014117743.2;XM_022425360.1;XM_022425359.1;XM_022425356.1;XM_022425361.1;XM_022425363.1;XM_022425357.1;XM_022425362.1	GO:0000086(G2/M transition of mitotic cell cycle);GO:0004725(protein tyrosine phosphatase activity);GO:0005634(nucleus);GO:0005737(cytoplasm);GO:0019901(protein kinase binding);GO:0035335(peptidyl-tyrosine dephosphorylation);GO:0050699(WW domain binding);GO:0050699(WW domain binding)	04110(Cell cycle);04114(Oocyte meiosis);04914(Progesterone-mediated oocyte maturation);05206(MicroRNAs in cancer);05206(MicroRNAs in cancer)	K05867	EC:3.1.3.48	M-phase inducer phosphatase 3 isoform X1 [Canis lupus familiaris]	0.0700384	0.144991	3.26737	3.34834	0.0325028	-4.94329	3.88736e-57	2.10576e-55	down	yes	0.078354	0.033376	0	0	yes
478026	ECSCR	XM_005617252.3;XM_022408316.1;XM_549577.6;XM_022408315.1;XM_005617253.3	GO:0016021(integral component of membrane);GO:0001525(angiogenesis);GO:0005829(cytosol);GO:0005886(plasma membrane);GO:0006915(apoptotic process);GO:0006935(chemotaxis);GO:0016525(negative regulation of angiogenesis);GO:0030154(cell differentiation);GO:0030154(cell differentiation)	NA	NA	NA	endothelial cell-specific chemotaxis regulator isoform X1 [Canis lupus familiaris]	0	0	1.88294	2.48433	-inf	-inf	4.65216e-57	2.50968e-55	down	yes	3.87539	1.16487	0	0	yes
MSTRG.6887	LOC111090101	XR_002614340.1	NA	NA	NA	NA		0.694366	0.464139	15.7609	15.6345	0.0369004	-4.76022	4.87174e-57	2.61736e-55	down	yes	0.495489	0.141932	0	0	yes
MSTRG.6829	TMPO	XM_022403360.1;XM_861258.4;XM_014119609.1;XM_014119610.1;XM_014119603.2;XM_014119604.2;XM_014119608.2;XM_014119606.2;XM_014119605.2	GO:0000785(chromatin);GO:0003677(DNA binding);GO:0005521(lamin binding);GO:0005634(nucleus);GO:0005635(nuclear envelope);GO:0005637(nuclear inner membrane);GO:0005789(endoplasmic reticulum membrane);GO:0006355(regulation of transcription, DNA-templated);GO:0016021(integral component of membrane);GO:0016021(integral component of membrane)	05410(Hypertrophic cardiomyopathy (HCM));05412(Arrhythmogenic right ventricular cardiomyopathy (ARVC));05414(Dilated cardiomyopathy (DCM));05414(Dilated cardiomyopathy (DCM))	K12569	NA	thymopoietin isoform X3 [Canis lupus familiaris]	3.58766	3.53098	17.4576	18.3531	0.198785	-2.33072	6.60058e-57	3.53172e-55	down	yes	0.082626	0.067529	0	0	yes
MSTRG.5454	FBN2	XM_014117694.2	GO:0001527(microfibril);GO:0005201(extracellular matrix structural constituent);GO:0005509(calcium ion binding);GO:0005737(cytoplasm);GO:0009653(anatomical structure morphogenesis);GO:0030326(embryonic limb morphogenesis);GO:0030501(positive regulation of bone mineralization);GO:0031012(extracellular matrix);GO:0035583(sequestering of TGFbeta in extracellular matrix);GO:0043010(camera-type eye de…	NA	NA	NA	fibrillin-2 [Canis lupus familiaris]	0	0.040338	6.3046	6.3577	0.00318568	-8.29418	2.27977e-56	1.21486e-54	down	yes	32.0641	31.1472	0	0	yes
MSTRG.6713	KIF2C	XM_003432001.3;XM_532606.5;XM_022428030.1;XR_002633432.1;XM_014119352.2;XM_005629088.3	GO:0000776(kinetochore);GO:0003777(microtubule motor activity);GO:0005524(ATP binding);GO:0005871(kinesin complex);GO:0007018(microtubule-based movement);GO:0007019(microtubule depolymerization);GO:0007080(mitotic metaphase plate congression);GO:0016020(membrane);GO:0016887(ATPase activity);GO:0030951(establishment or maintenance of microtubule cytoskeleton polarity);GO:0035371(microtubule plus-e…	NA	NA	NA	kinesin-like protein KIF2C isoform X3 [Canis lupus familiaris]	1.17086	1.18077	15.706	15.8469	0.0745299	-3.74604	5.28801e-56	2.8065e-54	down	yes	517.621	510.811	0	0	yes
489306	ROBO4	XM_546424.6;XM_005619614.3;XM_005619615.3;XM_022418150.1	GO:0001525(angiogenesis);GO:0042981(regulation of apoptotic process);GO:0070062(extracellular exosome);GO:0070062(extracellular exosome)	NA	NA	NA	roundabout homolog 4 isoform X4 [Canis lupus familiaris]	0.0401823	0.0485721	1.73219	2.14012	0.0229202	-5.44723	5.75518e-56	3.04212e-54	down	yes	0.0318155	0.0808506	0	0	yes
MSTRG.9518	E2F1	XM_005634945.2;XM_005634944.3;MSTRG.9518.3	GO:0000077(DNA damage checkpoint);GO:0000790(nuclear chromatin);GO:0001047(core promoter binding);GO:0003700(DNA binding transcription factor activity);GO:0005737(cytoplasm);GO:0006351(transcription, DNA-templated);GO:0008134(transcription factor binding);GO:0008630(intrinsic apoptotic signaling pathway in response to DNA damage);GO:0030900(forebrain development);GO:0035189(Rb-E2F complex);GO:004…	04137(Mitophagy - animal);04110(Cell cycle);04218(Cellular senescence);05200(Pathways in cancer);05206(MicroRNAs in cancer);05212(Pancreatic cancer);05225(Hepatocellular carcinoma);05226(Gastric cancer);05214(Glioma);05220(Chronic myeloid leukemia);05218(Melanoma);05219(Bladder cancer);05215(Prostate cancer);05224(Breast cancer);05222(Small cell lung cancer);05223(Non-small cell lung cancer);0493…	K17454	NA	transcription factor E2F1 isoform X2 [Canis lupus familiaris]	0.366397	0.378921	6.36189	8.4267	0.0503982	-4.31048	1.74782e-55	9.20169e-54	down	yes	1.76446	1.43907	0	0	yes
MSTRG.8052	CCNA2;BBS7	XM_540965.6;XM_022405986.1;XM_533301.5;XM_022405987.1	GO:0000079(regulation of cyclin-dependent protein serine/threonine kinase activity);GO:0001939(female pronucleus);GO:0001940(male pronucleus);GO:0005654(nucleoplasm);GO:0005794(Golgi apparatus);GO:0007265(Ras protein signal transduction);GO:0010389(regulation of G2/M transition of mitotic cell cycle);GO:0019901(protein kinase binding);GO:0045893(positive regulation of transcription, DNA-templated…	04152(AMPK signaling pathway);04110(Cell cycle);04218(Cellular senescence);04914(Progesterone-mediated oocyte maturation);05203(Viral carcinogenesis);05161(Hepatitis B);05169(Epstein-Barr virus infection);05165(Human papillomavirus infection)	K06627	NA	unnamed protein product, partial [Gulo gulo];Bardet-Biedl syndrome 7 protein isoform X2 [Canis lupus familiaris]	4.62592	4.27886	19.6666	20.3616	0.222463	-2.16837	2.55587e-55	1.3402e-53	down	yes	16.1139	17.5492	0	0	yes
MSTRG.5519	IL33	NM_001003180.1;XM_005626370.3	GO:0005125(cytokine activity);GO:0005125(cytokine activity)	04060(Cytokine-cytokine receptor interaction);04217(Necroptosis);04623(Cytosolic DNA-sensing pathway);05164(Influenza A);05164(Influenza A)	K12967	NA	interleukin-33 isoform X1 [Canis lupus familiaris]	0.0196005	0.0203087	1.97084	1.79641	0.0105937	-6.56065	4.15665e-55	2.1709e-53	down	yes	0	0	0	0	yes
486112	STC1	XM_543238.6	GO:0001886(endothelial cell morphogenesis);GO:0003421(growth plate cartilage axis specification);GO:0005179(hormone activity);GO:0005615(extracellular space);GO:0005634(nucleus);GO:0005737(cytoplasm);GO:0006874(cellular calcium ion homeostasis);GO:0010596(negative regulation of endothelial cell migration);GO:0035988(chondrocyte proliferation);GO:0044070(regulation of anion transport);GO:0051926(n…	NA	NA	NA	PREDICTED: stanniocalcin-1 isoform X1 [Ailuropoda melanoleuca]	0.083767	0.064491	1.99918	2.22175	0.0351244	-4.83138	4.41856e-55	2.29853e-53	down	yes	1.11404	0.471406	0	0	yes
MSTRG.6308	NMU;LOC111098622	MSTRG.6308.6;XM_014118849.2;XM_022427001.1;XM_005628204.3;XM_005628205.3;XR_002632677.1;XM_022427002.1	GO:0001696(gastric acid secretion);GO:0005102(receptor binding);GO:0005515(protein binding);GO:0005576(extracellular region);GO:0006940(regulation of smooth muscle contraction);GO:0007165(signal transduction);GO:0007186(G-protein coupled receptor signaling pathway);GO:0007218(neuropeptide signaling pathway);GO:0007586(digestion);GO:0009648(photoperiodism);GO:0019233(sensory perception of pain);GO…	04080(Neuroactive ligand-receptor interaction);04080(Neuroactive ligand-receptor interaction)	K05249	NA	neuromedin-U isoform X1 [Canis lupus familiaris];neuromedin-U isoform X2 [Canis lupus dingo]	2.21551	2.24739	28.8128	27.8779	0.0787237	-3.66706	5.75101e-55	2.97984e-53	down	yes	0	0	0	0	yes
612464	C4H5orf34	XM_005619339.3;XM_022417859.1;XM_850195.5;XM_022417857.1;XM_022417858.1;XM_022417856.1;XM_022417860.1;XM_005619340.2	GO:0003674(molecular_function);GO:0005575(cellular_component);GO:0008150(biological_process);GO:0008150(biological_process)	03013(RNA transport);03013(RNA transport)	K14322	NA	uncharacterized protein C5orf34 homolog isoform X1 [Canis lupus familiaris]	0.0114203	0.0136249	0.902438	0.980219	0.0133031	-6.23209	5.86064e-55	3.02469e-53	down	yes	0.019898	0.018423	0	0	yes
MSTRG.2392	MEGF6	XM_546739.6;XM_022418958.1;XM_022418959.1;XM_022418960.1;XM_022418961.1	GO:0005509(calcium ion binding);GO:0005509(calcium ion binding)	NA	NA	NA	multiple epidermal growth factor-like domains protein 6 isoform X1 [Canis lupus familiaris]	0.374132	0.393516	5.48039	4.74933	0.0750409	-3.73618	7.97777e-55	4.1012e-53	down	yes	0.307567	0.231395	0	0	yes
489928	ITGAM	XM_014114360.2;XM_005621235.3	GO:0005615(extracellular space);GO:0007155(cell adhesion);GO:0007229(integrin-mediated signaling pathway);GO:0008305(integrin complex);GO:0009986(cell surface);GO:0010668(ectodermal cell differentiation);GO:0070062(extracellular exosome);GO:0070062(extracellular exosome)	04015(Rap1 signaling pathway);04514(Cell adhesion molecules (CAMs));04145(Phagosome);04810(Regulation of actin cytoskeleton);04640(Hematopoietic cell lineage);04610(Complement and coagulation cascades);04670(Leukocyte transendothelial migration);05202(Transcriptional misregulation in cancers);05221(Acute myeloid leukemia);05133(Pertussis);05134(Legionellosis);05150(Staphylococcus aureus infection…	K06461	NA	integrin alpha-M isoform X2 [Canis lupus familiaris]	0	0	0.981242	0.851143	-inf	-inf	1.21991e-54	6.24677e-53	down	yes	0	0	0	0	yes
MSTRG.5735	LOC102157048	XR_002631747.1;MSTRG.5735.2;MSTRG.5735.1	GO:0000122(negative regulation of transcription by RNA polymerase II);GO:0000993(RNA polymerase II core binding);GO:0001711(endodermal cell fate commitment);GO:0003682(chromatin binding);GO:0005737(cytoplasm);GO:0006368(transcription elongation from RNA polymerase II promoter);GO:0006378(mRNA polyadenylation);GO:0010390(histone monoubiquitination);GO:0016021(integral component of membrane);GO:001…	NA	NA	NA	uncharacterized protein LOC111097605 isoform X1 [Canis lupus familiaris]	19.4227	21.0346	2.62182	2.67028	7.64485	2.93449	1.27443e-54	6.50056e-53	up	yes	0.724727	0.774308	0	0	yes
MSTRG.10701	HELLS	XM_854260.5	GO:0001655(urogenital system development);GO:0003682(chromatin binding);GO:0005524(ATP binding);GO:0005634(nucleus);GO:0005721(pericentric heterochromatin);GO:0006306(DNA methylation);GO:0006346(methylation-dependent chromatin silencing);GO:0010216(maintenance of DNA methylation);GO:0031508(pericentric heterochromatin assembly);GO:0046651(lymphocyte proliferation);GO:2001243(negative regulation o…	NA	NA	NA	lymphoid-specific helicase [Canis lupus familiaris]	0.422543	0.338423	5.6345	6.08983	0.0649049	-3.94553	1.29235e-54	6.56646e-53	down	yes	0.478477	0.168374	0	0	yes
612005	MYCT1	XM_849728.3	GO:0016021(integral component of membrane)	NA	NA	NA	LOW QUALITY PROTEIN: myc target protein 1 [Canis lupus familiaris]	0.020127	0.020855	2.49542	1.90306	0.00931731	-6.74587	1.50042e-54	7.59421e-53	down	yes	0.130404	0.143126	0	0	yes
482154	KDR	NM_001048024.1	GO:0001938(positive regulation of endothelial cell proliferation);GO:0005021(vascular endothelial growth factor-activated receptor activity);GO:0005178(integrin binding);GO:0005524(ATP binding);GO:0005768(endosome);GO:0005783(endoplasmic reticulum);GO:0005794(Golgi apparatus);GO:0005887(integral component of plasma membrane);GO:0008360(regulation of cell shape);GO:0010595(positive regulation of e…	04014(Ras signaling pathway);04015(Rap1 signaling pathway);04010(MAPK signaling pathway);04370(VEGF signaling pathway);04151(PI3K-Akt signaling pathway);04510(Focal adhesion);05205(Proteoglycans in cancer);05418(Fluid shear stress and atherosclerosis);01521(EGFR tyrosine kinase inhibitor resistance)	K05098	EC:2.7.10.1	vascular endothelial growth factor receptor 2 precursor [Canis lupus familiaris]	0.466064	0.400539	6.08177	5.84806	0.0726417	-3.78306	3.41518e-54	1.7219e-52	down	yes	17.1991	17.0204	0	0	yes
MSTRG.4188	TK1	XM_003639236.3	GO:0004797(thymidine kinase activity);GO:0005524(ATP binding);GO:0006259(DNA metabolic process);GO:0008270(zinc ion binding);GO:0009157(deoxyribonucleoside monophosphate biosynthetic process);GO:0009165(nucleotide biosynthetic process);GO:0016310(phosphorylation);GO:0042802(identical protein binding);GO:0046104(thymidine metabolic process);GO:0051289(protein homotetramerization);GO:0071897(DNA bi…	00240(Pyrimidine metabolism);00983(Drug metabolism - other enzymes)	K00857	EC:2.7.1.21	thymidine kinase, cytosolic [Canis lupus familiaris]	2.09391	2.01601	27.9571	26.6405	0.0752765	-3.73166	5.37833e-54	2.70132e-52	down	yes	8.46542	4.59804	0	0	yes
MSTRG.4956	DDIT3	XM_005625542.3;XM_014117187.2;XM_022424097.1	GO:0000122(negative regulation of transcription by RNA polymerase II);GO:0000978(RNA polymerase II proximal promoter sequence-specific DNA binding);GO:0001077(transcriptional activator activity, RNA polymerase II proximal promoter sequence-specific DNA binding);GO:0001955(blood vessel maturation);GO:0003714(transcription corepressor activity);GO:0005737(cytoplasm);GO:0005770(late endosome);GO:000…	04141(Protein processing in endoplasmic reticulum);04010(MAPK signaling pathway);04210(Apoptosis);05202(Transcriptional misregulation in cancers);04932(Non-alcoholic fatty liver disease (NAFLD));04932(Non-alcoholic fatty liver disease (NAFLD))	K04452	NA	DNA damage-inducible transcript 3 [Heterocephalus glaber]	131.16	121.55	24.2233	22.5084	5.40767	2.43501	8.50399e-54	4.25492e-52	up	yes	0.070334	0.064811	0	0	yes
MSTRG.10725	LOXL4	XM_543959.6;MSTRG.10725.1	GO:0005044(scavenger receptor activity);GO:0005507(copper ion binding);GO:0006898(receptor-mediated endocytosis);GO:0016020(membrane);GO:0016641(oxidoreductase activity, acting on the CH-NH2 group of donors, oxygen as acceptor);GO:0043235(receptor complex);GO:0055114(oxidation-reduction process);GO:0070062(extracellular exosome)	NA	NA	NA	lysyl oxidase homolog 4 [Canis lupus familiaris]	348.139	357.492	47.29	48.3298	7.37955	2.88353	8.9601e-54	4.46608e-52	up	yes	0.086285	0.136776	0	0	yes
MSTRG.511	APOE	XM_533644.6;XM_005616460.3;XM_860950.4;XM_022425020.1	GO:0001540(amyloid-beta binding);GO:0001937(negative regulation of endothelial cell proliferation);GO:0002021(response to dietary excess);GO:0005543(phospholipid binding);GO:0005634(nucleus);GO:0005783(endoplasmic reticulum);GO:0005794(Golgi apparatus);GO:0005886(plasma membrane);GO:0006641(triglyceride metabolic process);GO:0006707(cholesterol catabolic process);GO:0006874(cellular calcium ion h…	04979(Cholesterol metabolism);05010(Alzheimer disease);05010(Alzheimer disease)	K04524	NA	apolipoprotein E [Canis lupus familiaris]	660.077	774.895	91.1947	93.1641	7.78358	2.96043	2.62268e-53	1.3023e-51	up	yes	11.3804	6.31859	0	0	yes
486144	FAM124B	XM_543270.6	GO:0005515(protein binding)	NA	NA	NA	protein FAM124B [Canis lupus familiaris]	0	0	0.766267	0.967035	-inf	-inf	2.73472e-53	1.35281e-51	down	yes	4.76854	2.55187	0	0	yes
478055	SPINK5	NM_001025397.1	GO:0004867(serine-type endopeptidase inhibitor activity);GO:0005576(extracellular region);GO:0005737(cytoplasm);GO:0005783(endoplasmic reticulum);GO:0005789(endoplasmic reticulum membrane);GO:0005829(cytosol);GO:0005938(cell cortex);GO:0009913(epidermal cell differentiation);GO:0048471(perinuclear region of cytoplasm)	04512(ECM-receptor interaction)	K06254	NA	serine protease inhibitor Kazal-type 5 precursor [Canis lupus familiaris]	4.48262	5.49613	0.307586	0.285511	16.8248	4.07252	3.87882e-53	1.91156e-51	up	yes	0.0496723	0.0159701	0	0	yes
MSTRG.4187	BIRC5	NM_001003348.1;XM_846189.5;XM_022422541.1	GO:0000086(G2/M transition of mitotic cell cycle);GO:0000775(chromosome, centromeric region);GO:0000777(condensed chromosome kinetochore);GO:0000910(cytokinesis);GO:0004842(ubiquitin-protein transferase activity);GO:0004869(cysteine-type endopeptidase inhibitor activity);GO:0005634(nucleus);GO:0005737(cytoplasm);GO:0005814(centriole);GO:0005829(cytosol);GO:0005876(spindle microtubule);GO:0005881(…	04390(Hippo signaling pathway);04210(Apoptosis);04215(Apoptosis - multiple species);05200(Pathways in cancer);05210(Colorectal cancer);05161(Hepatitis B);01524(Platinum drug resistance);00630(Glyoxylate and dicarboxylate metabolism);00380(Tryptophan metabolism);00380(Tryptophan metabolism)	K08731;K01432	EC:3.5.1.9	baculoviral IAP repeat-containing protein 5 isoform X2 [Canis lupus familiaris]	0.894826	0.711667	12.3004	11.6885	0.0669681	-3.90038	4.65378e-53	2.28489e-51	down	yes	0.022827	0.009895	0	0	yes
MSTRG.7731	DLA-79	XM_005631050.3;XM_005631048.3;XM_022405069.1;NM_001020810.1;XM_022405070.1	GO:0002474(antigen processing and presentation of peptide antigen via MHC class I);GO:0006955(immune response);GO:0016021(integral component of membrane);GO:0042605(peptide antigen binding);GO:0042612(MHC class I protein complex);GO:0005102(receptor binding);GO:0005886(plasma membrane);GO:0005886(plasma membrane)	04514(Cell adhesion molecules (CAMs));04144(Endocytosis);04145(Phagosome);04218(Cellular senescence);04650(Natural killer cell mediated cytotoxicity);04612(Antigen processing and presentation);05203(Viral carcinogenesis);05320(Autoimmune thyroid disease);05330(Allograft rejection);05332(Graft-versus-host disease);05416(Viral myocarditis);04940(Type I diabetes mellitus);05166(HTLV-I infection);051…	K06751	NA	MHC class Ib precursor [Canis lupus familiaris]	0.650713	0.678144	8.28902	8.96903	0.0769992	-3.69901	5.48184e-53	2.6814e-51	down	yes	3.41313	3.51929	0	0	yes
482980	GEN1	XM_540093.6;XM_022404472.1	GO:0000724(double-strand break repair via homologous recombination);GO:0003677(DNA binding);GO:0005813(centrosome);GO:0008821(crossover junction endodeoxyribonuclease activity);GO:0010824(regulation of centrosome duplication);GO:0070062(extracellular exosome);GO:0071140(resolution of mitotic recombination intermediates);GO:0090267(positive regulation of mitotic cell cycle spindle assembly checkpo…	NA	NA	NA	flap endonuclease GEN homolog 1 isoform X2 [Canis lupus familiaris]	0.145532	0.131325	2.62966	2.61261	0.0528124	-4.24298	1.05173e-52	5.12532e-51	down	yes	0	0.018303	0	0	yes
MSTRG.1167	C1QC	XM_003433745.4	GO:0005581(collagen trimer);GO:0030853(negative regulation of granulocyte differentiation);GO:0045650(negative regulation of macrophage differentiation);GO:0070062(extracellular exosome);GO:0072562(blood microparticle)	04610(Complement and coagulation cascades);05322(Systemic lupus erythematosus);05020(Prion diseases);05133(Pertussis);05150(Staphylococcus aureus infection);05142(Chagas disease (American trypanosomiasis))	K03988	NA	complement C1q subcomponent subunit A [Zalophus californianus]	0	0	3.19727	3.36662	-inf	-inf	1.49687e-52	7.2676e-51	down	yes	0.331332	0.239141	0	0	yes
489029	PALD1	XM_546147.5;XM_005618983.3;XM_005618982.2	GO:0004725(protein tyrosine phosphatase activity);GO:0005634(nucleus);GO:0005737(cytoplasm);GO:0005829(cytosol);GO:0035335(peptidyl-tyrosine dephosphorylation);GO:0035335(peptidyl-tyrosine dephosphorylation)	NA	NA	NA	paladin [Canis lupus familiaris]	0.0236629	0	1.41086	1.15991	0.00920461	-6.76343	1.673e-52	8.09275e-51	down	yes	16.5087	8.14398	0	0	yes
478984	LOC478984	XM_005640870.3;XM_022415348.1	GO:0016021(integral component of membrane);GO:0016021(integral component of membrane)	04145(Phagosome);04650(Natural killer cell mediated cytotoxicity);04666(Fc gamma R-mediated phagocytosis);04380(Osteoclast differentiation);05322(Systemic lupus erythematosus);05150(Staphylococcus aureus infection);05152(Tuberculosis);05140(Leishmaniasis);05140(Leishmaniasis)	K06463	NA	low affinity immunoglobulin gamma Fc region receptor III isoform X2 [Canis lupus familiaris]	0	0.041999	2.67597	2.37008	0.00832315	-6.90865	1.7096e-52	8.23938e-51	down	yes	16.7111	6.55312	0	0	yes
MSTRG.1546	PROM1	MSTRG.1546.1	NA	NA	NA	NA		0.395737	0.469685	8.06022	7.56596	0.0553828	-4.17442	2.00913e-52	9.64748e-51	down	yes	3.82424	3.73786	0	0	yes
MSTRG.10593	RAD51AP1	XM_022410999.1	GO:0003690(double-stranded DNA binding);GO:0003697(single-stranded DNA binding);GO:0003723(RNA binding);GO:0010569(regulation of double-strand break repair via homologous recombination);GO:0071479(cellular response to ionizing radiation)	NA	NA	NA	RAD51-associated protein 1 [Canis lupus familiaris]	0.107232	0.298528	7.5673	8.77801	0.0248242	-5.33211	2.34921e-52	1.12393e-50	down	yes	7.00853	6.41527	0	0	yes
MSTRG.10722	CRTAC1	XM_014109024.2;XM_845961.5	GO:0005509(calcium ion binding);GO:0007413(axonal fasciculation);GO:0021772(olfactory bulb development);GO:0030426(growth cone);GO:0070062(extracellular exosome);GO:1900121(negative regulation of receptor binding);GO:1900121(negative regulation of receptor binding)	NA	NA	NA	cartilage acidic protein 1 isoform X2 [Canis lupus familiaris]	74.5595	84.9537	13.8617	13.1607	5.903	2.56145	5.84753e-52	2.78747e-50	up	yes	0.023197	0	0	0	yes
MSTRG.8577	COL5A3	XM_014122206.2;XM_022407071.1;XM_014122207.2;XR_002616930.1	GO:0005201(extracellular matrix structural constituent);GO:0005588(collagen type V trimer);GO:0007160(cell-matrix adhesion);GO:0008201(heparin binding);GO:0070062(extracellular exosome);GO:0070062(extracellular exosome)	04974(Protein digestion and absorption);04974(Protein digestion and absorption)	K19721	NA	collagen alpha-3(V) chain isoform X1 [Canis lupus familiaris]	1.25486	1.32024	9.41163	8.61871	0.14282	-2.80773	8.0514e-52	3.82412e-50	down	yes	0	0	0	0	yes
481947	PRDM1	XM_005627672.2;XM_005627674.3;XM_014118179.2	GO:0000122(negative regulation of transcription by RNA polymerase II);GO:0000978(RNA polymerase II proximal promoter sequence-specific DNA binding);GO:0001078(transcriptional repressor activity, RNA polymerase II proximal promoter sequence-specific DNA binding);GO:0001763(morphogenesis of a branching structure);GO:0001893(maternal placenta development);GO:0003170(heart valve development);GO:00032…	00310(Lysine degradation);00310(Lysine degradation)	K11432	EC:2.1.1.43	PR domain zinc finger protein 1 isoform X1 [Canis lupus familiaris]	0	0.0100225	0.804792	0.860156	0.00601968	-7.3761	1.54843e-51	7.32791e-50	down	yes	16.6143	15.6054	0	0	yes
MSTRG.6692	RAD54L	XM_005629037.2;XM_532592.6;XM_022427983.1	GO:0000724(double-strand break repair via homologous recombination);GO:0000733(DNA strand renaturation);GO:0005524(ATP binding);GO:0005654(nucleoplasm);GO:0008340(determination of adult lifespan);GO:0010212(response to ionizing radiation);GO:0036310(annealing helicase activity);GO:0042493(response to drug);GO:0051276(chromosome organization);GO:0051276(chromosome organization)	03440(Homologous recombination);03440(Homologous recombination)	K10875	EC:3.6.4.-	DNA repair and recombination protein RAD54-like isoform X3 [Canis lupus familiaris]	0.243079	0.140341	4.37992	5.55714	0.0385848	-4.69582	1.63701e-51	7.71927e-50	down	yes	0.0282777	0.0392698	0	0	yes
MSTRG.6670	CDKN2C	XM_005629013.2;MSTRG.6670.1	GO:0000079(regulation of cyclin-dependent protein serine/threonine kinase activity);GO:0000082(G1/S transition of mitotic cell cycle);GO:0004861(cyclin-dependent protein serine/threonine kinase inhibitor activity);GO:0005634(nucleus);GO:0005737(cytoplasm);GO:0007050(cell cycle arrest);GO:0008285(negative regulation of cell proliferation);GO:0019901(protein kinase binding);GO:0030308(negative regu…	04110(Cell cycle);05202(Transcriptional misregulation in cancers);04934(Cushing syndrome);05166(HTLV-I infection);01522(Endocrine resistance)	K06622	NA	cyclin-dependent kinase 4 inhibitor C [Canis lupus familiaris]	1.31357	1.17496	14.1375	13.6524	0.0895481	-3.48119	3.88906e-51	1.8273e-49	down	yes	0	0	0	0	yes
MSTRG.7439	OLFML3	XM_540242.6	GO:1903561(extracellular vesicle)	NA	NA	NA	olfactomedin-like protein 3 [Canis lupus familiaris]	14.1279	13.4015	66.5957	67.2582	0.205668	-2.28161	4.34012e-51	2.03195e-49	down	yes	0.311657	0.130992	0	0	yes
MSTRG.3667	NDC80	XM_537313.6;XM_022421541.1	GO:0000132(establishment of mitotic spindle orientation);GO:0000778(condensed nuclear chromosome kinetochore);GO:0000942(condensed nuclear chromosome outer kinetochore);GO:0005200(structural constituent of cytoskeleton);GO:0007052(mitotic spindle organization);GO:0016020(membrane);GO:0031262(Ndc80 complex);GO:0042802(identical protein binding);GO:0051315(attachment of mitotic spindle microtubules…	NA	NA	NA	kinetochore protein NDC80 homolog isoform X2 [Canis lupus familiaris]	1.98219	2.09908	19.3018	20.7472	0.101907	-3.29467	6.34e-51	2.95769e-49	down	yes	1.13992	1.31378	0	0	yes
MSTRG.9756	BRCA2	NM_001006653.4;XM_014107324.2;XM_022409552.1	GO:0000722(telomere maintenance via recombination);GO:0000724(double-strand break repair via homologous recombination);GO:0000910(cytokinesis);GO:0001556(oocyte maturation);GO:0001833(inner cell mass cell proliferation);GO:0002020(protease binding);GO:0003697(single-stranded DNA binding);GO:0005634(nucleus);GO:0005654(nucleoplasm);GO:0005813(centrosome);GO:0006289(nucleotide-excision repair);GO:0…	03440(Homologous recombination);03460(Fanconi anemia pathway);05200(Pathways in cancer);05212(Pancreatic cancer);05224(Breast cancer);05224(Breast cancer)	K08775	NA	breast cancer type 2 susceptibility protein isoform X1 [Canis lupus familiaris]	0.289044	0.242876	3.62092	3.38052	0.075973	-3.71837	6.66536e-51	3.09845e-49	down	yes	0	0	0	0	yes
MSTRG.5104	RANGAP1	XM_538355.6;XM_005625832.3;XM_022424376.1;XM_005625833.3;XM_005625834.3	GO:0005096(GTPase activator activity);GO:0007165(signal transduction);GO:0043547(positive regulation of GTPase activity);GO:0000776(kinetochore);GO:0031965(nuclear membrane);GO:0046826(negative regulation of protein export from nucleus);GO:0048471(perinuclear region of cytoplasm);GO:0048471(perinuclear region of cytoplasm)	03013(RNA transport);03013(RNA transport)	K14319	NA	ran GTPase-activating protein 1 isoform X1 [Canis lupus familiaris]	4.69933	5.07259	22.1692	23.1759	0.215501	-2.21423	6.7069e-51	3.10674e-49	down	yes	0	0.0558371	0	0	yes
MSTRG.6273	TONSL	XM_014118850.2;XM_022426886.1	GO:0000724(double-strand break repair via homologous recombination);GO:0005662(DNA replication factor A complex);GO:0031297(replication fork processing);GO:0035101(FACT complex);GO:0042393(histone binding);GO:0042555(MCM complex);GO:0042555(MCM complex)	NA	NA	NA	tonsoku-like protein isoform X1 [Canis lupus familiaris]	0.101899	0.0740779	1.9587	1.95044	0.0450168	-4.47339	8.90044e-51	4.1083e-49	down	yes	1.26341	1.16767	0	0	yes
479218	RTKN2	XM_536360.5;XM_005618918.3;XM_022417460.1;XM_014112826.2;XM_005618917.3	GO:0007165(signal transduction);GO:0030097(hemopoiesis);GO:0030097(hemopoiesis)	NA	NA	NA	rhotekin-2 isoform X1 [Canis lupus familiaris]	0.148429	0.0992947	2.2129	2.11916	0.0571838	-4.12825	1.61462e-50	7.42671e-49	down	yes	0.671873	0.836494	0	0	yes
MSTRG.1712	TSPAN15	XM_846724.4	GO:0005887(integral component of plasma membrane);GO:0007166(cell surface receptor signaling pathway);GO:0009986(cell surface);GO:0019899(enzyme binding);GO:0045747(positive regulation of Notch signaling pathway);GO:0051604(protein maturation);GO:0070062(extracellular exosome);GO:0097197(tetraspanin-enriched microdomain)	NA	NA	NA	tetraspanin-15 [Canis lupus familiaris]	0.033457	0	2.62356	2.79196	0.00617798	-7.33865	1.68561e-50	7.72611e-49	down	yes	8.7366	4.91227	0	0	yes
MSTRG.2076	SCN4B	XM_014113381.2	GO:0016021(integral component of membrane)	04261(Adrenergic signaling in cardiomyocytes)	K04848	NA	sodium channel subunit beta-4 [Canis lupus dingo]	17.7578	18.8877	4.03595	3.9648	4.58025	2.19543	2.45768e-50	1.12257e-48	up	yes	0	0	0	0	yes
MSTRG.5576	KIF24	XM_538707.6;XM_005626715.3	GO:0003777(microtubule motor activity);GO:0005524(ATP binding);GO:0005814(centriole);GO:0005871(kinesin complex);GO:0007018(microtubule-based movement);GO:0007019(microtubule depolymerization);GO:0008017(microtubule binding);GO:0016887(ATPase activity);GO:0016887(ATPase activity)	NA	NA	NA	kinesin-like protein KIF24 isoform X1 [Canis lupus familiaris]	0.091109	0.0343384	1.99907	1.92084	0.0320026	-4.96566	2.81862e-50	1.28296e-48	down	yes	2.89189	2.85164	0	0	yes
MSTRG.9961	LOC100855783	MSTRG.9961.2;XM_014107689.2	GO:0003777(microtubule motor activity);GO:0005524(ATP binding);GO:0005871(kinesin complex);GO:0007018(microtubule-based movement);GO:0008017(microtubule binding);GO:0016887(ATPase activity);GO:0030705(cytoskeleton-dependent intracellular transport)	NA	NA	NA	kinesin-like protein KIF1A [Canis lupus familiaris]	3.4799	3.16658	0.25388	0.206469	14.4379	3.85179	3.11942e-50	1.41497e-48	up	yes	0.031496	0.058323	0	0	yes
MSTRG.11117	GATM	NM_001287084.1	GO:0005739(mitochondrion);GO:0005758(mitochondrial intermembrane space);GO:0006601(creatine biosynthetic process);GO:0015067(amidinotransferase activity);GO:0015068(glycine amidinotransferase activity);GO:0070062(extracellular exosome)	00260(Glycine, serine and threonine metabolism);00330(Arginine and proline metabolism)	K00613	EC:2.1.4.1	unnamed protein product, partial [Gulo gulo]	23.0022	23.3026	2.4514	2.82117	8.7822	3.13458	3.2936e-50	1.48882e-48	up	yes	0.0391565	0.0421465	0	0	yes
MSTRG.4347	BRCA1	NM_001013416.1;XM_022422510.1;XM_022422511.1;XM_005624314.3;XM_014116458.1;XM_022422513.1;XM_014116459.1;XR_002629653.1;XM_005624313.3;XM_014116457.1	GO:0000724(double-strand break repair via homologous recombination);GO:0003677(DNA binding);GO:0004842(ubiquitin-protein transferase activity);GO:0005634(nucleus);GO:0005694(chromosome);GO:0005737(cytoplasm);GO:0005886(plasma membrane);GO:0006351(transcription, DNA-templated);GO:0006633(fatty acid biosynthetic process);GO:0007049(cell cycle);GO:0008270(zinc ion binding);GO:0009048(dosage compensa…	04120(Ubiquitin mediated proteolysis);03440(Homologous recombination);03460(Fanconi anemia pathway);04151(PI3K-Akt signaling pathway);05206(MicroRNAs in cancer);05224(Breast cancer);01524(Platinum drug resistance);01524(Platinum drug resistance)	K10605	EC:2.3.2.27	breast cancer type 1 susceptibility protein homolog isoform X2 [Canis lupus familiaris]	0.166919	0.130044	2.26671	2.10935	0.0678609	-3.88128	5.40243e-50	2.43369e-48	down	yes	0	0	0	0	yes
MSTRG.925	CENPK	XM_022410063.1;XM_847023.4	GO:0005634(nucleus);GO:0005634(nucleus)	NA	NA	NA	centromere protein K [Canis lupus familiaris]	0.568169	0.494061	6.78042	7.97829	0.0719731	-3.7964	1.21254e-49	5.44357e-48	down	yes	5.29723	4.51681	0	0	yes
MSTRG.1155	ID3	NM_001003025.2	GO:0000122(negative regulation of transcription by RNA polymerase II);GO:0001656(metanephros development);GO:0003700(DNA binding transcription factor activity);GO:0005654(nucleoplasm);GO:0005737(cytoplasm);GO:0006351(transcription, DNA-templated);GO:0007417(central nervous system development);GO:0007507(heart development);GO:0007623(circadian rhythm);GO:0008134(transcription factor binding);GO:00…	04350(TGF-beta signaling pathway);04550(Signaling pathways regulating pluripotency of stem cells)	K17694	NA	PREDICTED: DNA-binding protein inhibitor ID-3 [Orcinus orca]	10.7569	11.6965	102.792	95.912	0.112999	-3.14561	1.35568e-49	6.06537e-48	down	yes	2.1182	2.29209	0	0	yes
MSTRG.2505	VAT1L	XM_847568.5	GO:0008270(zinc ion binding);GO:0016491(oxidoreductase activity);GO:0055114(oxidation-reduction process)	04115(p53 signaling pathway)	K10133	EC:1.-.-.-	synaptic vesicle membrane protein VAT-1 homolog-like [Canis lupus familiaris]	0	0	0.961535	0.860259	-inf	-inf	1.36674e-49	6.09406e-48	down	yes	0.00596164	0.0110394	0	0	yes
MSTRG.1854	SLIT3	MSTRG.1854.2;XM_005619226.3;MSTRG.1854.3	GO:0005509(calcium ion binding);GO:0005578(proteinaceous extracellular matrix);GO:0005615(extracellular space);GO:0008201(heparin binding);GO:0008285(negative regulation of cell proliferation);GO:0009887(animal organ morphogenesis);GO:0010629(negative regulation of gene expression);GO:0030308(negative regulation of cell growth);GO:0032870(cellular response to hormone stimulus);GO:0035385(Roundabo…	04360(Axon guidance)	K06850	NA	slit homolog 3 protein [Canis lupus familiaris]	77.4818	73.7191	11.7609	11.2	6.58515	2.71922	1.99924e-49	8.88409e-48	up	yes	0.031922	0.015953	0	0	yes
MSTRG.7015	INSIG1	XM_005629705.3;XM_022403900.1	GO:0006641(triglyceride metabolic process);GO:0006695(cholesterol biosynthetic process);GO:0010894(negative regulation of steroid biosynthetic process);GO:0032933(SREBP signaling pathway);GO:0032937(SREBP-SCAP-Insig complex);GO:0042472(inner ear morphogenesis);GO:0042474(middle ear morphogenesis);GO:0045599(negative regulation of fat cell differentiation);GO:0045717(negative regulation of fatty a…	NA	NA	NA	PREDICTED: insulin-induced gene 1 protein [Panthera tigris altaica]	132.265	142.681	23.8571	23.1734	5.84613	2.54748	7.44121e-49	3.2955e-47	up	yes	32.9478	33.2479	0	0	yes
MSTRG.12057	ITGA6	XM_003640176.4;XM_005640324.3	GO:0005178(integrin binding);GO:0005604(basement membrane);GO:0005925(focal adhesion);GO:0007160(cell-matrix adhesion);GO:0007229(integrin-mediated signaling pathway);GO:0008305(integrin complex);GO:0009897(external side of plasma membrane);GO:0009925(basal plasma membrane);GO:0010668(ectodermal cell differentiation);GO:0022409(positive regulation of cell-cell adhesion);GO:0030056(hemidesmosome);…	04151(PI3K-Akt signaling pathway);04512(ECM-receptor interaction);04514(Cell adhesion molecules (CAMs));04510(Focal adhesion);04810(Regulation of actin cytoskeleton);04640(Hematopoietic cell lineage);05200(Pathways in cancer);05222(Small cell lung cancer);05410(Hypertrophic cardiomyopathy (HCM));05412(Arrhythmogenic right ventricular cardiomyopathy (ARVC));05414(Dilated cardiomyopathy (DCM));0516…	K06485	NA	integrin alpha-6 isoform X1 [Canis lupus familiaris]	0.366085	0.31398	4.24636	4.0309	0.0821606	-3.60541	7.49975e-49	3.31025e-47	down	yes	0.293319	0.445262	0	0	yes
MSTRG.12487	SLC9A7	XM_005641280.3;XM_005641281.3	GO:0006885(regulation of pH);GO:0015385(sodium:proton antiporter activity);GO:0016021(integral component of membrane);GO:0035725(sodium ion transmembrane transport);GO:1902600(proton transmembrane transport);GO:1902600(proton transmembrane transport)	NA	NA	NA	sodium/hydrogen exchanger 7 isoform X1 [Canis lupus familiaris]	1.63613	1.91794	0.099826	0.131407	15.3701	3.94205	7.78773e-49	3.42582e-47	up	yes	0.0139855	0.0129486	0	0	yes
MSTRG.5989	COL12A1	MSTRG.5989.1;XM_539002.5;XM_005627534.2	GO:0005615(extracellular space);GO:0005615(extracellular space)	04974(Protein digestion and absorption);04974(Protein digestion and absorption)	K08132	NA	collagen alpha-1(XII) chain isoform X3 [Canis lupus familiaris]	85.5314	69.767	621.578	587.308	0.128464	-2.96056	7.8509e-49	3.44205e-47	down	yes	0.868124	0.924421	0	0	yes
MSTRG.8876	RRM1	XM_534027.6	GO:0004748(ribonucleoside-diphosphate reductase activity, thioredoxin disulfide as acceptor);GO:0005524(ATP binding);GO:0005971(ribonucleoside-diphosphate reductase complex);GO:0006260(DNA replication);GO:0009263(deoxyribonucleotide biosynthetic process);GO:0051290(protein heterotetramerization);GO:0055114(oxidation-reduction process);GO:0070062(extracellular exosome)	00230(Purine metabolism);00240(Pyrimidine metabolism);00480(Glutathione metabolism);00983(Drug metabolism - other enzymes)	K10807	EC:1.17.4.1	ribonucleoside-diphosphate reductase large subunit [Canis lupus familiaris]	9.72587	10.1586	47.1622	49.6173	0.205462	-2.28306	1.15184e-48	5.03315e-47	down	yes	0.069719	0.084081	0	0	yes
MSTRG.9329	TM4SF1	MSTRG.9329.4;MSTRG.9329.2;XM_022408491.1;MSTRG.9329.3	GO:0005887(integral component of plasma membrane);GO:0016021(integral component of membrane)	00430(Taurine and hypotaurine metabolism);00480(Glutathione metabolism)	K00681	EC:2.3.2.2;EC:3.4.19.13	transmembrane 4 L6 family member 1 [Canis lupus familiaris]	21.5786	18.8776	111.352	121.33	0.173869	-2.52393	1.27298e-48	5.544e-47	down	yes	0.029919	0	0	0	yes
100856402	RGS16	XM_005622404.3;XM_003639181.4	GO:0005096(GTPase activator activity);GO:0005737(cytoplasm);GO:0005886(plasma membrane);GO:0043547(positive regulation of GTPase activity);GO:0043547(positive regulation of GTPase activity)	NA	NA	NA	regulator of G-protein signaling 16 isoform X1 [Canis lupus familiaris]	0.114025	0.164816	3.04422	3.44632	0.0429611	-4.54082	1.91919e-48	8.33068e-47	down	yes	23.4424	10.6764	0	0	yes
610733	ECHDC2	XM_014113783.2	GO:0005739(mitochondrion);GO:0006631(fatty acid metabolic process);GO:0016829(lyase activity)	00280(Valine, leucine and isoleucine degradation)	K05607	EC:4.2.1.18	enoyl-CoA hydratase domain-containing protein 2, mitochondrial isoform X1 [Vulpes vulpes]	0.081309	0	3.87815	5.16156	0.00899464	-6.79672	2.38803e-48	1.03316e-46	down	yes	1.3378	0.982031	0	0	yes
MSTRG.6333	DCK	XM_539307.6	GO:0004137(deoxycytidine kinase activity);GO:0005524(ATP binding);GO:0005634(nucleus);GO:0006220(pyrimidine nucleotide metabolic process);GO:0008144(drug binding);GO:0009157(deoxyribonucleoside monophosphate biosynthetic process);GO:0009165(nucleotide biosynthetic process);GO:0042803(protein homodimerization activity)	00230(Purine metabolism);00240(Pyrimidine metabolism)	K00893	EC:2.7.1.74	unnamed protein product, partial [Gulo gulo]	0.434734	0.499447	7.03867	7.30279	0.0651385	-3.94035	2.85632e-48	1.23169e-46	down	yes	0.0858543	0.073142	0	0	yes
100684969	HCLS1	XM_005639550.2	GO:0000122(negative regulation of transcription by RNA polymerase II);GO:0001085(RNA polymerase II transcription factor binding);GO:0003779(actin binding);GO:0005634(nucleus);GO:0005667(transcription factor complex);GO:0005737(cytoplasm);GO:0008284(positive regulation of cell proliferation);GO:0009725(response to hormone);GO:0014068(positive regulation of phosphatidylinositol 3-kinase signaling);…	04530(Tight junction);05205(Proteoglycans in cancer);05100(Bacterial invasion of epithelial cells)	K06106	NA	hematopoietic lineage cell-specific protein [Canis lupus familiaris]	0.040794	0.028178	2.21592	2.64904	0.0141773	-6.14027	3.07113e-48	1.31998e-46	down	yes	0	0	0	0	yes
100855829	ARRDC4	XM_003638967.4;XM_022416894.1	GO:0005768(endosome);GO:0005886(plasma membrane);GO:0051443(positive regulation of ubiquitin-protein transferase activity);GO:0051443(positive regulation of ubiquitin-protein transferase activity)	04621(NOD-like receptor signaling pathway);04621(NOD-like receptor signaling pathway)	K20910	NA	arrestin domain-containing protein 4 isoform X1 [Canis lupus familiaris]	0.44497	0.312898	5.08953	4.88094	0.0760113	-3.71764	3.13001e-48	1.34089e-46	down	yes	13.0878	13.0493	0	0	yes
MSTRG.7948		MSTRG.7948.1	NA	NA	NA	NA		55.4	56.9509	5.94029	6.88486	8.7602	3.13096	4.07186e-48	1.7387e-46	up	yes	0	0	0	0	yes
MSTRG.6995	NOS3	NM_001003158.2;XM_005629461.3;XM_005629460.3;XM_022403591.1;XM_005629459.3	GO:0004517(nitric-oxide synthase activity);GO:0005506(iron ion binding);GO:0005516(calmodulin binding);GO:0006809(nitric oxide biosynthetic process);GO:0010181(FMN binding);GO:0020037(heme binding);GO:0050660(flavin adenine dinucleotide binding);GO:0050661(NADP binding);GO:0055114(oxidation-reduction process);GO:0001525(angiogenesis);GO:0001542(ovulation from ovarian follicle);GO:0001701(in utero…	00220(Arginine biosynthesis);00330(Arginine and proline metabolism);04370(VEGF signaling pathway);04371(Apelin signaling pathway);04066(HIF-1 signaling pathway);04020(Calcium signaling pathway);04071(Sphingolipid signaling pathway);04022(cGMP - PKG signaling pathway);04151(PI3K-Akt signaling pathway);04611(Platelet activation);04915(Estrogen signaling pathway);04921(Oxytocin signaling pathway);04…	K13242	EC:1.14.13.39	nitric oxide synthase, endothelial isoform X4 [Canis lupus familiaris]	0	0	0.741694	0.608367	-inf	-inf	5.90427e-48	2.51296e-46	down	yes	0.0177135	0.00821526	0	0	yes
MSTRG.6192	ATAD2	XM_845427.5	GO:0003682(chromatin binding);GO:0005524(ATP binding);GO:0005634(nucleus);GO:0005654(nucleoplasm);GO:0016887(ATPase activity);GO:0031936(negative regulation of chromatin silencing);GO:0042393(histone binding);GO:0045944(positive regulation of transcription by RNA polymerase II);GO:0070062(extracellular exosome)	04141(Protein processing in endoplasmic reticulum)	K13525	NA	ATPase family AAA domain-containing protein 2 [Canis lupus familiaris]	7.29184	6.81394	34.5902	34.4244	0.204388	-2.29062	8.02701e-48	3.40538e-46	down	yes	12.9584	12.7463	0	0	yes
403739	COL17A1	XM_014109098.2	GO:0005578(proteinaceous extracellular matrix);GO:0016021(integral component of membrane)	04974(Protein digestion and absorption)	K07603	NA	collagen alpha-1(XVII) chain [Canis lupus familiaris]	0.782333	0.774716	0.0102922	0.00952876	78.5558	6.29565	3.075e-47	1.30033e-45	up	yes	0.564094	0.503493	0	0	yes
MSTRG.5598	ARHGEF39;SIT1	XM_005626430.3;XM_005626432.3;NM_001195688.1;XM_005626782.2;XR_002631075.1	GO:0005089(Rho guanyl-nucleotide exchange factor activity);GO:0005886(plasma membrane);GO:0030335(positive regulation of cell migration);GO:0035023(regulation of Rho protein signal transduction);GO:0043547(positive regulation of GTPase activity);GO:0007165(signal transduction);GO:0016021(integral component of membrane);GO:0019900(kinase binding);GO:0042169(SH2 domain binding);GO:0043029(T cell ho…	NA	NA	NA	rho guanine nucleotide exchange factor 39 [Canis lupus familiaris];signaling threshold-regulating transmembrane adapter 1 [Canis lupus familiaris]	0.341512	0.148074	7.22541	7.37308	0.0335368	-4.89811	3.38915e-47	1.42856e-45	down	yes	5.94029	6.88486	0	0	yes
111094999	LOC111094999	XR_002624569.1	NA	NA	NA	NA		1.12979	1.36254	0	0	inf	inf	1.10278e-46	4.63345e-45	up	yes	0	0	0	0	yes
MSTRG.2004	NCAPD3	XR_002626315.1;XM_005619541.3	GO:0000799(nuclear condensin complex);GO:0007076(mitotic chromosome condensation);GO:0007076(mitotic chromosome condensation)	NA	NA	NA	condensin-2 complex subunit D3 [Canis lupus familiaris]	1.09091	1.20854	9.90845	9.13215	0.120766	-3.04971	1.15713e-46	4.84629e-45	down	yes	29.7431	31.1837	0	0	yes
MSTRG.131	FBXO5	XM_849747.5;XM_022418083.1	GO:0005634(nucleus);GO:0007088(regulation of mitotic nuclear division);GO:0045835(negative regulation of meiotic nuclear division);GO:0051436(obsolete negative regulation of ubiquitin-protein ligase activity involved in mitotic cell cycle);GO:0051436(obsolete negative regulation of ubiquitin-protein ligase activity involved in mitotic cell cycle)	04114(Oocyte meiosis);04114(Oocyte meiosis)	K10292	NA	F-box only protein 5 isoform X2 [Canis lupus familiaris]	1.03214	0.733029	10.3277	10.1344	0.0862655	-3.53507	1.16392e-46	4.85916e-45	down	yes	402.086	385.17	0	0	yes
475639	NEIL3	XM_532852.5;XR_002614775.1;XM_022404268.1;XM_022404271.1;XM_022404265.1;XM_022404256.1	GO:0000405(bubble DNA binding);GO:0003684(damaged DNA binding);GO:0003690(double-stranded DNA binding);GO:0003697(single-stranded DNA binding);GO:0003906(DNA-(apurinic or apyrimidinic site) lyase activity);GO:0005654(nucleoplasm);GO:0006284(base-excision repair);GO:0006289(nucleotide-excision repair);GO:0008270(zinc ion binding);GO:0019104(DNA N-glycosylase activity);GO:0016799(hydrolase activity…	03410(Base excision repair);03410(Base excision repair)	K10569	NA	endonuclease 8-like 3 isoform X7 [Canis lupus familiaris]	0.02325	0.0120448	0.959872	1.02805	0.0177546	-5.81566	1.17293e-46	4.88127e-45	down	yes	0	0	0	0	yes
MSTRG.11076	OIP5	XM_003640044.3;XM_022413055.1;XM_022413056.1;XM_022413057.1	GO:0000785(chromatin);GO:0005737(cytoplasm);GO:0010369(chromocenter);GO:0015030(Cajal body);GO:0015030(Cajal body)	NA	NA	NA	protein Mis18-beta isoform X2 [Canis lupus familiaris]	0.0166992	0.0119577	0.896875	0.985069	0.0152273	-6.03719	1.49712e-46	6.2107e-45	down	yes	0.0919372	0	0	0	yes
486223	POLE	XM_543348.5;XM_022410247.1;XM_022410248.1;XM_022410246.1	GO:0000082(G1/S transition of mitotic cell cycle);GO:0000166(nucleotide binding);GO:0000731(DNA synthesis involved in DNA repair);GO:0003677(DNA binding);GO:0003682(chromatin binding);GO:0003887(DNA-directed DNA polymerase activity);GO:0005654(nucleoplasm);GO:0005886(plasma membrane);GO:0006260(DNA replication);GO:0006287(base-excision repair, gap-filling);GO:0006297(nucleotide-excision repair, D…	00230(Purine metabolism);00240(Pyrimidine metabolism);03030(DNA replication);03410(Base excision repair);03420(Nucleotide excision repair);05166(HTLV-I infection);05166(HTLV-I infection)	K02324	EC:2.7.7.7	DNA polymerase epsilon catalytic subunit A isoform X5 [Canis lupus dingo]	0.142825	0.302684	5.6499	5.56272	0.0397329	-4.65352	1.87065e-46	7.73575e-45	down	yes	0.655354	0.22666	0	0	yes
MSTRG.12356	RGS5	XM_545784.6	GO:0005096(GTPase activator activity);GO:0005737(cytoplasm);GO:0005886(plasma membrane);GO:0043547(positive regulation of GTPase activity)	NA	NA	NA	regulator of G-protein signaling 5 [Canis lupus familiaris]	0.009692	0	0.727915	0.655734	0.00700467	-7.15747	2.13385e-46	8.79641e-45	down	yes	20.0073	21.9901	0	0	yes
611696	FPR2	XM_005616212.2	GO:0004982(N-formyl peptide receptor activity);GO:0007186(G-protein coupled receptor signaling pathway);GO:0016021(integral component of membrane)	04080(Neuroactive ligand-receptor interaction);05150(Staphylococcus aureus infection)	K04173	NA	N-formyl peptide receptor 2 [Canis lupus familiaris]	0.023155	0.031988	1.26052	1.44148	0.0204082	-5.61471	8.43742e-46	3.46728e-44	down	yes	7.15889	9.56801	0	0	yes
MSTRG.6650	ORC6	XM_539609.5;XM_014119636.2;XM_014119635.2;XM_022427883.1;XM_022427882.1;XM_014119638.2	GO:0003677(DNA binding);GO:0005664(nuclear origin of replication recognition complex);GO:0006260(DNA replication);GO:0015629(actin cytoskeleton);GO:0016020(membrane);GO:0016235(aggresome);GO:0016235(aggresome)	04110(Cell cycle);04110(Cell cycle)	K02608	NA	origin recognition complex subunit 6 isoform X3 [Canis lupus familiaris]	0.389112	0.409383	5.34547	5.82587	0.0714771	-3.80638	9.80314e-46	4.01592e-44	down	yes	0	0.055431	0	0	yes
MSTRG.8333	TRAIP	XM_005632522.3;XM_022406717.1;XM_845836.5	GO:0008270(zinc ion binding);GO:0005057(signal transducer activity, downstream of receptor);GO:0005622(intracellular);GO:0010804(negative regulation of tumor necrosis factor-mediated signaling pathway);GO:0016567(protein ubiquitination);GO:0032688(negative regulation of interferon-beta production);GO:0035556(intracellular signal transduction);GO:0061630(ubiquitin protein ligase activity);GO:00616…	NA	NA	NA	E3 ubiquitin-protein ligase TRAIP isoform X3 [Canis lupus familiaris]	0.737225	0.603903	7.3454	7.14666	0.0925423	-3.43374	1.22555e-45	5.00488e-44	down	yes	3.16575	1.27875	0	0	yes
MSTRG.6223	WISP1	MSTRG.6223.2;XM_022426721.1	GO:0001558(regulation of cell growth);GO:0005178(integrin binding);GO:0005520(insulin-like growth factor binding);GO:0005578(proteinaceous extracellular matrix);GO:0005737(cytoplasm);GO:0007155(cell adhesion);GO:0007165(signal transduction);GO:0007267(cell-cell signaling);GO:0008201(heparin binding);GO:0060548(negative regulation of cell death)	04371(Apelin signaling pathway)	K06827	NA	WNT1-inducible-signaling pathway protein 1 [Canis lupus familiaris]	15.6059	14.6569	83.3691	82.9217	0.181987	-2.45809	1.2499e-45	5.0885e-44	down	yes	4.1535	4.74602	0	0	yes
489196	AFAP1L1	XM_022417826.1;XM_022417827.1	GO:0005634(nucleus);GO:0005737(cytoplasm);GO:0005886(plasma membrane);GO:0005886(plasma membrane)	NA	NA	NA	actin filament-associated protein 1-like 1 isoform X1 [Canis lupus familiaris]	0.069964	0.022816	1.87647	2.27118	0.0223693	-5.48234	1.31279e-45	5.32799e-44	down	yes	0.033171	0.041277	0	9e-307	yes
480310	MDGA2	XM_537432.6	GO:0005576(extracellular region);GO:0005886(plasma membrane);GO:0006501(C-terminal protein lipidation);GO:0021522(spinal cord motor neuron differentiation);GO:0031225(anchored component of membrane)	04514(Cell adhesion molecules (CAMs))	K06550	NA	MAM domain-containing glycosylphosphatidylinositol anchor protein 2 [Canis lupus familiaris]	0.031818	0.015479	0.750952	1.00393	0.0269517	-5.21348	1.62731e-45	6.58408e-44	down	yes	0	0	5e-308	2e-306	yes
MSTRG.8163	SLC6A6	NM_001003311.1;MSTRG.8163.1	GO:0003333(amino acid transmembrane transport);GO:0005328(neurotransmitter:sodium symporter activity);GO:0005369(taurine:sodium symporter activity);GO:0005887(integral component of plasma membrane);GO:0006836(neurotransmitter transport);GO:0015734(taurine transport)	NA	NA	NA	PREDICTED: sodium- and chloride-dependent taurine transporter [Panthera tigris altaica]	12.4886	11.82	2.90267	2.67512	4.35811	2.1237	1.6608e-45	6.69889e-44	up	yes	6.7252	6.62796	8e-307	3e-305	yes
MSTRG.1169	C1QA	XM_535367.6	GO:0005581(collagen trimer);GO:0006958(complement activation, classical pathway);GO:0070062(extracellular exosome)	04610(Complement and coagulation cascades);05322(Systemic lupus erythematosus);05020(Prion diseases);05133(Pertussis);05150(Staphylococcus aureus infection);05142(Chagas disease (American trypanosomiasis))	K03986	NA	TPA: adiponectin C [Canis lupus familiaris]	0	0	2.62303	2.80492	-inf	-inf	1.9269e-45	7.74837e-44	down	yes	4.17014	3.81167	1e-306	7e-305	yes
MSTRG.5846	MAPK13	XM_005627266.1	GO:0000165(MAPK cascade);GO:0004707(MAP kinase activity);GO:0005524(ATP binding);GO:0005622(intracellular);GO:0006970(response to osmotic stress);GO:0018105(peptidyl-serine phosphorylation);GO:0032755(positive regulation of interleukin-6 production)	04015(Rap1 signaling pathway);04010(MAPK signaling pathway);04370(VEGF signaling pathway);04668(TNF signaling pathway);04068(FoxO signaling pathway);04071(Sphingolipid signaling pathway);04218(Cellular senescence);04550(Signaling pathways regulating pluripotency of stem cells);04611(Platelet activation);04620(Toll-like receptor signaling pathway);04621(NOD-like receptor signaling pathway);04622(R…	K04441	EC:2.7.11.24	mitogen-activated protein kinase 13 [Canis lupus familiaris]	0.349678	0.279877	6.26478	5.19749	0.0549241	-4.18642	2.42989e-45	9.74113e-44	down	yes	0	0	1e-306	8e-305	yes
MSTRG.3885	CDKN3	XM_003639197.3;XR_002629145.1;XM_022422015.1;XM_022422019.1;XM_022422017.1;XM_022422016.1;XM_022422014.1;XM_005623410.2	GO:0000082(G1/S transition of mitotic cell cycle);GO:0004722(protein serine/threonine phosphatase activity);GO:0004725(protein tyrosine phosphatase activity);GO:0005634(nucleus);GO:0005737(cytoplasm);GO:0007050(cell cycle arrest);GO:0008138(protein tyrosine/serine/threonine phosphatase activity);GO:0035335(peptidyl-tyrosine dephosphorylation);GO:0048471(perinuclear region of cytoplasm);GO:0048471…	NA	NA	NA	cyclin-dependent kinase inhibitor 3 isoform X4 [Canis lupus familiaris]	0.0840862	0.130686	4.29631	3.66202	0.0269871	-5.21159	5.09617e-45	2.03676e-43	down	yes	1.68614	1.51541	6e-306	2e-304	yes
MSTRG.1142	CNR2	XM_022405804.1;XM_022405807.1;NM_001284480.1;XM_005617811.3	GO:0004949(cannabinoid receptor activity);GO:0016021(integral component of membrane);GO:0038171(cannabinoid signaling pathway);GO:0038171(cannabinoid signaling pathway)	04080(Neuroactive ligand-receptor interaction);04080(Neuroactive ligand-receptor interaction)	K04278	NA	cannabinoid receptor 2 [Canis lupus familiaris]	0	0	0.99349	0.730904	-inf	-inf	5.13423e-45	2.04573e-43	down	yes	0	0.050759	7e-306	3e-304	yes
MSTRG.5200	C10H12orf75	MSTRG.5200.1;XM_005625954.3	GO:0003674(molecular_function);GO:0005575(cellular_component);GO:0008150(biological_process)	03010(Ribosome)	K02953	NA	overexpressed in colon carcinoma 1 protein isoform X1 [Equus caballus]	37.1143	42.6699	5.65003	5.7982	6.96913	2.80098	6.77162e-45	2.68997e-43	up	yes	0.164716	0.339612	1e-305	6e-304	yes
MSTRG.10500	RERG	XM_022411064.1;XM_543792.6;XM_014108686.2;XM_022411065.1	GO:0003924(GTPase activity);GO:0005525(GTP binding);GO:0005634(nucleus);GO:0005829(cytosol);GO:0007264(small GTPase mediated signal transduction);GO:0008285(negative regulation of cell proliferation);GO:0009725(response to hormone);GO:0016020(membrane);GO:0030308(negative regulation of cell growth);GO:0030308(negative regulation of cell growth)	NA	NA	NA	ras-related and estrogen-regulated growth inhibitor isoform X2 [Canis lupus familiaris]	0.716757	0.993883	9.76344	9.59569	0.0883635	-3.50041	9.82243e-45	3.8901e-43	down	yes	4.14682	4.54195	2e-305	1e-303	yes
MSTRG.7932	VEGFB	MSTRG.7932.3;XM_003432332.3;XM_533245.5	GO:0001938(positive regulation of endothelial cell proliferation);GO:0005615(extracellular space);GO:0005622(intracellular);GO:0006493(protein O-linked glycosylation);GO:0008083(growth factor activity);GO:0010629(negative regulation of gene expression);GO:0016020(membrane);GO:0030949(positive regulation of vascular endothelial growth factor receptor signaling pathway);GO:0035470(positive regulati…	04014(Ras signaling pathway);04015(Rap1 signaling pathway);04010(MAPK signaling pathway);04151(PI3K-Akt signaling pathway);04510(Focal adhesion);04926(Relaxin signaling pathway);05200(Pathways in cancer);04933(AGE-RAGE signaling pathway in diabetic complications);04933(AGE-RAGE signaling pathway in diabetic complications)	K16858	NA	vascular endothelial growth factor B isoform X1 [Vulpes vulpes]	66.475	69.9389	17.231	17.8431	3.88931	1.95951	1.55488e-44	6.13945e-43	up	yes	2.90267	2.67512	5e-305	2e-303	yes
MSTRG.1861	HMMR	XM_014113035.2;XM_014113036.2;XM_849558.5	GO:0005540(hyaluronic acid binding);GO:0016020(membrane);GO:0016020(membrane)	04512(ECM-receptor interaction);04512(ECM-receptor interaction)	K06267	NA	hyaluronan mediated motility receptor isoform X2 [Canis lupus familiaris]	1.86848	1.14088	17.2425	18.3757	0.0844894	-3.56509	1.57501e-44	6.20024e-43	down	yes	1.81149	1.69912	6e-305	2e-303	yes
MSTRG.4297	FAM20A	XM_005624280.3;MSTRG.4297.1	GO:0005783(endoplasmic reticulum);GO:0005794(Golgi apparatus);GO:0043539(protein serine/threonine kinase activator activity);GO:0044691(tooth eruption);GO:0055074(calcium ion homeostasis);GO:0070062(extracellular exosome);GO:0070166(enamel mineralization);GO:0071902(positive regulation of protein serine/threonine kinase activity)	NA	NA	NA	pseudokinase FAM20A isoform X2 [Canis lupus dingo]	54.3702	55.0121	11.297	11.4628	4.80593	2.26482	1.88613e-44	7.40277e-43	up	yes	593.042	607.8	7e-305	3e-303	yes
MSTRG.2977	MYH11	XM_005621515.3;XM_005621514.2;XM_857838.4;XM_857198.4	GO:0003774(motor activity);GO:0005524(ATP binding);GO:0008307(structural constituent of muscle);GO:0016459(myosin complex);GO:0048251(elastic fiber assembly);GO:0048739(cardiac muscle fiber development);GO:0051015(actin filament binding);GO:0070062(extracellular exosome);GO:0070062(extracellular exosome)	04530(Tight junction);04530(Tight junction)	K10352	NA	myosin-11 isoform X2 [Canis lupus familiaris]	0.053556	0.0366369	1.3378	0.982031	0.0388791	-4.68486	1.02167e-43	3.99792e-42	down	yes	0.031569	0.019672	2e-304	9e-303	yes
MSTRG.9587	TGM2	XM_542991.6	GO:0003810(protein-glutamine gamma-glutamyltransferase activity);GO:0005739(mitochondrion);GO:0005783(endoplasmic reticulum);GO:0005829(cytosol);GO:0005925(focal adhesion);GO:0018149(peptide cross-linking);GO:0031226(intrinsic component of plasma membrane);GO:0032471(negative regulation of endoplasmic reticulum calcium ion concentration);GO:0043065(positive regulation of apoptotic process);GO:004…	05016(Huntington disease)	K05625	EC:2.3.2.13	protein-glutamine gamma-glutamyltransferase 2 [Canis lupus familiaris]	57.8352	57.2029	11.799	11.5749	4.92163	2.29914	1.24056e-43	4.84004e-42	up	yes	0.0692792	0	2e-304	1e-302	yes
479616	CDT1	XM_536753.5;XM_005620573.2	GO:0000076(DNA replication checkpoint);GO:0003677(DNA binding);GO:0005634(nucleus);GO:0030174(regulation of DNA-dependent DNA replication initiation);GO:0033262(regulation of nuclear cell cycle DNA replication);GO:0033262(regulation of nuclear cell cycle DNA replication)	NA	NA	NA	DNA replication factor Cdt1 isoform X1 [Canis lupus familiaris]	0.328089	0.227048	4.07343	4.0288	0.0685165	-3.8674	1.42618e-43	5.54772e-42	down	yes	0.03896	0	6e-304	2e-302	yes
MSTRG.12719	NSDHL	XM_014111860.2;XM_005641965.3;XM_014111859.2;XM_014111861.2	GO:0001942(hair follicle development);GO:0003854(3-beta-hydroxy-delta5-steroid dehydrogenase activity);GO:0005783(endoplasmic reticulum);GO:0005811(lipid droplet);GO:0006694(steroid biosynthetic process);GO:0007224(smoothened signaling pathway);GO:0008203(cholesterol metabolic process);GO:0016021(integral component of membrane);GO:0055114(oxidation-reduction process);GO:0060716(labyrinthine layer…	00100(Steroid biosynthesis);00100(Steroid biosynthesis)	K07748	EC:1.1.1.170	sterol-4-alpha-carboxylate 3-dehydrogenase, decarboxylating isoform X1 [Vulpes vulpes]	67.0913	61.2762	14.6213	14.0878	4.47131	2.1607	1.58192e-43	6.13531e-42	up	yes	0	0	7e-304	3e-302	yes
MSTRG.8372	LOC102156293	MSTRG.8372.1	NA	NA	NA	NA		0.818251	0.938055	9.3711	8.41512	0.0987453	-3.34014	1.83534e-43	7.0972e-42	down	yes	5.93688	5.74775	1e-303	7e-302	yes
MSTRG.3269	UBE2T	XM_005622184.1;MSTRG.3269.3;XM_843751.4	GO:0000209(protein polyubiquitination);GO:0003682(chromatin binding);GO:0005524(ATP binding);GO:0005634(nucleus);GO:0005737(cytoplasm);GO:0006281(DNA repair);GO:0006513(protein monoubiquitination);GO:0006974(cellular response to DNA damage stimulus);GO:0031625(ubiquitin protein ligase binding);GO:0035519(protein K29-linked ubiquitination);GO:0044314(protein K27-linked ubiquitination);GO:0051865(p…	03460(Fanconi anemia pathway);03460(Fanconi anemia pathway)	K13960	EC:2.3.2.23	ubiquitin-conjugating enzyme E2 T [Canis lupus familiaris]	2.34919	1.91114	20.7927	21.7115	0.100233	-3.31857	2.31305e-43	8.91815e-42	down	yes	92.5848	93.1324	2e-303	1e-301	yes
MSTRG.6408	ABCB4	XM_022427288.1;XM_539403.6;XM_014119188.2;XM_022427289.1	GO:0002481(antigen processing and presentation of exogenous protein antigen via MHC class Ib, TAP-dependent);GO:0002485(antigen processing and presentation of endogenous peptide antigen via MHC class I via ER pathway, TAP-dependent);GO:0002489(antigen processing and presentation of endogenous peptide antigen via MHC class Ib via ER pathway, TAP-dependent);GO:0002591(positive regulation of antigen…	02010(ABC transporters);04976(Bile secretion);04976(Bile secretion)	K05659	EC:3.6.3.44	phosphatidylcholine translocator ABCB4 isoform X2 [Canis lupus familiaris]	5.66904	5.37006	0.658097	0.664303	8.34778	3.06139	3.22997e-43	1.24169e-41	up	yes	23.9638	24.7131	3e-303	1e-301	yes
MSTRG.8771	CTSC	MSTRG.8771.1;NM_001195834.1	GO:0004197(cysteine-type endopeptidase activity);GO:0005615(extracellular space);GO:0005764(lysosome);GO:0051603(proteolysis involved in cellular protein catabolic process)	04142(Lysosome);04210(Apoptosis)	K01275	EC:3.4.14.1	dipeptidyl peptidase 1 isoform X1 [Canis lupus dingo]	35.5296	38.6161	7.50893	7.65374	4.89002	2.28984	4.45537e-43	1.70776e-41	up	yes	0.0366524	0.0509033	8e-303	3e-301	yes
MSTRG.11567	ENPEP	MSTRG.11567.2;XM_535696.5	GO:0001525(angiogenesis);GO:0003081(regulation of systemic arterial blood pressure by renin-angiotensin);GO:0005737(cytoplasm);GO:0005765(lysosomal membrane);GO:0005886(plasma membrane);GO:0005903(brush border);GO:0006508(proteolysis);GO:0008217(regulation of blood pressure);GO:0008270(zinc ion binding);GO:0008283(cell proliferation);GO:0009897(external side of plasma membrane);GO:0016021(integra…	04614(Renin-angiotensin system)	K11141	EC:3.4.11.7	glutamyl aminopeptidase [Canis lupus familiaris]	73.6616	72.393	13.7094	14.1142	5.24931	2.39213	5.01725e-43	1.91752e-41	up	yes	1.87841	2.02956	1e-301	5e-300	yes
102156500	LOC102156500	XR_295869.3;XR_002620159.1;XR_002620161.1;XR_002620158.1;XR_002620160.1	NA	NA	NA	NA		0.0791183	0.0539201	2.66457	3.04822	0.0232879	-5.42428	5.34414e-43	2.03652e-41	down	yes	6.37516	4.81994	9e-301	4e-299	yes
MSTRG.11641	CIP2A	XM_535731.6	GO:0005737(cytoplasm);GO:0005886(plasma membrane);GO:0007283(spermatogenesis);GO:2000179(positive regulation of neural precursor cell proliferation)	NA	NA	NA	protein CIP2A [Canis lupus familiaris]	1.44205	1.27008	11.5597	11.3489	0.118389	-3.07839	5.54041e-43	2.1052e-41	down	yes	2.30376	2.00876	1e-300	6e-299	yes
489534	LOC489534	XM_546653.6;XM_022418647.1;XM_022418646.1	GO:0005070(SH3/SH2 adaptor activity);GO:0005515(protein binding);GO:0005737(cytoplasm);GO:0005829(cytosol);GO:0007265(Ras protein signal transduction);GO:0007267(cell-cell signaling);GO:0009967(positive regulation of signal transduction);GO:0009967(positive regulation of signal transduction)	04014(Ras signaling pathway);04010(MAPK signaling pathway);04012(ErbB signaling pathway);04630(Jak-STAT signaling pathway);04068(FoxO signaling pathway);04072(Phospholipase D signaling pathway);04151(PI3K-Akt signaling pathway);04150(mTOR signaling pathway);04510(Focal adhesion);04540(Gap junction);04550(Signaling pathways regulating pluripotency of stem cells);04650(Natural killer cell mediated …	K04364	NA	GRB2-related adapter protein isoform X2 [Canis lupus familiaris]	0	0	0.856377	0.797081	-inf	-inf	6.97194e-43	2.64148e-41	down	yes	20.131	20.4596	1e-300	6e-299	yes
MSTRG.6462	TSPAN13	XM_539449.6	GO:0016021(integral component of membrane)	NA	NA	NA	tetraspanin-13 [Canis lupus familiaris]	0.044992	0.031079	2.1182	2.29209	0.0172485	-5.85738	7.21844e-43	2.72699e-41	down	yes	5.19663	5.17479	2e-299	9e-298	yes
MSTRG.9610	ADA	MSTRG.9610.1;XM_005635099.2;XM_014106890.2;XM_022409461.1;XM_022409460.1;XM_022409462.1;XM_005635103.3	GO:0001666(response to hypoxia);GO:0001829(trophectodermal cell differentiation);GO:0001889(liver development);GO:0001890(placenta development);GO:0002314(germinal center B cell differentiation);GO:0002636(positive regulation of germinal center formation);GO:0002686(negative regulation of leukocyte migration);GO:0002906(negative regulation of mature B cell apoptotic process);GO:0004000(adenosine …	00230(Purine metabolism);05340(Primary immunodeficiency);05340(Primary immunodeficiency)	K01488	EC:3.5.4.4	adenosine deaminase isoform X1 [Canis lupus familiaris]	19.699	20.4091	87.684	88.5072	0.22764	-2.13518	1.09014e-42	4.1065e-41	down	yes	2.45396	2.3322	6e-298	2e-296	yes
MSTRG.4873	HSPA5	XM_858292.5;MSTRG.4873.1	GO:0005524(ATP binding);GO:0005788(endoplasmic reticulum lumen);GO:0005793(endoplasmic reticulum-Golgi intermediate compartment);GO:0005886(plasma membrane);GO:0005925(focal adhesion);GO:0006983(ER overload response);GO:0006987(activation of signaling protein activity involved in unfolded protein response);GO:0008180(COP9 signalosome);GO:0009986(cell surface);GO:0016887(ATPase activity);GO:001990…	03060(Protein export);04141(Protein processing in endoplasmic reticulum);04612(Antigen processing and presentation);04918(Thyroid hormone synthesis);05020(Prion diseases)	K09490	NA	PREDICTED: 78 kDa glucose-regulated protein [Camelus ferus]	2900.84	2835.71	485.185	479.504	5.94653	2.57205	1.11215e-42	4.17742e-41	up	yes	0	0	1e-297	7e-296	yes
MSTRG.1723	PCBD1	XM_005618986.3;MSTRG.1723.1;MSTRG.1723.2;MSTRG.1723.3	GO:0004505(phenylalanine 4-monooxygenase activity);GO:0005654(nucleoplasm);GO:0005737(cytoplasm);GO:0006729(tetrahydrobiopterin biosynthetic process);GO:0008124(4-alpha-hydroxytetrahydrobiopterin dehydratase activity);GO:0042802(identical protein binding);GO:0051289(protein homotetramerization);GO:0051291(protein heterooligomerization);GO:0055114(oxidation-reduction process);GO:0070062(extracellu…	00790(Folate biosynthesis)	K01724	EC:4.2.1.96	pterin-4-alpha-carbinolamine dehydratase [Canis lupus familiaris]	10.5662	11.3659	0.978212	0.78518	12.4375	3.63662	1.13592e-42	4.25449e-41	up	yes	0.526734	0.458375	8e-297	3e-295	yes
MSTRG.1066	TINAGL1	XM_005617664.3	GO:0004197(cysteine-type endopeptidase activity);GO:0005044(scavenger receptor activity);GO:0005615(extracellular space);GO:0005764(lysosome);GO:0006898(receptor-mediated endocytosis);GO:0006955(immune response);GO:0007155(cell adhesion);GO:0030247(polysaccharide binding);GO:0031012(extracellular matrix);GO:0043236(laminin binding);GO:0051603(proteolysis involved in cellular protein catabolic pro…	04142(Lysosome);04140(Autophagy - animal);04210(Apoptosis);04621(NOD-like receptor signaling pathway)	K01363	EC:3.4.22.1	tubulointerstitial nephritis antigen-like [Canis lupus familiaris]	0.692189	1.10641	11.246	10.8116	0.081541	-3.61633	1.26231e-42	4.71444e-41	down	yes	0.0356381	0	1e-296	6.559e-295	yes
102151636	LOC102151636	XM_022425182.1;XM_022425183.1;XM_022425181.1;XM_022425184.1;XM_022425180.1;XM_022425185.1	GO:0005634(nucleus);GO:0006366(transcription by RNA polymerase II);GO:0045893(positive regulation of transcription, DNA-templated);GO:0045893(positive regulation of transcription, DNA-templated)	NA	NA	NA	uncharacterized protein LOC102151636 isoform X4 [Canis lupus familiaris]	1.47931	1.40033	0.115963	0.12249	12.0763	3.59411	1.36138e-42	5.06999e-41	up	yes	0.0683582	0.111778	2e-296	9e-295	yes
102154959	LOC102154959	XM_005642291.3	GO:0016021(integral component of membrane)	NA	NA	NA	leucine-rich repeat-containing protein 37A2-like [Canis lupus familiaris]	2.44314	2.30981	0	0	inf	inf	1.40985e-42	5.2356e-41	up	yes	0.0857348	0.0340723	5e-296	2.36918e-294	yes
MSTRG.2785	FSCN1	XM_546998.6	GO:0001725(stress fiber);GO:0001726(ruffle);GO:0002102(podosome);GO:0005737(cytoplasm);GO:0005902(microvillus);GO:0005911(cell-cell junction);GO:0007043(cell-cell junction assembly);GO:0008144(drug binding);GO:0010592(positive regulation of lamellipodium assembly);GO:0016477(cell migration);GO:0030027(lamellipodium);GO:0030035(microspike assembly);GO:0030175(filopodium);GO:0030426(growth cone);GO…	NA	NA	NA	fascin [Canis lupus familiaris]	11.9278	13.14	54.6203	54.179	0.230404	-2.11776	1.7823e-42	6.60005e-41	down	yes	54.3787	54.7231	9e-296	3.95727e-294	yes
MSTRG.3523	IQGAP3	XM_022421248.1;XM_022421252.1;XM_014115307.2;XM_022421249.1;XM_014115308.2;XM_022421250.1	GO:0000082(G1/S transition of mitotic cell cycle);GO:0000187(activation of MAPK activity);GO:0005516(calmodulin binding);GO:0005737(cytoplasm);GO:0005911(cell-cell junction);GO:0007265(Ras protein signal transduction);GO:0008361(regulation of cell size);GO:0010628(positive regulation of gene expression);GO:0010629(negative regulation of gene expression);GO:0016328(lateral plasma membrane);GO:0017…	04810(Regulation of actin cytoskeleton);04810(Regulation of actin cytoskeleton)	K05767	NA	ras GTPase-activating-like protein IQGAP3 isoform X1 [Canis lupus familiaris]	0.243339	0.0858572	7.00903	8.10001	0.021788	-5.52032	2.04915e-42	7.56686e-41	down	yes	0	0.00856435	1e-295	6.65186e-294	yes
MSTRG.5041	CRELD2	XM_005625731.3	GO:0005509(calcium ion binding)	NA	NA	NA	cysteine-rich with EGF-like domain protein 2 [Canis lupus familiaris]	95.3022	99.7118	17.5682	21.3019	5.01708	2.32685	2.12241e-42	7.81535e-41	up	yes	40.5468	39.2153	1e-295	7.91128e-294	yes
MSTRG.1850	SPDL1	MSTRG.1850.1;XM_022417714.1;XM_014113019.2;XM_022417716.1;XM_022417713.1;XM_022417718.1;XM_022417712.1;XM_022417717.1;XM_022417715.1	GO:0000132(establishment of mitotic spindle orientation);GO:0000922(spindle pole);GO:0000940(condensed chromosome outer kinetochore);GO:0005634(nucleus);GO:0005737(cytoplasm);GO:0005815(microtubule organizing center);GO:0007080(mitotic metaphase plate congression);GO:0019899(enzyme binding);GO:0031577(spindle checkpoint);GO:0034501(protein localization to kinetochore);GO:0043515(kinetochore bindi…	NA	NA	NA	protein Spindly isoform X1 [Canis lupus familiaris]	2.38179	2.16731	11.4954	13.1114	0.184871	-2.43541	2.4172e-42	8.87595e-41	down	yes	30.3642	32.3359	2e-295	1.03372e-293	yes
100682620	MIS18BP1	XM_005623367.3;XM_005623368.3;XR_002629105.1;XR_002629106.1	GO:0003677(DNA binding);GO:0003677(DNA binding)	NA	NA	NA	mis18-binding protein 1 [Canis lupus familiaris]	0.772635	0.664026	6.71895	6.7083	0.106996	-3.22437	2.93585e-42	1.07503e-40	down	yes	19.3018	20.7472	9e-295	3.81423e-293	yes
MSTRG.6678	STIL	XM_005629416.3	GO:0005814(centriole);GO:0007052(mitotic spindle organization);GO:0051298(centrosome duplication);GO:0071539(protein localization to centrosome)	NA	NA	NA	SCL-interrupting locus protein [Canis lupus familiaris]	0.339438	0.199817	3.97372	4.28831	0.0652691	-3.93746	4.8259e-42	1.76219e-40	down	yes	1.58672	1.68319	1.61306e-293	6.74206e-292	yes
MSTRG.10969	FABP4	XM_845069.5	GO:0005215(transporter activity);GO:0005504(fatty acid binding);GO:0006810(transport);GO:0050727(regulation of inflammatory response)	04923(Regulation of lipolysis in adipocyte);03320(PPAR signaling pathway)	K08753	NA	fatty acid-binding protein, adipocyte [Canis lupus familiaris]	0.04498	0.09321	3.27541	3.51561	0.020349	-5.6189	5.61756e-42	2.04557e-40	down	yes	0.860008	0.533674	3.00408e-293	1.25212e-291	yes
MSTRG.9460	CDC25B	XM_014107288.2;XM_845093.4	GO:0004725(protein tyrosine phosphatase activity);GO:0005622(intracellular);GO:0035335(peptidyl-tyrosine dephosphorylation);GO:0035335(peptidyl-tyrosine dephosphorylation)	04010(MAPK signaling pathway);04110(Cell cycle);04914(Progesterone-mediated oocyte maturation);05206(MicroRNAs in cancer);05206(MicroRNAs in cancer)	K05866	EC:3.1.3.48	M-phase inducer phosphatase 2 isoform X2 [Canis lupus familiaris]	1.05564	0.463708	17.803	19.7913	0.0404142	-4.629	7.79e-42	2.82879e-40	down	yes	16.2997	18.1768	1.83684e-292	7.63486e-291	yes
607762	LOC607762	XM_844554.5	GO:0003924(GTPase activity)	NA	NA	NA	GPN-loop GTPase 1-like [Canis lupus familiaris]	0.281483	0.260753	3.48217	2.89508	0.0850265	-3.55594	9.09749e-42	3.29445e-40	down	yes	0.305819	0.476921	8.05655e-292	3.33946e-290	yes
MSTRG.10271	SDF2L1	XM_845717.5	GO:0000032(cell wall mannoprotein biosynthetic process);GO:0004169(dolichyl-phosphate-mannose-protein mannosyltransferase activity);GO:0007275(multicellular organism development);GO:0031502(dolichyl-phosphate-mannose-protein mannosyltransferase complex);GO:0034663(endoplasmic reticulum chaperone complex);GO:0035269(protein O-linked mannosylation);GO:0044845(chain elongation of O-linked mannose re…	NA	NA	NA	PREDICTED: stromal cell-derived factor 2-like protein 1 [Odobenus rosmarus divergens]	51.0942	63.3653	6.39585	7.13903	8.45664	3.08008	1.26652e-41	4.57379e-40	up	yes	1.12053	1.27047	1.0146e-291	4.19394e-290	yes
476072	INPP4B	XM_005631772.3;XM_022405886.1;XM_022405880.1;XM_022405884.1;XM_014121408.2	GO:0005737(cytoplasm);GO:0007165(signal transduction);GO:0016021(integral component of membrane);GO:0016316(phosphatidylinositol-3,4-bisphosphate 4-phosphatase activity);GO:0036092(phosphatidylinositol-3-phosphate biosynthetic process);GO:0036092(phosphatidylinositol-3-phosphate biosynthetic process)	00562(Inositol phosphate metabolism);04070(Phosphatidylinositol signaling system);04070(Phosphatidylinositol signaling system)	K01109	EC:3.1.3.66	type II inositol 3,4-bisphosphate 4-phosphatase isoform X6 [Canis lupus familiaris]	0.178472	0.196552	1.89018	1.65099	0.105904	-3.23917	1.97849e-41	7.12527e-40	down	yes	0.0201854	0.0172949	1.23182e-291	5.07788e-290	yes
477270	BMP7	XM_005634690.3	GO:0005576(extracellular region);GO:0008083(growth factor activity);GO:0040007(growth);GO:0001657(ureteric bud development);GO:0001707(mesoderm formation);GO:0005615(extracellular space);GO:0007411(axon guidance);GO:0009880(embryonic pattern specification);GO:0010800(positive regulation of peptidyl-threonine phosphorylation);GO:0010862(positive regulation of pathway-restricted SMAD protein phosph…	04350(TGF-beta signaling pathway);04390(Hippo signaling pathway);04060(Cytokine-cytokine receptor interaction);04360(Axon guidance)	K16621	NA	bone morphogenetic protein 7 precursor [Canis lupus familiaris]	1.5072	1.48461	0.0605728	0.0240596	35.3507	5.14367	2.42573e-41	8.71203e-40	up	yes	0.410204	0.416049	2.43344e-291	1.00038e-289	yes
482891	MSR1	XM_005629930.3;XM_843168.4	GO:0005044(scavenger receptor activity);GO:0006355(regulation of transcription, DNA-templated);GO:0006898(receptor-mediated endocytosis);GO:0007165(signal transduction);GO:0010744(positive regulation of macrophage derived foam cell differentiation);GO:0010886(positive regulation of cholesterol storage);GO:0016021(integral component of membrane);GO:0030169(low-density lipoprotein particle binding)…	04145(Phagosome);04145(Phagosome)	K06558	NA	macrophage scavenger receptor types I and II isoform X2 [Canis lupus familiaris]	0	0.0233644	0.864541	0.818235	0.0138844	-6.17039	2.90658e-41	1.04105e-39	down	yes	0.832691	0.543139	3.67032e-290	1.50473e-288	yes
MSTRG.3500	EPHX1	XM_858879.5;XM_022421180.1;XM_022421181.1	GO:0006725(cellular aromatic compound metabolic process);GO:0014070(response to organic cyclic compound);GO:0033961(cis-stilbene-oxide hydrolase activity);GO:0033961(cis-stilbene-oxide hydrolase activity)	00980(Metabolism of xenobiotics by cytochrome P450);04976(Bile secretion);05204(Chemical carcinogenesis);05204(Chemical carcinogenesis)	K01253	EC:3.3.2.9	epoxide hydrolase 1 isoform X1 [Canis lupus familiaris]	37.1413	38.028	9.83109	8.68266	4.06019	2.02155	3.0403e-41	1.08598e-39	up	yes	32.4078	34.3383	1.41816e-289	5.79823e-288	yes
MSTRG.44	LOC610632	XM_848168.4	GO:0016021(integral component of membrane)	NA	NA	NA	dynactin-associated protein [Canis lupus familiaris]	31.3165	31.175	6.42931	7.91643	4.3561	2.12304	4.01046e-41	1.42862e-39	up	yes	0	0.0642305	1.80783e-289	7.37134e-288	yes
485189	ARRB1	XM_844950.5;XM_022407683.1;XM_022407682.1;XM_022407685.1;XM_022407684.1;XM_022407681.1	GO:0000785(chromatin);GO:0002031(G-protein coupled receptor internalization);GO:0002092(positive regulation of receptor internalization);GO:0005096(GTPase activator activity);GO:0005159(insulin-like growth factor receptor binding);GO:0005654(nucleoplasm);GO:0005829(cytosol);GO:0006366(transcription by RNA polymerase II);GO:0007602(phototransduction);GO:0008134(transcription factor binding);GO:001…	04010(MAPK signaling pathway);04340(Hedgehog signaling pathway);04144(Endocytosis);04062(Chemokine signaling pathway);04926(Relaxin signaling pathway);04928(Parathyroid hormone synthesis, secretion and action);04740(Olfactory transduction);05032(Morphine addiction);05032(Morphine addiction)	K04439	NA	beta-arrestin-1 isoform X2 [Canis lupus familiaris]	0.108731	0.126114	1.17481	1.24647	0.0969926	-3.36598	4.59782e-41	1.63341e-39	down	yes	7.87422	7.91643	6.22914e-289	2.53301e-287	yes
MSTRG.4016	PGF	XM_014116071.2;XM_022422228.1;XM_022422227.1;XM_014116067.2;XM_022422220.1;XM_014116063.2;XM_022422221.1;XM_022422225.1;XM_022422223.1;XM_022422224.1;XM_022422222.1;XM_022422226.1;XM_014116065.2	GO:0001658(branching involved in ureteric bud morphogenesis);GO:0008083(growth factor activity);GO:0008284(positive regulation of cell proliferation);GO:0016020(membrane);GO:0060688(regulation of morphogenesis of a branching structure);GO:0060688(regulation of morphogenesis of a branching structure)	04014(Ras signaling pathway);04015(Rap1 signaling pathway);04010(MAPK signaling pathway);04151(PI3K-Akt signaling pathway);04510(Focal adhesion);05200(Pathways in cancer);05200(Pathways in cancer)	K16859	NA	placenta growth factor isoform X9 [Canis lupus familiaris]	0.774908	0.747483	6.54594	6.28849	0.118618	-3.07561	5.61459e-41	1.98924e-39	down	yes	41.6594	44.2767	2.08593e-288	8.45929e-287	yes
490050	PKMYT1	XM_005621659.3;XM_022420212.1;XM_022420209.1;XM_022420211.1;XM_022420208.1;XM_022420210.1	GO:0004674(protein serine/threonine kinase activity);GO:0005524(ATP binding);GO:0005634(nucleus);GO:0005737(cytoplasm);GO:0006468(protein phosphorylation);GO:0010923(negative regulation of phosphatase activity);GO:0016020(membrane);GO:0016020(membrane)	04110(Cell cycle);04114(Oocyte meiosis);04914(Progesterone-mediated oocyte maturation);04914(Progesterone-mediated oocyte maturation)	K06633	EC:2.7.11.1	membrane-associated tyrosine- and threonine-specific cdc2-inhibitory kinase isoform X1 [Canis lupus familiaris]	0.754814	0.774687	6.4705	6.65005	0.116573	-3.1007	5.92942e-41	2.09512e-39	down	yes	10.6569	10.3243	4.31074e-288	1.74347e-286	yes
102152220	LOC102152220	XR_002623074.1;XR_002623075.1	NA	NA	NA	NA		1.23144	1.43226	0	0	inf	inf	8.29894e-41	2.92449e-39	up	yes	0.28044	0.243402	1.04582e-287	4.2184e-286	yes
MSTRG.8540	SPC24	XM_848818.4;XM_022407042.1;XM_022407040.1;XM_005632868.2	GO:0005730(nucleolus);GO:0031262(Ndc80 complex);GO:0000090(mitotic anaphase);GO:0000236(mitotic prometaphase);GO:0000777(condensed chromosome kinetochore);GO:0005515(protein binding);GO:0005634(nucleus);GO:0005829(cytosol);GO:0007062(sister chromatid cohesion);GO:0051301(cell division);GO:0051301(cell division)	NA	NA	NA	kinetochore protein Spc24 isoform X5 [Canis lupus familiaris]	1.47812	2.23216	20.8833	24.5923	0.0815882	-3.6155	8.62884e-41	3.03259e-39	down	yes	26.1974	28.2612	1.07963e-287	4.34313e-286	yes
MSTRG.6463		MSTRG.6463.1	NA	NA	NA	NA		0.687667	0.804874	7.97048	9.53931	0.0852404	-3.55232	1.13666e-40	3.98408e-39	down	yes	0	0	1.33209e-287	5.34439e-286	yes
491156	ATAD5	XM_022423321.1;XM_014116764.2;XM_022423320.1;XM_022423322.1	GO:0005524(ATP binding);GO:0005524(ATP binding)	03030(DNA replication);03420(Nucleotide excision repair);03430(Mismatch repair);03430(Mismatch repair)	K10754	NA	ATPase family AAA domain-containing protein 5 isoform X4 [Canis lupus familiaris]	0.286616	0.271365	2.32812	2.49103	0.115784	-3.11049	1.19543e-40	4.17892e-39	down	yes	10.0868	11.1979	2.52986e-287	1.01228e-285	yes
609701	MIS18A	XM_847014.4	GO:0000775(chromosome, centromeric region);GO:0005634(nucleus);GO:0005737(cytoplasm);GO:0007059(chromosome segregation);GO:0034080(CENP-A containing nucleosome assembly);GO:0044030(regulation of DNA methylation)	NA	NA	NA	protein Mis18-alpha [Canis lupus familiaris]	0.046239	0.144241	3.70155	4.36455	0.0236149	-5.40416	1.51919e-40	5.29657e-39	down	yes	25.1479	25.1345	2.56019e-286	1.02169e-284	yes
484791	CCR1	NM_001038606.2;XM_005632330.3	GO:0004435(phosphatidylinositol phospholipase C activity);GO:0005829(cytosol);GO:0006816(calcium ion transport);GO:0006887(exocytosis);GO:0006935(chemotaxis);GO:0006954(inflammatory response);GO:0006955(immune response);GO:0007186(G-protein coupled receptor signaling pathway);GO:0007204(positive regulation of cytosolic calcium ion concentration);GO:0007267(cell-cell signaling);GO:0009897(external…	04060(Cytokine-cytokine receptor interaction);04062(Chemokine signaling pathway);05163(Human cytomegalovirus infection);05167(Kaposi sarcoma-associated herpesvirus infection);05167(Kaposi sarcoma-associated herpesvirus infection)	K04176	NA	C-C chemokine receptor type 1 [Canis lupus familiaris]	0	0	0.819286	0.945547	-inf	-inf	1.98704e-40	6.90931e-39	down	yes	0.224575	0.15317	1.32205e-284	5.26188e-283	yes
477377	CDCA2	XM_014107621.2;XM_022410123.1;XM_022410126.1;XM_022410125.1;XM_022410124.1;XM_005635693.3;XM_005635692.3;XM_005635694.2;XM_022410127.1	GO:0005654(nucleoplasm);GO:0005694(chromosome);GO:0005737(cytoplasm);GO:0007059(chromosome segregation);GO:0035307(positive regulation of protein dephosphorylation);GO:0051301(cell division);GO:0051301(cell division)	NA	NA	NA	cell division cycle-associated protein 2 isoform X4 [Canis lupus familiaris]	0.0771995	0.0802448	2.75201	6.55019	0.0169255	-5.88466	2.41219e-40	8.36544e-39	down	yes	0	0	6.29171e-283	2.49754e-281	yes
MSTRG.4489	COL1A1	NM_001003090.1	GO:0001568(blood vessel development);GO:0001649(osteoblast differentiation);GO:0001957(intramembranous ossification);GO:0001958(endochondral ossification);GO:0005201(extracellular matrix structural constituent);GO:0005584(collagen type I trimer);GO:0005615(extracellular space);GO:0005737(cytoplasm);GO:0007601(visual perception);GO:0007605(sensory perception of sound);GO:0010718(positive regulatio…	04151(PI3K-Akt signaling pathway);04512(ECM-receptor interaction);04510(Focal adhesion);04611(Platelet activation);04926(Relaxin signaling pathway);04974(Protein digestion and absorption);04933(AGE-RAGE signaling pathway in diabetic complications);05165(Human papillomavirus infection);05146(Amoebiasis)	K06236	NA	PREDICTED: collagen alpha-1(I) chain isoform X1 [Mustela putorius furo]	968.824	880.66	5303.67	5101.82	0.177741	-2.49215	3.34882e-40	1.1583e-38	down	yes	9.54044	9.2133	1.03218e-282	4.0865e-281	yes
491326	SH2D3C	XM_857580.5;XM_548447.5;XM_005625333.2;XM_857608.5	GO:0005085(guanyl-nucleotide exchange factor activity);GO:0005622(intracellular);GO:0007264(small GTPase mediated signal transduction);GO:0043547(positive regulation of GTPase activity);GO:0043547(positive regulation of GTPase activity)	NA	NA	NA	SH2 domain-containing protein 3C isoform X4 [Canis lupus familiaris]	0.0619787	0.0804004	1.47315	1.63467	0.0458132	-4.44809	3.67965e-40	1.26938e-38	down	yes	0.049079	0	1.44749e-282	5.7157e-281	yes
612564	MS4A7	XM_850296.6	GO:0016021(integral component of membrane)	NA	NA	NA	LOW QUALITY PROTEIN: membrane-spanning 4-domains subfamily A member 7 [Vulpes vulpes]	0	0	2.5924	2.39235	-inf	-inf	5.62692e-40	1.93604e-38	down	yes	3.50329	4.54134	2.33212e-281	9.18464e-280	yes
MSTRG.2050	MCAM	MSTRG.2050.1;XM_022418208.1;XM_022418207.1;MSTRG.2050.2	GO:0003094(glomerular filtration);GO:0005925(focal adhesion);GO:0009897(external side of plasma membrane);GO:0016021(integral component of membrane);GO:0061042(vascular wound healing);GO:0061042(vascular wound healing)	NA	NA	NA	cell surface glycoprotein MUC18 isoform X2 [Canis lupus familiaris]	1.5038	1.05539	12.83	12.7995	0.0998533	-3.32405	6.20677e-40	2.12996e-38	down	yes	0.132564	0.183074	4.27411e-281	1.67887e-279	yes
MSTRG.5461	IRF1	XM_003639368.4	GO:0000790(nuclear chromatin);GO:0000978(RNA polymerase II proximal promoter sequence-specific DNA binding);GO:0001077(transcriptional activator activity, RNA polymerase II proximal promoter sequence-specific DNA binding);GO:0005737(cytoplasm);GO:0006366(transcription by RNA polymerase II);GO:0006915(apoptotic process);GO:0007050(cell cycle arrest);GO:0008285(negative regulation of cell prolifera…	04668(TNF signaling pathway);04625(C-type lectin receptor signaling pathway);04917(Prolactin signaling pathway);05133(Pertussis);05160(Hepatitis C);05165(Human papillomavirus infection)	K09444	NA	interferon regulatory factor 1 [Canis lupus familiaris]	37.1893	39.8728	10.0125	11.2328	3.62726	1.85888	7.492e-40	2.5643e-38	up	yes	0.00373701	0.00346036	8.48188e-281	3.32299e-279	yes
611698	ANO1	XM_849396.5	GO:0005227(calcium activated cation channel activity);GO:0005229(intracellular calcium activated chloride channel activity);GO:0015111(iodide transmembrane transporter activity);GO:0015705(iodide transport);GO:0016021(integral component of membrane);GO:0016324(apical plasma membrane);GO:0034605(cellular response to heat);GO:0035774(positive regulation of insulin secretion involved in cellular res…	NA	NA	NA	anoctamin-1 [Canis lupus familiaris]	0	0	0.51915	0.535058	-inf	-inf	8.02904e-40	2.74096e-38	down	yes	2.16428	1.97059	1.8303e-280	7.15199e-279	yes
MSTRG.309	CKS2	XM_003432656.4	GO:0007127(meiosis I);GO:0016538(cyclin-dependent protein serine/threonine kinase regulator activity);GO:0045859(regulation of protein kinase activity);GO:0051301(cell division)	05200(Pathways in cancer);05222(Small cell lung cancer)	K02219	NA	mCG1274, isoform CRA_b, partial [Mus musculus]	3.47514	3.18846	27.1915	27.4208	0.122016	-3.03485	8.52388e-40	2.90233e-38	down	yes	46.3765	45.7927	3.5384e-279	1.37906e-277	yes
475000	FHL5	XM_022426367.1;XM_005627657.2	GO:0003713(transcription coactivator activity);GO:0008270(zinc ion binding);GO:0045944(positive regulation of transcription by RNA polymerase II);GO:0045944(positive regulation of transcription by RNA polymerase II)	04380(Osteoclast differentiation);04380(Osteoclast differentiation)	K14380	NA	four and a half LIM domains protein 5 [Canis lupus familiaris]	0	0	0.66816	0.549794	-inf	-inf	1.10673e-39	3.7586e-38	down	yes	9.0291	8.5253	1.21234e-278	4.71275e-277	yes
MSTRG.11741	DNAH5	MSTRG.11741.1	NA	NA	NA	NA		0.61113	0.512751	5.83774	5.44474	0.0996129	-3.32752	1.22442e-39	4.14754e-38	down	yes	1.90082	2.08933	1.66492e-278	6.45534e-277	yes
MSTRG.4723	TUBB4B	XM_005625060.3;XM_022423524.1	GO:0003725(double-stranded RNA binding);GO:0003924(GTPase activity);GO:0005200(structural constituent of cytoskeleton);GO:0005525(GTP binding);GO:0005634(nucleus);GO:0005737(cytoplasm);GO:0005874(microtubule);GO:0007017(microtubule-based process);GO:0043209(myelin sheath);GO:0070062(extracellular exosome);GO:0070062(extracellular exosome)	04145(Phagosome);04540(Gap junction);05130(Pathogenic Escherichia coli infection);05130(Pathogenic Escherichia coli infection)	K07375	NA	tubulin beta-4B chain isoform X1 [Canis lupus familiaris]	43.0503	42.3554	195.661	187.255	0.22304	-2.16463	1.64034e-39	5.54206e-38	down	yes	1.77904	1.85314	1.7869e-278	6.9104e-277	yes
MSTRG.1709	LOC106558673	MSTRG.1709.1	NA	NA	NA	NA		6.3331	5.53984	0.418202	0.572561	11.9836	3.58299	2.01621e-39	6.79448e-38	up	yes	0.126775	0.181849	1.88021e-278	7.25258e-277	yes
MSTRG.713	MASTL	XM_843773.5;XM_022406238.1;XM_005616976.2	GO:0004674(protein serine/threonine kinase activity);GO:0005524(ATP binding);GO:0006468(protein phosphorylation);GO:0006468(protein phosphorylation)	NA	NA	NA	serine/threonine-protein kinase greatwall isoform X1 [Canis lupus familiaris]	0.411584	0.556684	4.32721	4.4707	0.110057	-3.18368	3.22773e-39	1.08493e-37	down	yes	0.365858	0.056851	7.10473e-278	2.7335e-276	yes
491155	RHBDL3	XM_005624825.3;XM_014116757.2	GO:0004252(serine-type endopeptidase activity);GO:0006508(proteolysis);GO:0016021(integral component of membrane);GO:0005509(calcium ion binding);GO:0005743(mitochondrial inner membrane);GO:0016485(protein processing);GO:0016485(protein processing)	NA	NA	NA	rhomboid-related protein 3 isoform X1 [Canis lupus familiaris]	0.016571	0.0228934	0.888554	0.724619	0.0244638	-5.35321	3.95875e-39	1.32724e-37	down	yes	0	0	1.14158e-277	4.38094e-276	yes
MSTRG.7216	CENPO	XM_005630204.3;XM_005630207.3;XM_022404516.1;XM_005630205.3;XM_005630211.3;XM_022404517.1;XM_022404518.1;XM_005630208.3	GO:0000776(kinetochore);GO:0005654(nucleoplasm);GO:0034508(centromere complex assembly);GO:0034508(centromere complex assembly)	NA	NA	NA	centromere protein O isoform X1 [Canis lupus familiaris]	1.13664	0.810442	10.2324	10.0149	0.096165	-3.37834	4.27372e-39	1.42919e-37	down	yes	3.31758	2.95287	1.62559e-277	6.22246e-276	yes
MSTRG.9674	FAM210B	XM_543063.5;MSTRG.9674.2	GO:0016021(integral component of membrane)	NA	NA	NA	protein FAM210B [Canis lupus familiaris]	46.8326	47.4534	11.5916	12.2327	3.95755	1.98461	5.18904e-39	1.73087e-37	up	yes	0	0.0284295	5.1875e-277	1.98062e-275	yes
609678	CENPM	XM_846986.5;XM_022424355.1;XM_014117314.2;XM_022424354.1;XM_005625822.3;XM_022424358.1;XM_022424357.1	GO:0000090(mitotic anaphase);GO:0000236(mitotic prometaphase);GO:0000777(condensed chromosome kinetochore);GO:0005654(nucleoplasm);GO:0005829(cytosol);GO:0007062(sister chromatid cohesion);GO:0034080(CENP-A containing nucleosome assembly);GO:0034080(CENP-A containing nucleosome assembly)	NA	NA	NA	centromere protein M isoform X2 [Canis lupus familiaris]	0.244801	0.342677	4.90968	4.71288	0.0610522	-4.03381	7.96706e-39	2.65077e-37	down	yes	0	0	9.5678e-276	3.64378e-274	yes
111096958	LOC111096958	XR_002628945.1	GO:0002377(immunoglobulin production);GO:0005615(extracellular space);GO:0006955(immune response)	NA	NA	NA	Ig heavy chain V region 186-1 [Pteropus alecto]	0	0	0.38525	0.441717	-inf	-inf	1.37785e-38	4.57272e-37	down	yes	1.96974	1.91619	1.21345e-274	4.60958e-273	yes
482674	TLL1	XM_539791.5	GO:0004222(metalloendopeptidase activity);GO:0005509(calcium ion binding);GO:0006508(proteolysis);GO:0008270(zinc ion binding)	NA	NA	NA	tolloid-like protein 1 [Canis lupus familiaris]	0.032668	0.048858	0.744286	0.814828	0.05229	-4.25732	1.88759e-38	6.2486e-37	down	yes	0	0	1.26355e-274	4.78775e-273	yes
MSTRG.4340	MEOX1	XM_005624420.3;XM_022422945.1;XM_022422946.1	GO:0000978(RNA polymerase II proximal promoter sequence-specific DNA binding);GO:0001046(core promoter sequence-specific DNA binding);GO:0001077(transcriptional activator activity, RNA polymerase II proximal promoter sequence-specific DNA binding);GO:0001757(somite specification);GO:0003682(chromatin binding);GO:0005634(nucleus);GO:0005737(cytoplasm);GO:0006366(transcription by RNA polymerase II)…	NA	NA	NA	homeobox protein MOX-1 isoform X2 [Canis lupus familiaris]	8.58176	7.26449	0.703138	0.913985	9.79904	3.29264	1.95057e-38	6.4408e-37	up	yes	0.545432	0.65717	1.29881e-273	4.90899e-272	yes
MSTRG.1479	CEMIP	XM_545884.7;MSTRG.1479.2;XM_022417003.1;XM_022417004.1;MSTRG.1479.6;MSTRG.1479.3;MSTRG.1479.1;MSTRG.1479.5;MSTRG.1479.4;MSTRG.1479.7	GO:0004415(hyalurononglucosaminidase activity);GO:0005540(hyaluronic acid binding);GO:0005783(endoplasmic reticulum);GO:0005886(plasma membrane);GO:0007605(sensory perception of sound);GO:0010800(positive regulation of peptidyl-threonine phosphorylation);GO:0030214(hyaluronan catabolic process);GO:0030335(positive regulation of cell migration);GO:0030665(clathrin-coated vesicle membrane);GO:00320…	NA	NA	NA	cell migration-inducing and hyaluronan-binding protein isoform X2 [Canis lupus familiaris]	114.156	125.063	23.2143	22.5431	5.22798	2.38625	2.27293e-38	7.4864e-37	up	yes	0.345399	0.32778	1.77173e-273	6.67961e-272	yes
MSTRG.12674		MSTRG.12674.1	NA	NA	NA	NA		0	0	8.63695	5.96594	-inf	-inf	3.22206e-38	1.0586e-36	down	yes	2.67597	2.37008	1.85491e-273	6.97568e-272	yes
MSTRG.6886	SFRP2	NM_001002987.2	GO:0001968(fibronectin binding);GO:0004930(G-protein coupled receptor activity);GO:0005178(integrin binding);GO:0005615(extracellular space);GO:0007186(G-protein coupled receptor signaling pathway);GO:0007267(cell-cell signaling);GO:0007275(multicellular organism development);GO:0016021(integral component of membrane);GO:0017147(Wnt-protein binding);GO:0030154(cell differentiation);GO:0031012(ext…	04310(Wnt signaling pathway)	K02176	NA	secreted frizzled-related protein 2 precursor [Sus scrofa]	371.018	352.683	1887.3	1797.23	0.196416	-2.34802	4.53656e-38	1.48675e-36	down	yes	0.673438	0.475036	7.00293e-273	2.62697e-271	yes
MSTRG.9839	SOX7	XM_022410143.1	GO:0003705(transcription factor activity, RNA polymerase II distal enhancer sequence-specific binding);GO:0005634(nucleus);GO:0005737(cytoplasm);GO:0006357(regulation of transcription by RNA polymerase II);GO:0043565(sequence-specific DNA binding);GO:0044212(transcription regulatory region DNA binding);GO:0045893(positive regulation of transcription, DNA-templated)	NA	NA	NA	transcription factor SOX-7 [Canis lupus familiaris]	0	0.019291	0.925755	1.04407	0.00979324	-6.674	5.859e-38	1.91056e-36	down	yes	0.534797	0.311412	1.23406e-272	4.61774e-271	yes
MSTRG.5506	EGR1	XM_846145.4	GO:0000122(negative regulation of transcription by RNA polymerase II);GO:0000977(RNA polymerase II regulatory region sequence-specific DNA binding);GO:0001077(transcriptional activator activity, RNA polymerase II proximal promoter sequence-specific DNA binding);GO:0005654(nucleoplasm);GO:0005737(cytoplasm);GO:0006366(transcription by RNA polymerase II);GO:0009749(response to glucose);GO:0030217(T…	04371(Apelin signaling pathway);04912(GnRH signaling pathway);04928(Parathyroid hormone synthesis, secretion and action);05020(Prion diseases);04933(AGE-RAGE signaling pathway in diabetic complications);05166(HTLV-I infection)	K09203	NA	early growth response protein 1 [Canis lupus familiaris]	32.2868	32.0964	143.491	151.843	0.218001	-2.19759	5.8621e-38	1.91056e-36	down	yes	0.0803634	0.160897	1.83464e-272	6.84797e-271	yes
489968	PRKCB	XM_022419944.1;XM_022419945.1	GO:0000166(nucleotide binding);GO:0001666(response to hypoxia);GO:0002250(adaptive immune response);GO:0002376(immune system process);GO:0003682(chromatin binding);GO:0004672(protein kinase activity);GO:0004674(protein serine/threonine kinase activity);GO:0004697(protein kinase C activity);GO:0005080(protein kinase C binding);GO:0005246(calcium channel regulator activity);GO:0005515(protein bindi…	04014(Ras signaling pathway);04015(Rap1 signaling pathway);04010(MAPK signaling pathway);04012(ErbB signaling pathway);04310(Wnt signaling pathway);04370(VEGF signaling pathway);04064(NF-kappa B signaling pathway);04066(HIF-1 signaling pathway);04020(Calcium signaling pathway);04070(Phosphatidylinositol signaling system);04071(Sphingolipid signaling pathway);04150(mTOR signaling pathway);04510(Fo…	K19662	EC:2.7.11.13	PREDICTED: protein kinase C beta type, partial [Ailuropoda melanoleuca]	1.63868	1.58237	0.0623755	0.130451	16.7044	4.06215	5.87348e-38	1.91056e-36	up	yes	34.9679	34.047	2.62835e-272	9.78622e-271	yes
MSTRG.1708	SRGN	XM_846674.5	GO:0005615(extracellular space);GO:0005794(Golgi apparatus);GO:0008626(granzyme-mediated apoptotic signaling pathway);GO:0016485(protein processing);GO:0030502(negative regulation of bone mineralization);GO:0033368(protease localization to mast cell secretory granule);GO:0033373(maintenance of protease location in mast cell secretory granule);GO:0033382(maintenance of granzyme B location in T cel…	NA	NA	NA	serglycin [Canis lupus familiaris]	52.4736	56.5707	10.6259	12.901	4.63486	2.21253	1.02929e-37	3.33983e-36	up	yes	0	0	2.10003e-271	7.79974e-270	yes
MSTRG.11824	IL1RAP	XM_005639833.2;XM_005639831.3;XR_002622485.1;XM_014110431.1;XM_022414095.1	GO:0007165(signal transduction);GO:0016021(integral component of membrane);GO:0004908(interleukin-1 receptor activity);GO:0019221(cytokine-mediated signaling pathway);GO:0019221(cytokine-mediated signaling pathway)	04010(MAPK signaling pathway);04060(Cytokine-cytokine receptor interaction);04659(Th17 cell differentiation);04750(Inflammatory mediator regulation of TRP channels);04750(Inflammatory mediator regulation of TRP channels)	K04723	NA	interleukin-1 receptor accessory protein isoform X2 [Canis lupus familiaris]	14.2069	13.9011	4.19217	3.94517	3.4542	1.78835	1.07851e-37	3.49092e-36	up	yes	0	0	3.39191e-270	1.25668e-268	yes
482575	E2F7	XM_022428117.1;XM_539692.6;XM_022428118.1;XM_022428114.1;XM_022428116.1	GO:0000977(RNA polymerase II regulatory region sequence-specific DNA binding);GO:0001047(core promoter binding);GO:0001227(transcriptional repressor activity, RNA polymerase II transcription regulatory region sequence-specific DNA binding);GO:0002040(sprouting angiogenesis);GO:0003714(transcription corepressor activity);GO:0005634(nucleus);GO:0005667(transcription factor complex);GO:0006351(trans…	NA	NA	NA	transcription factor E2F7 isoform X3 [Canis lupus familiaris]	0.504252	0.277815	5.23123	5.69256	0.071593	-3.80404	1.24153e-37	4.00868e-36	down	yes	0	0	1.18863e-269	4.39297e-268	yes
MSTRG.12529	SMC1A	XM_538049.5;XM_014111529.2;XR_002624286.1;XM_022415942.1;XR_002624287.1	GO:0003682(chromatin binding);GO:0005524(ATP binding);GO:0005634(nucleus);GO:0006281(DNA repair);GO:0007064(mitotic sister chromatid cohesion);GO:0000776(kinetochore);GO:0005654(nucleoplasm);GO:0005737(cytoplasm);GO:0007093(mitotic cell cycle checkpoint);GO:0009314(response to radiation);GO:0019827(stem cell population maintenance);GO:0030893(meiotic cohesin complex);GO:0032876(negative regulatio…	04110(Cell cycle);04114(Oocyte meiosis);04114(Oocyte meiosis)	K06636	NA	PREDICTED: structural maintenance of chromosomes protein 1A [Ailuropoda melanoleuca]	4.82332	4.5101	20.0768	19.2433	0.23737	-2.07479	1.49615e-37	4.81894e-36	down	yes	143.491	151.843	1.34237e-269	4.94895e-268	yes
MSTRG.9497	ID1	XM_847117.5	GO:0000122(negative regulation of transcription by RNA polymerase II);GO:0001886(endothelial cell morphogenesis);GO:0003700(DNA binding transcription factor activity);GO:0005654(nucleoplasm);GO:0005794(Golgi apparatus);GO:0006351(transcription, DNA-templated);GO:0007507(heart development);GO:0007623(circadian rhythm);GO:0030509(BMP signaling pathway);GO:0031648(protein destabilization);GO:0032963…	04015(Rap1 signaling pathway);04350(TGF-beta signaling pathway);04390(Hippo signaling pathway);04550(Signaling pathways regulating pluripotency of stem cells)	K04680	NA	DNA-binding protein inhibitor ID-1 [Canis lupus familiaris]	0.499216	0.416597	4.99079	6.38484	0.0805066	-3.63475	1.54325e-37	4.95844e-36	down	yes	0.053686	0.068005	4.63535e-269	1.70474e-267	yes
MSTRG.1317	ARRDC3	XM_022416727.1;XM_546029.6;XM_022416726.1	GO:0001659(temperature homeostasis);GO:0005768(endosome);GO:0005886(plasma membrane);GO:0031651(negative regulation of heat generation);GO:0031699(beta-3 adrenergic receptor binding);GO:0043588(skin development);GO:0044252(negative regulation of multicellular organismal metabolic process);GO:0051443(positive regulation of ubiquitin-protein transferase activity);GO:0060613(fat pad development);GO:…	04621(NOD-like receptor signaling pathway);04621(NOD-like receptor signaling pathway)	K20910	NA	PREDICTED: arrestin domain-containing protein 3 [Odobenus rosmarus divergens]	28.5922	30.725	7.59157	7.79766	3.85447	1.94653	1.79913e-37	5.76645e-36	up	yes	0	0	7.68108e-269	2.81796e-267	yes
474835	TCF19	XM_532065.6;XM_022425831.1	GO:0008270(zinc ion binding);GO:0008270(zinc ion binding)	NA	NA	NA	transcription factor 19 [Canis lupus familiaris]	0.901388	0.833411	6.9116	7.87899	0.117291	-3.09184	2.17369e-37	6.94998e-36	down	yes	0.009282	0.040107	2.60691e-268	9.54065e-267	yes
102152878	LOC102152878	XR_295773.3	GO:0005515(protein binding);GO:0005634(nucleus);GO:0005886(plasma membrane);GO:0006351(transcription, DNA-templated);GO:0006915(apoptotic process);GO:0008284(positive regulation of cell proliferation);GO:0030154(cell differentiation);GO:0040008(regulation of growth);GO:0042974(retinoic acid receptor binding);GO:0043066(negative regulation of apoptotic process);GO:0045596(negative regulation of ce…	NA	NA	NA	PREDICTED: melanoma antigen preferentially expressed in tumors isoform X1 [Mustela putorius furo]	0	0	0.335572	0.288139	-inf	-inf	2.41197e-37	7.69309e-36	down	yes	8.19312	8.64611	4.22453e-268	1.54231e-266	yes
MSTRG.10890	SNAI2	MSTRG.10890.1;NM_001097981.1	GO:0000790(nuclear chromatin);GO:0001078(transcriptional repressor activity, RNA polymerase II proximal promoter sequence-specific DNA binding);GO:0001649(osteoblast differentiation);GO:0003198(epithelial to mesenchymal transition involved in endocardial cushion formation);GO:0003273(cell migration involved in endocardial cushion formation);GO:0003682(chromatin binding);GO:0003705(transcription f…	04390(Hippo signaling pathway);04520(Adherens junction)	K05706	NA	zinc finger protein SNAI2 [Canis lupus dingo]	14.5226	15.3986	58.1331	60.454	0.252314	-1.98671	3.01576e-37	9.59553e-36	down	yes	21.7199	23.2659	4.46766e-268	1.62712e-266	yes
MSTRG.4585	CCL5	MSTRG.4585.1;NM_001003010.2	GO:0000165(MAPK cascade);GO:0004435(phosphatidylinositol phospholipase C activity);GO:0004672(protein kinase activity);GO:0005615(extracellular space);GO:0005737(cytoplasm);GO:0006816(calcium ion transport);GO:0006874(cellular calcium ion homeostasis);GO:0006887(exocytosis);GO:0006954(inflammatory response);GO:0007159(leukocyte cell-cell adhesion);GO:0007186(G-protein coupled receptor signaling p…	04668(TNF signaling pathway);04060(Cytokine-cytokine receptor interaction);04620(Toll-like receptor signaling pathway);04621(NOD-like receptor signaling pathway);04623(Cytosolic DNA-sensing pathway);04062(Chemokine signaling pathway);05323(Rheumatoid arthritis);05020(Prion diseases);05164(Influenza A);05168(Herpes simplex infection);05163(Human cytomegalovirus infection);05142(Chagas disease (Ame…	K12499	NA	C-C motif chemokine 5 [Canis lupus dingo]	14.5885	16.6704	0.113992	0.633254	41.8321	5.38654	3.94765e-37	1.25302e-35	up	yes	6.99852	7.78372	5.2625e-268	1.91196e-266	yes
482771	TBXAS1	XM_014119949.2;XM_539887.5;XM_005629559.2	GO:0004497(monooxygenase activity);GO:0004796(thromboxane-A synthase activity);GO:0005506(iron ion binding);GO:0016705(oxidoreductase activity, acting on paired donors, with incorporation or reduction of molecular oxygen);GO:0020037(heme binding);GO:0055114(oxidation-reduction process);GO:0055114(oxidation-reduction process)	00590(Arachidonic acid metabolism);04611(Platelet activation);04611(Platelet activation)	K01832	EC:5.3.99.5	thromboxane-A synthase isoform X1 [Canis lupus familiaris]	0.025467	0	1.50831	1.25204	0.00922602	-6.76008	6.74762e-37	2.13658e-35	down	yes	13.3585	11.3182	9.87016e-268	3.57734e-266	yes
MSTRG.5701	TNFSF15	XM_848586.4;MSTRG.5701.1;MSTRG.5701.2	GO:0005125(cytokine activity);GO:0005164(tumor necrosis factor receptor binding);GO:0005615(extracellular space);GO:0006955(immune response);GO:0016021(integral component of membrane)	04060(Cytokine-cytokine receptor interaction)	K05478	NA	tumor necrosis factor ligand superfamily member 15 [Canis lupus familiaris]	48.3327	43.8953	10.5292	10.1322	4.46378	2.15827	7.30613e-37	2.30786e-35	up	yes	30.7487	30.4923	1.57735e-267	5.70315e-266	yes
MSTRG.4881	OLFML2A	XM_005625372.2	GO:0005578(proteinaceous extracellular matrix);GO:0030198(extracellular matrix organization);GO:0042803(protein homodimerization activity);GO:0050840(extracellular matrix binding)	NA	NA	NA	olfactomedin-like protein 2A [Canis lupus familiaris]	0.174779	0.186525	1.65925	1.95438	0.0999838	-3.32216	7.34155e-37	2.31347e-35	down	yes	47.29	48.3298	2.24839e-267	8.10989e-266	yes
610155	ANKLE1	XM_022407358.1	GO:0004519(endonuclease activity);GO:0005634(nucleus);GO:0005639(integral component of nuclear inner membrane);GO:0005737(cytoplasm);GO:0006281(DNA repair);GO:0006611(protein export from nucleus);GO:0006998(nuclear envelope organization);GO:0008340(determination of adult lifespan);GO:0031490(chromatin DNA binding);GO:0033081(regulation of T cell differentiation in thymus);GO:0043249(erythrocyte m…	NA	NA	NA	ankyrin repeat and LEM domain-containing protein 1 [Canis lupus familiaris]	0.344883	0.333496	3.42868	3.00567	0.105431	-3.24563	7.65025e-37	2.40497e-35	down	yes	0	0	1.14999e-266	4.13804e-265	yes
111094915	LOC111094915	XR_002624488.1	NA	NA	NA	NA		1.90275	1.89813	0	0	inf	inf	7.95344e-37	2.4943e-35	up	yes	0.511754	0.258002	1.33035e-266	4.77557e-265	yes
MSTRG.5448	LMNB1	XM_531892.4;MSTRG.5448.2;MSTRG.5448.3;XM_005626470.1;XM_005626471.3;XM_005626472.3	GO:0005198(structural molecule activity);GO:0005637(nuclear inner membrane);GO:0005638(lamin filament);GO:0005654(nucleoplasm);GO:0016363(nuclear matrix);GO:0043274(phospholipase binding);GO:0043274(phospholipase binding)	04210(Apoptosis);04210(Apoptosis)	K07611	NA	PREDICTED: lamin-B1 isoform X1 [Panthera pardus]	11.5245	12.3396	44.4031	44.5784	0.268192	-1.89866	1.0233e-36	3.20154e-35	down	yes	0	0	2.53433e-266	9.07581e-265	yes
488930	THBS4	XM_005618172.3	GO:0001938(positive regulation of endothelial cell proliferation);GO:0001968(fibronectin binding);GO:0005178(integrin binding);GO:0005509(calcium ion binding);GO:0005515(protein binding);GO:0005518(collagen binding);GO:0005576(extracellular region);GO:0005578(proteinaceous extracellular matrix);GO:0005604(basement membrane);GO:0005615(extracellular space);GO:0005783(endoplasmic reticulum);GO:0006…	04151(PI3K-Akt signaling pathway);04512(ECM-receptor interaction);04145(Phagosome);04510(Focal adhesion);05165(Human papillomavirus infection);05144(Malaria)	K04659	NA	thrombospondin-4 [Canis lupus familiaris]	0	0	0.726725	1.10105	-inf	-inf	1.04926e-36	3.27496e-35	down	yes	6.36151	5.84966	3.29377e-265	1.17674e-263	yes
482378	TRIL	XM_005628670.3	GO:0001530(lipopolysaccharide binding);GO:0002718(regulation of cytokine production involved in immune response);GO:0034142(toll-like receptor 4 signaling pathway);GO:0046696(lipopolysaccharide receptor complex)	NA	NA	NA	TLR4 interactor with leucine rich repeats [Canis lupus familiaris]	0.221474	0.219556	1.95206	2.2905	0.103954	-3.26599	1.1958e-36	3.72347e-35	down	yes	0	0.015879	5.73875e-265	2.04537e-263	yes
MSTRG.2806	ELFN1	MSTRG.2806.1;XM_014114341.2;XM_022419809.1;XM_005621166.3	GO:0004864(protein phosphatase inhibitor activity);GO:0010923(negative regulation of phosphatase activity);GO:0016021(integral component of membrane);GO:0019902(phosphatase binding);GO:0030425(dendrite);GO:0050808(synapse organization);GO:0060076(excitatory synapse);GO:0070062(extracellular exosome);GO:0070062(extracellular exosome)	NA	NA	NA	protein ELFN1 [Canis lupus familiaris]	3.73238	3.81505	0.491219	0.42179	8.26655	3.04728	1.20197e-36	3.73381e-35	up	yes	3.94697	3.78492	1.16356e-264	4.13725e-263	yes
MSTRG.12270	DES	NM_001012394.1	GO:0005198(structural molecule activity);GO:0005882(intermediate filament);GO:0005916(fascia adherens);GO:0008092(cytoskeletal protein binding);GO:0014704(intercalated disc);GO:0030018(Z disc);GO:0031594(neuromuscular junction);GO:0042383(sarcolemma);GO:0042802(identical protein binding);GO:0045109(intermediate filament organization);GO:0070062(extracellular exosome)	05410(Hypertrophic cardiomyopathy (HCM));05412(Arrhythmogenic right ventricular cardiomyopathy (ARVC));05414(Dilated cardiomyopathy (DCM))	K07610	NA	desmin [Canis lupus familiaris]	0.651643	0.856843	8.47786	7.14671	0.0965457	-3.37264	1.29934e-36	4.02672e-35	down	yes	0.202826	0.187793	1.16924e-264	4.14762e-263	yes
MSTRG.12379	F11R	XM_022415322.1	GO:0001817(regulation of cytokine production);GO:0005886(plasma membrane);GO:0005923(bicellular tight junction);GO:0007155(cell adhesion);GO:0015630(microtubule cytoskeleton);GO:0016021(integral component of membrane);GO:0030165(PDZ domain binding);GO:0031032(actomyosin structure organization);GO:0034260(negative regulation of GTPase activity);GO:0043547(positive regulation of GTPase activity);GO…	04514(Cell adhesion molecules (CAMs));04530(Tight junction);04670(Leukocyte transendothelial migration)	K06089	NA	junctional adhesion molecule A [Canis lupus familiaris]	0.873261	1.04786	6.63901	6.80536	0.142894	-2.80698	1.37531e-36	4.25212e-35	down	yes	33.4548	30.8631	2.43758e-264	8.62637e-263	yes
MSTRG.3452	CHML;OPN3	XM_022421121.1;XR_002628375.1;XM_014115010.1;MSTRG.3452.7;XR_002628376.1	GO:0005092(GDP-dissociation inhibitor activity);GO:0005096(GTPase activator activity);GO:0005654(nucleoplasm);GO:0005737(cytoplasm);GO:0005829(cytosol);GO:0005968(Rab-protein geranylgeranyltransferase complex);GO:0006886(intracellular protein transport);GO:0007264(small GTPase mediated signal transduction);GO:0016491(oxidoreductase activity);GO:0017137(Rab GTPase binding);GO:0018344(protein geran…	NA	NA	NA	rab proteins geranylgeranyltransferase component A 2 [Canis lupus familiaris];LOW QUALITY PROTEIN: opsin-3, partial [Canis lupus familiaris]	2.59609	2.55989	7.96154	8.21641	0.318705	-1.64971	1.47406e-36	4.54669e-35	down	yes	19.5421	21.3191	4.07302e-264	1.43801e-262	yes
MSTRG.6521	GARS	MSTRG.6521.1	NA	NA	NA	NA		25.9279	12.0525	0	0	inf	inf	1.77016e-36	5.4472e-35	up	yes	0.925755	1.04407	6.36019e-263	2.24025e-261	yes
MSTRG.4753	AGPAT2	XM_005625094.3;XM_548370.7	GO:0001819(positive regulation of cytokine production);GO:0003841(1-acylglycerol-3-phosphate O-acyltransferase activity);GO:0005783(endoplasmic reticulum);GO:0006654(phosphatidic acid biosynthetic process);GO:0016021(integral component of membrane);GO:0046474(glycerophospholipid biosynthetic process);GO:0046474(glycerophospholipid biosynthetic process)	00561(Glycerolipid metabolism);00564(Glycerophospholipid metabolism);04072(Phospholipase D signaling pathway);04975(Fat digestion and absorption);04975(Fat digestion and absorption)	K13509	EC:2.3.1.51	1-acyl-sn-glycerol-3-phosphate acyltransferase beta isoform X2 [Canis lupus familiaris]	38.2222	43.0918	11.0348	10.1518	3.83799	1.94035	2.06734e-36	6.34677e-35	up	yes	0.543879	0.558762	8.44345e-263	2.96707e-261	yes
MSTRG.2031	SIAE	XM_853776.5;XM_022418154.1;XM_005619621.3;XM_005619620.3	GO:0001681(sialate O-acetylesterase activity);GO:0002682(regulation of immune system process);GO:0005615(extracellular space);GO:0005975(carbohydrate metabolic process);GO:0070062(extracellular exosome);GO:0070062(extracellular exosome)	NA	NA	NA	sialate O-acetylesterase isoform X1 [Canis lupus familiaris]	39.293	39.8457	10.7286	10.6026	3.71001	1.89142	2.6552e-36	8.13248e-35	up	yes	14.8309	18.5844	5.32406e-262	1.86653e-260	yes
MSTRG.6787	LOC102155235	XM_022427680.1;MSTRG.6787.1	GO:0042802(identical protein binding)	03030(DNA replication)	K10744	NA	LOW QUALITY PROTEIN: uncharacterized protein LOC102155235, partial [Canis lupus familiaris]	6.05348	5.44182	0.619959	0.369155	11.6218	3.53876	3.66518e-36	1.11997e-34	up	yes	25.1765	27.3964	1.06907e-261	3.73924e-260	yes
MSTRG.12431	FANCB	XM_003435457.5;XR_002624206.1;XR_002624203.1;XR_002624198.1;XR_002624197.1	GO:0043240(Fanconi anaemia nuclear complex);GO:0043240(Fanconi anaemia nuclear complex)	03460(Fanconi anemia pathway);03460(Fanconi anemia pathway)	K10889	NA	Fanconi anemia group B protein [Canis lupus familiaris]	0.0814021	0.0392614	0.873748	0.979553	0.0651074	-3.94104	3.98401e-36	1.21457e-34	down	yes	0	0.0113623	2.51336e-261	8.77047e-260	yes
485015	ADGRE1	NM_001038668.1;XM_005632337.2	GO:0004930(G-protein coupled receptor activity);GO:0005509(calcium ion binding);GO:0007166(cell surface receptor signaling pathway);GO:0007186(G-protein coupled receptor signaling pathway);GO:0009897(external side of plasma membrane);GO:0016021(integral component of membrane);GO:0016021(integral component of membrane)	NA	NA	NA	adhesion G protein-coupled receptor E1 precursor [Canis lupus familiaris]	0	0	0.5218	0.492145	-inf	-inf	4.28356e-36	1.30286e-34	down	yes	29.5705	29.9716	3.13966e-261	1.09305e-259	yes
MSTRG.203	CENPW	XM_003638784.4	GO:0000776(kinetochore);GO:0003677(DNA binding);GO:0007059(chromosome segregation);GO:0051382(kinetochore assembly)	NA	NA	NA	centromere protein W [Canis lupus familiaris]	0.474218	0.46035	9.72515	13.1383	0.040876	-4.6126	4.34298e-36	1.31787e-34	down	yes	0	0	3.29236e-259	1.14356e-257	yes
MSTRG.11799	EPHB3	XM_545232.6	GO:0001525(angiogenesis);GO:0001655(urogenital system development);GO:0005003(ephrin receptor activity);GO:0005524(ATP binding);GO:0005887(integral component of plasma membrane);GO:0007413(axonal fasciculation);GO:0008046(axon guidance receptor activity);GO:0016477(cell migration);GO:0018108(peptidyl-tyrosine phosphorylation);GO:0021952(central nervous system projection neuron axonogenesis);GO:00…	04360(Axon guidance)	K05112	EC:2.7.10.1	LOW QUALITY PROTEIN: ephrin type-B receptor 3 [Balaenoptera acutorostrata scammoni]	9.03638	8.27022	34.957	31.6552	0.259811	-1.94446	4.99311e-36	1.51166e-34	down	yes	0.127909	0.10995	4.941e-259	1.71223e-257	yes
490474	SYT4	XM_547596.6;XM_022421433.1	GO:0005509(calcium ion binding);GO:0005544(calcium-dependent phospholipid binding);GO:0005886(plasma membrane);GO:0006906(vesicle fusion);GO:0016021(integral component of membrane);GO:0017158(regulation of calcium ion-dependent exocytosis);GO:0019905(syntaxin binding);GO:0030276(clathrin binding);GO:0043005(neuron projection);GO:0043231(intracellular membrane-bounded organelle);GO:0048471(perinuc…	NA	NA	NA	Synaptotagmin-4, partial [Pteropus alecto]	3.51632	3.50135	0.484691	0.446889	7.53309	2.91324	5.22044e-36	1.57684e-34	up	yes	2.96996	2.56845	7.41032e-259	2.56203e-257	yes
MSTRG.6515	MTURN	XR_001317635.1	GO:0007275(multicellular organism development)	NA	NA	NA	PREDICTED: maturin [Chlorocebus sabaeus]	9.66174	9.85398	2.34403	2.1142	4.37745	2.13009	9.33682e-36	2.81371e-34	up	yes	0	0	1.14687e-258	3.95603e-257	yes
MSTRG.1602	SEL1L3	XM_005618651.3;XR_002625386.1	GO:0005654(nucleoplasm);GO:0016021(integral component of membrane);GO:0016021(integral component of membrane)	NA	NA	NA	protein sel-1 homolog 3 [Canis lupus familiaris]	7.44913	6.92777	1.03446	0.96362	7.19535	2.84707	1.11632e-35	3.35638e-34	up	yes	0	0	5.17275e-258	1.78021e-256	yes
MSTRG.11889	LOC102152648	XM_014110500.2	GO:0003924(GTPase activity);GO:0005200(structural constituent of cytoskeleton);GO:0005525(GTP binding);GO:0005737(cytoplasm);GO:0005874(microtubule);GO:0007017(microtubule-based process)	04145(Phagosome);04540(Gap junction)	K07375	NA	tubulin beta-4B chain-like [Canis lupus familiaris]	0	0	0.523489	0.483221	-inf	-inf	1.17754e-35	3.53234e-34	down	yes	6.58851	7.06114	8.25953e-257	2.83602e-255	yes
491240	SAPCD2	XM_548361.6;XR_001316937.2	GO:0005730(nucleolus);GO:0005737(cytoplasm);GO:0005737(cytoplasm)	NA	NA	NA	suppressor APC domain-containing protein 2 [Canis lupus familiaris]	0.135134	0.06303	1.74964	1.84742	0.0550905	-4.18205	1.18322e-35	3.54129e-34	down	yes	19.7745	20.7571	9.10246e-257	3.11832e-255	yes
MSTRG.8918	ADM	NM_001003183.1	GO:0005179(hormone activity);GO:0005576(extracellular region)	04270(Vascular smooth muscle contraction)	K12333	NA	ADM [Canis lupus dingo]	156.882	157.526	37.9051	36.7961	4.20887	2.07343	1.2401e-35	3.70307e-34	up	yes	0	0.015343	1.39113e-256	4.75487e-255	yes
478349	ZWILCH	XM_022412652.1	GO:0007093(mitotic cell cycle checkpoint);GO:1990423(RZZ complex)	NA	NA	NA	LOW QUALITY PROTEIN: protein zwilch homolog [Canis lupus familiaris]	0.938163	0.789493	6.52616	6.71962	0.130431	-2.93864	2.00128e-35	5.96245e-34	down	yes	39.981	37.7216	2.08798e-256	7.1205e-255	yes
MSTRG.2678	CCL24	XM_022419479.1;NM_001003967.1	GO:0001938(positive regulation of endothelial cell proliferation);GO:0002548(monocyte chemotaxis);GO:0005615(extracellular space);GO:0006954(inflammatory response);GO:0007010(cytoskeleton organization);GO:0007186(G-protein coupled receptor signaling pathway);GO:0008009(chemokine activity);GO:0008360(regulation of cell shape);GO:0030593(neutrophil chemotaxis);GO:0030838(positive regulation of acti…	04060(Cytokine-cytokine receptor interaction);04062(Chemokine signaling pathway);04062(Chemokine signaling pathway)	K21097	NA	C-C motif chemokine 24 precursor [Canis lupus familiaris]	2.47376	3.14149	0.086285	0.136776	25.1736	4.65384	2.14819e-35	6.38562e-34	up	yes	0.888066	0.546381	2.83027e-256	9.62997e-255	yes
MSTRG.2501	CENPN	XM_536770.5;XM_022419149.1;XM_014113992.2;XM_014113993.2	GO:0000775(chromosome, centromeric region);GO:0007059(chromosome segregation);GO:0034508(centromere complex assembly);GO:0034508(centromere complex assembly)	NA	NA	NA	centromere protein N isoform X3 [Canis lupus familiaris]	0.536548	0.981143	8.70303	9.39021	0.0838817	-3.5755	2.43797e-35	7.23063e-34	down	yes	0	0.0073718	3.56044e-256	1.2087e-254	yes
611329	RASGRP3	XM_005630324.3;XM_005630325.3;XM_005630323.3;XM_005630322.3;XM_022404625.1;XM_014120503.2	GO:0005088(Ras guanyl-nucleotide exchange factor activity);GO:0005096(GTPase activator activity);GO:0005509(calcium ion binding);GO:0007265(Ras protein signal transduction);GO:0017016(Ras GTPase binding);GO:0019900(kinase binding);GO:0032045(guanyl-nucleotide exchange factor complex);GO:0043547(positive regulation of GTPase activity);GO:0048471(perinuclear region of cytoplasm);GO:0048471(perinucl…	04014(Ras signaling pathway);04015(Rap1 signaling pathway);04010(MAPK signaling pathway);04662(B cell receptor signaling pathway);05200(Pathways in cancer);05200(Pathways in cancer)	K12362	NA	ras guanyl-releasing protein 3 [Canis lupus familiaris]	0.210183	0.244164	1.93556	2.29862	0.107304	-3.22022	2.83114e-35	8.37774e-34	down	yes	0.136362	0.220115	5.17128e-256	1.75158e-254	yes
MSTRG.3857	POLE2	XM_846123.5;XM_022421978.1	GO:0003677(DNA binding);GO:0003887(DNA-directed DNA polymerase activity);GO:0005634(nucleus);GO:0006261(DNA-dependent DNA replication);GO:0071897(DNA biosynthetic process);GO:0071897(DNA biosynthetic process)	00230(Purine metabolism);00240(Pyrimidine metabolism);03030(DNA replication);03410(Base excision repair);03420(Nucleotide excision repair);05166(HTLV-I infection);05166(HTLV-I infection)	K02325	EC:2.7.7.7	DNA polymerase epsilon subunit 2 isoform X1 [Canis lupus familiaris]	0.833447	0.321792	12.1615	14.3325	0.0436038	-4.5194	2.92335e-35	8.63114e-34	down	yes	0.421463	0.351015	4.99844e-255	1.68922e-253	yes
MSTRG.7113	SORBS2	XM_022404196.1;XM_022404184.1;XM_014120128.2;XM_022404218.1;XM_022404190.1;XM_022404217.1;XM_022404213.1;XM_022404206.1;XM_022404187.1;XM_022404197.1;XM_022404216.1;MSTRG.7113.35;XM_022404198.1;XM_014120130.2;XM_014120127.2;XM_022404200.1;XM_022404193.1;XM_022404201.1;XM_022404205.1;XM_022404199.1;MSTRG.7113.34;XM_022404189.1;XM_014120129.2;XM_022404192.1;XM_022404210.1;XM_022404204.1;XM_02240420…	GO:0007015(actin filament organization);GO:0007155(cell adhesion);GO:0016477(cell migration);GO:0046872(metal ion binding);GO:0046872(metal ion binding)	04520(Adherens junction);04910(Insulin signaling pathway);03320(PPAR signaling pathway);03320(PPAR signaling pathway)	K06086	NA	sorbin and SH3 domain-containing protein 2 isoform X18 [Canis lupus familiaris]	0.10561	0.120029	0.996533	0.919596	0.117758	-3.08611	4.17234e-35	1.22911e-33	down	yes	1.57324	1.32693	5.13166e-255	1.73035e-253	yes
MSTRG.1166	C1QB	XM_544507.5	GO:0005581(collagen trimer);GO:0042803(protein homodimerization activity);GO:0048839(inner ear development);GO:0070062(extracellular exosome);GO:0072562(blood microparticle)	04610(Complement and coagulation cascades);05322(Systemic lupus erythematosus);05020(Prion diseases);05133(Pertussis);05150(Staphylococcus aureus infection);05142(Chagas disease (American trypanosomiasis))	K03987	NA	complement C1q subcomponent subunit B [Canis lupus familiaris]	0	0	1.83265	1.78636	-inf	-inf	4.59119e-35	1.34946e-33	down	yes	24.7453	25.6134	1.73645e-254	5.84204e-253	yes
486489	TESPA1	XM_005636723.2;XM_543615.5;XM_022411205.1	GO:0005102(receptor binding);GO:0005102(receptor binding)	NA	NA	NA	protein TESPA1 isoform X1 [Canis lupus familiaris]	0.0202752	0	0.903852	1.0731	0.0102558	-6.60742	4.90836e-35	1.43946e-33	down	yes	11.5182	11.4394	2.07749e-254	6.97378e-253	yes
MSTRG.8417	TMEM59L	XM_847167.5;MSTRG.8417.2	GO:0016021(integral component of membrane)	NA	NA	NA	transmembrane protein 59-like [Canis lupus familiaris]	59.3631	61.7132	15.2176	10.2784	4.74884	2.24757	5.02891e-35	1.47152e-33	up	yes	5.32241	5.0681	5.27804e-254	1.76779e-252	yes
100855664	E2F2	XM_005617814.2	GO:0003677(DNA binding);GO:0003700(DNA binding transcription factor activity);GO:0005634(nucleus);GO:0005667(transcription factor complex);GO:0006351(transcription, DNA-templated);GO:0006355(regulation of transcription, DNA-templated)	04110(Cell cycle);04218(Cellular senescence);05200(Pathways in cancer);05206(MicroRNAs in cancer);05212(Pancreatic cancer);05225(Hepatocellular carcinoma);05226(Gastric cancer);05214(Glioma);05220(Chronic myeloid leukemia);05218(Melanoma);05219(Bladder cancer);05215(Prostate cancer);05224(Breast cancer);05222(Small cell lung cancer);05223(Non-small cell lung cancer);04934(Cushing syndrome);05166(…	K09389	NA	transcription factor E2F2 [Canis lupus familiaris]	0	0	0.425961	0.430238	-inf	-inf	5.89063e-35	1.71983e-33	down	yes	12.1395	13.0835	9.62676e-254	3.21714e-252	yes
489383	CD3G	XM_014113380.2;XM_005619711.3	GO:0004888(transmembrane signaling receptor activity);GO:0007163(establishment or maintenance of cell polarity);GO:0007166(cell surface receptor signaling pathway);GO:0015031(protein transport);GO:0016021(integral component of membrane);GO:0042105(alpha-beta T cell receptor complex);GO:0046982(protein heterodimerization activity);GO:0070228(regulation of lymphocyte apoptotic process);GO:0070228(r…	04640(Hematopoietic cell lineage);04660(T cell receptor signaling pathway);04658(Th1 and Th2 cell differentiation);04659(Th17 cell differentiation);05166(HTLV-I infection);05162(Measles);05142(Chagas disease (American trypanosomiasis));05142(Chagas disease (American trypanosomiasis))	K06452	NA	T-cell surface glycoprotein CD3 gamma chain [Canis lupus familiaris]	5.29922	5.76931	0.325751	0.208203	20.7294	4.37361	6.15546e-35	1.79315e-33	up	yes	0.276113	0.319408	1.26575e-253	4.22056e-252	yes
MSTRG.7639	LRRC17	XM_003432297.4	GO:0005615(extracellular space);GO:0045671(negative regulation of osteoclast differentiation);GO:0048539(bone marrow development)	NA	NA	NA	leucine-rich repeat-containing protein 17 [Canis lupus familiaris]	2.97352	2.47709	20.923	20.5106	0.13155	-2.92631	7.58766e-35	2.20547e-33	down	yes	25.8747	27.2455	1.83115e-253	6.09232e-252	yes
491825	CYBB	NM_001100291.1	GO:0005739(mitochondrion);GO:0006954(inflammatory response);GO:0009055(electron transfer activity);GO:0016175(superoxide-generating NADPH oxidase activity);GO:0020037(heme binding);GO:0042554(superoxide anion generation);GO:0043020(NADPH oxidase complex);GO:0045087(innate immune response);GO:0045730(respiratory burst);GO:0046982(protein heterodimerization activity);GO:0050660(flavin adenine dinuc…	04066(HIF-1 signaling pathway);04145(Phagosome);04216(Ferroptosis);04217(Necroptosis);04621(NOD-like receptor signaling pathway);04670(Leukocyte transendothelial migration);04933(AGE-RAGE signaling pathway in diabetic complications);05140(Leishmaniasis)	K21421	EC:1.-.-.-	cytochrome b-245, beta polypeptide [Canis lupus familiaris]	0	0	1.60616	1.11358	-inf	-inf	7.81954e-35	2.26784e-33	down	yes	0.085954	0.058389	2.0457e-253	6.79107e-252	yes
MSTRG.5732	TUBB	XM_532060.6	GO:0003924(GTPase activity);GO:0005200(structural constituent of cytoskeleton);GO:0005525(GTP binding);GO:0005737(cytoplasm);GO:0005874(microtubule);GO:0007017(microtubule-based process)	04145(Phagosome);04540(Gap junction);05130(Pathogenic Escherichia coli infection)	K07375	NA	PREDICTED: tubulin beta chain isoform X1 [Jaculus jaculus]	97.6803	97.6285	444.52	452.565	0.217715	-2.19949	8.04648e-35	2.32851e-33	down	yes	0.330133	0.372879	2.45471e-253	8.1309e-252	yes
MSTRG.11809	ETV5	XM_005639799.3;XM_022414125.1	GO:0000977(RNA polymerase II regulatory region sequence-specific DNA binding);GO:0000981(RNA polymerase II transcription factor activity, sequence-specific DNA binding);GO:0001228(transcriptional activator activity, RNA polymerase II transcription regulatory region sequence-specific DNA binding);GO:0005634(nucleus);GO:0005654(nucleoplasm);GO:0005886(plasma membrane);GO:0006357(regulation of trans…	05202(Transcriptional misregulation in cancers);05215(Prostate cancer);05215(Prostate cancer)	K15593	NA	ETS translocation variant 5 isoform X1 [Sus scrofa]	13.2328	13.29	2.95118	2.85328	4.56939	2.192	9.14139e-35	2.63953e-33	up	yes	12.3012	14.1425	2.59667e-253	8.58216e-252	yes
MSTRG.6522	AQP1	NM_001003130.1	GO:0003094(glomerular filtration);GO:0003097(renal water transport);GO:0005223(intracellular cGMP activated cation channel activity);GO:0005267(potassium channel activity);GO:0005372(water transmembrane transporter activity);GO:0005634(nucleus);GO:0005737(cytoplasm);GO:0005886(plasma membrane);GO:0005887(integral component of plasma membrane);GO:0005903(brush border);GO:0006182(cGMP biosynthetic …	04924(Renin secretion);04976(Bile secretion);04964(Proximal tubule bicarbonate reclamation)	K09864	NA	aquaporin-1 [Canis lupus familiaris]	0	0	2.04854	2.02463	-inf	-inf	1.22302e-34	3.52363e-33	down	yes	0.741511	0.659381	2.74266e-253	9.04475e-252	yes
MSTRG.7526	CTSS	NM_001002938.2;MSTRG.7526.1;XM_005630608.3	GO:0001968(fibronectin binding);GO:0002250(adaptive immune response);GO:0004197(cysteine-type endopeptidase activity);GO:0005518(collagen binding);GO:0005615(extracellular space);GO:0005764(lysosome);GO:0010447(response to acidic pH);GO:0016485(protein processing);GO:0030574(collagen catabolic process);GO:0034769(basement membrane disassembly);GO:0043236(laminin binding);GO:0043394(proteoglycan b…	04145(Phagosome);04142(Lysosome);04210(Apoptosis);04612(Antigen processing and presentation);05152(Tuberculosis);05152(Tuberculosis)	K01368	EC:3.4.22.27	cathepsin S isoform X1 [Canis lupus familiaris]	0.766994	0.724438	5.88231	6.31225	0.122303	-3.03147	1.35012e-34	3.88131e-33	down	yes	0.019676	0.018088	9.40308e-253	3.09415e-251	yes
MSTRG.10390	LOC100856405	XM_003639960.4	GO:0003924(GTPase activity);GO:0005200(structural constituent of cytoskeleton);GO:0005525(GTP binding);GO:0005881(cytoplasmic microtubule);GO:0007017(microtubule-based process)	04145(Phagosome);04210(Apoptosis);04530(Tight junction);04540(Gap junction)	K07374	NA	Tubulin alpha-1C chain [Pteropus alecto]	107.208	101.105	468.92	472.261	0.221331	-2.17572	1.79384e-34	5.14561e-33	down	yes	0.144707	0.033884	2.60577e-252	8.55572e-251	yes
MSTRG.6549	DNAJB9	XM_532518.6;XM_005628728.3;XM_003431935.4	GO:0005783(endoplasmic reticulum);GO:0030433(ubiquitin-dependent ERAD pathway);GO:0051787(misfolded protein binding);GO:0070062(extracellular exosome);GO:0070062(extracellular exosome)	NA	NA	NA	dnaJ homolog subfamily B member 9 [Canis lupus familiaris]	107.571	108.171	25.5658	27.5904	4.05864	2.02099	1.83519e-34	5.25274e-33	up	yes	1.4615	1.32815	1.74319e-251	5.71104e-250	yes
612806	CAMTA1	XM_014113887.2;XM_022418996.1;XM_022418999.1;XM_022418997.1;XM_014113889.2;XM_014113892.2;XM_005620471.3;XM_014113890.2;XM_022418994.1;XM_014113888.2;XM_022419000.1	GO:0003677(DNA binding);GO:0005634(nucleus);GO:0001077(transcriptional activator activity, RNA polymerase II proximal promoter sequence-specific DNA binding);GO:0005737(cytoplasm);GO:0006366(transcription by RNA polymerase II);GO:0043565(sequence-specific DNA binding);GO:0045944(positive regulation of transcription by RNA polymerase II);GO:0050885(neuromuscular process controlling balance);GO:000…	NA	NA	NA	calmodulin-binding transcription activator 1 isoform X10 [Canis lupus familiaris]	1.20264	1.19016	0.151361	0.0973781	9.61971	3.26599	2.71513e-34	7.75438e-33	up	yes	0.640384	0.493682	4.53453e-251	1.48237e-249	yes
482985	MATN3	XM_022404478.1	GO:0005509(calcium ion binding);GO:0005578(proteinaceous extracellular matrix)	NA	NA	NA	matrilin-3 [Canis lupus familiaris]	0.184157	0.124937	2.1515	2.34768	0.0686999	-3.86355	3.42461e-34	9.7594e-33	down	yes	26.9939	28.4652	1.50785e-250	4.91855e-249	yes
MSTRG.5015	LGR5	XM_014117119.2	GO:0001942(hair follicle development);GO:0004888(transmembrane signaling receptor activity);GO:0004930(G-protein coupled receptor activity);GO:0005887(integral component of plasma membrane);GO:0007186(G-protein coupled receptor signaling pathway);GO:0009994(oocyte differentiation);GO:0032588(trans-Golgi network membrane);GO:0042127(regulation of cell proliferation);GO:0048839(inner ear developmen…	NA	NA	NA	LOW QUALITY PROTEIN: leucine-rich repeat-containing G-protein coupled receptor 5 [Canis lupus familiaris]	0.207899	0.214715	2.28639	2.29289	0.0922883	-3.43771	3.84913e-34	1.09454e-32	down	yes	0.217984	0.11533	1.71242e-250	5.57371e-249	yes
100688270	INPP5D	XM_005635865.3	GO:0004445(inositol-polyphosphate 5-phosphatase activity);GO:0005622(intracellular);GO:0008340(determination of adult lifespan);GO:0009968(negative regulation of signal transduction);GO:0016064(immunoglobulin mediated immune response);GO:0017124(SH3 domain binding);GO:0030889(negative regulation of B cell proliferation);GO:0034594(phosphatidylinositol trisphosphate phosphatase activity);GO:003555…	00562(Inositol phosphate metabolism);04070(Phosphatidylinositol signaling system);04662(B cell receptor signaling pathway);04664(Fc epsilon RI signaling pathway);04666(Fc gamma R-mediated phagocytosis)	K03084	EC:3.1.3.86	LOW QUALITY PROTEIN: phosphatidylinositol 3,4,5-trisphosphate 5-phosphatase 1 [Canis lupus familiaris]	0	0	0.479583	0.365799	-inf	-inf	4.22338e-34	1.19836e-32	down	yes	6.2135	6.16551	2.66071e-250	8.64154e-249	yes
MSTRG.2139	MMP1	XM_546546.6	GO:0004222(metalloendopeptidase activity);GO:0005509(calcium ion binding);GO:0006508(proteolysis);GO:0008270(zinc ion binding);GO:0031012(extracellular matrix)	04657(IL-17 signaling pathway);03320(PPAR signaling pathway);04926(Relaxin signaling pathway);05200(Pathways in cancer);05219(Bladder cancer);05323(Rheumatoid arthritis)	K01388	EC:3.4.24.7	interstitial collagenase [Canis lupus familiaris]	1.0325	0.930993	0	0	inf	inf	5.26544e-34	1.49081e-32	up	yes	0.323325	0.249649	7.49e-250	2.42737e-248	yes
487958	ZPLD1	XM_022413908.1;XM_022413912.1;XR_002622295.1;XM_022413910.1;XM_022413911.1	GO:0016021(integral component of membrane);GO:0016021(integral component of membrane)	NA	NA	NA	zona pellucida-like domain-containing protein 1 isoform X1 [Canis lupus familiaris]	0	0	0.77782	0.467891	-inf	-inf	5.69909e-34	1.61012e-32	down	yes	0	0	8.88409e-250	2.87297e-248	yes
MSTRG.5285	EPAS1	MSTRG.5285.2;XM_022424681.1;XM_005626080.3	GO:0000981(RNA polymerase II transcription factor activity, sequence-specific DNA binding);GO:0001077(transcriptional activator activity, RNA polymerase II proximal promoter sequence-specific DNA binding);GO:0001525(angiogenesis);GO:0001892(embryonic placenta development);GO:0001974(blood vessel remodeling);GO:0002027(regulation of heart rate);GO:0005667(transcription factor complex);GO:0005737(c…	05200(Pathways in cancer);05211(Renal cell carcinoma);05211(Renal cell carcinoma)	K09095	NA	endothelial PAS domain-containing protein 1 [Canis lupus dingo]	124.017	117.523	27.0572	26.0163	4.55104	2.18619	5.71656e-34	1.61158e-32	up	yes	1.88314	1.62057	1.68879e-249	5.44952e-248	yes
403764	CD86	NM_001003146.2;XM_014110137.2;XM_014110138.2	GO:0009897(external side of plasma membrane);GO:0016021(integral component of membrane);GO:0034138(toll-like receptor 3 signaling pathway);GO:0042102(positive regulation of T cell proliferation);GO:0042113(B cell activation);GO:0043231(intracellular membrane-bounded organelle);GO:0051607(defense response to virus);GO:0070062(extracellular exosome);GO:0071222(cellular response to lipopolysaccharid…	04514(Cell adhesion molecules (CAMs));04620(Toll-like receptor signaling pathway);04672(Intestinal immune network for IgA production);05202(Transcriptional misregulation in cancers);05322(Systemic lupus erythematosus);05323(Rheumatoid arthritis);05320(Autoimmune thyroid disease);05330(Allograft rejection);05332(Graft-versus-host disease);05416(Viral myocarditis);04940(Type I diabetes mellitus);05…	K05413	NA	T-lymphocyte activation antigen CD86 isoform X1 [Canis lupus familiaris]	0	0	0.665435	0.646926	-inf	-inf	6.69337e-34	1.8829e-32	down	yes	0	0	1.75905e-249	5.66407e-248	yes
MSTRG.3728	FBLN5	XM_022421774.1;XM_537350.6;MSTRG.3728.2;MSTRG.3728.1	GO:0005178(integrin binding);GO:0005509(calcium ion binding);GO:0005615(extracellular space);GO:0008022(protein C-terminus binding);GO:0034394(protein localization to cell surface);GO:0042803(protein homodimerization activity);GO:0046903(secretion);GO:0048251(elastic fiber assembly);GO:0070062(extracellular exosome);GO:0071953(elastic fiber);GO:2000121(regulation of removal of superoxide radicals…	NA	NA	NA	fibulin-5 isoform X1 [Canis lupus familiaris]	46.7846	50.413	13.6775	13.2958	3.60347	1.84938	7.98869e-34	2.24248e-32	up	yes	2.14116	1.86245	2.74949e-249	8.8343e-248	yes
MSTRG.10068	RPL6	XM_014108068.2;XM_014108069.2;XM_005636249.2;XM_022410383.1	GO:0000027(ribosomal large subunit assembly);GO:0002181(cytoplasmic translation);GO:0003735(structural constituent of ribosome);GO:0022625(cytosolic large ribosomal subunit);GO:0022625(cytosolic large ribosomal subunit)	03010(Ribosome);03010(Ribosome)	K02934	NA	60S ribosomal protein L6 isoform X2 [Canis lupus familiaris]	852.608	957.049	183.387	194.735	4.7859	2.25879	8.04333e-34	2.25299e-32	up	yes	0.137949	0.126309	3.24748e-249	1.04121e-247	yes
490755	SLC8A3	XM_022422172.1;XM_022422174.1;XM_014116015.2;XM_022422173.1	GO:0002244(hematopoietic progenitor cell differentiation);GO:0005432(calcium:sodium antiporter activity);GO:0005741(mitochondrial outer membrane);GO:0005789(endoplasmic reticulum membrane);GO:0005887(integral component of plasma membrane);GO:0006851(mitochondrial calcium ion transmembrane transport);GO:0007154(cell communication);GO:0007612(learning);GO:0007613(memory);GO:0014819(regulation of sk…	04371(Apelin signaling pathway);04020(Calcium signaling pathway);04022(cGMP - PKG signaling pathway);04974(Protein digestion and absorption);04740(Olfactory transduction);04740(Olfactory transduction)	K05849	NA	sodium/calcium exchanger 3 isoform X1 [Canis lupus familiaris]	1.97134	2.00702	0.187271	0.0840501	14.6629	3.8741	1.19649e-33	3.34431e-32	up	yes	12.7798	9.93213	6.26872e-249	2.00559e-247	yes
482485	GJA4	XM_005628971.3;XM_005628972.3	GO:0001568(blood vessel development);GO:0005922(connexin complex);GO:0007154(cell communication);GO:0016021(integral component of membrane);GO:0016021(integral component of membrane)	NA	NA	NA	gap junction alpha-4 protein [Canis lupus familiaris]	0	0	1.16333	0.951139	-inf	-inf	1.84693e-33	5.15135e-32	down	yes	1.14359	1.02268	1.25351e-248	4.0019e-247	yes
491868	SUV39H1	XM_548987.6	GO:0000122(negative regulation of transcription by RNA polymerase II);GO:0000183(chromatin silencing at rDNA);GO:0005677(chromatin silencing complex);GO:0006974(cellular response to DNA damage stimulus);GO:0008270(zinc ion binding);GO:0033553(rDNA heterochromatin);GO:0046974(histone methyltransferase activity (H3-K9 specific));GO:0047485(protein N-terminus binding);GO:0051567(histone H3-K9 methyl…	00310(Lysine degradation)	K11419	EC:2.1.1.43	histone-lysine N-methyltransferase SUV39H1 [Canis lupus familiaris]	0.425528	0.692083	5.49451	5.26679	0.103855	-3.26736	1.88662e-33	5.25089e-32	down	yes	0	0.020274	2.25768e-248	7.19246e-247	yes
MSTRG.6819	NTN4	XM_532655.5;MSTRG.6819.1;XM_022403344.1;MSTRG.6819.2;XM_022403343.1	GO:0005604(basement membrane);GO:0016322(neuron remodeling);GO:0043237(laminin-1 binding);GO:0060668(regulation of branching involved in salivary gland morphogenesis by extracellular matrix-epithelial cell signaling);GO:0060668(regulation of branching involved in salivary gland morphogenesis by extracellular matrix-epithelial cell signaling)	04360(Axon guidance);04360(Axon guidance)	K06845	NA	netrin-4 isoform X1 [Canis lupus familiaris]	18.8507	17.6245	5.24526	5.82121	3.29601	1.72072	2.37814e-33	6.60487e-32	up	yes	54.6314	57.2352	5.84166e-248	1.85708e-246	yes
490084	CHTF18	XM_022420686.1	GO:0005524(ATP binding);GO:0005654(nucleoplasm);GO:0005737(cytoplasm);GO:0016020(membrane)	NA	NA	NA	LOW QUALITY PROTEIN: chromosome transmission fidelity protein 18 homolog [Canis lupus familiaris]	0.347584	0.242908	2.6912	2.82079	0.107129	-3.22258	2.48267e-33	6.88061e-32	down	yes	0.050274	0.0727888	1.26404e-247	4.00991e-246	yes
479019	TARSL2	XM_536172.6	GO:0003723(RNA binding);GO:0004829(threonine-tRNA ligase activity);GO:0005524(ATP binding);GO:0005737(cytoplasm);GO:0006435(threonyl-tRNA aminoacylation)	00970(Aminoacyl-tRNA biosynthesis)	K01868	EC:6.1.1.3	probable threonine--tRNA ligase 2, cytoplasmic isoform X2 [Canis lupus familiaris]	3.97261	3.62112	0.49817	0.514795	7.49653	2.90622	5.32438e-33	1.47252e-31	up	yes	2.71459	2.52905	2.52111e-247	7.98085e-246	yes
MSTRG.12108	PDE1A	MSTRG.12108.9;XM_005640179.3;XM_005640174.3;NM_001003091.1;XM_005640173.3;XM_005640177.3;XM_022414645.1;XM_005640176.3;XM_005640182.3	GO:0004114(3',5'-cyclic-nucleotide phosphodiesterase activity);GO:0007165(signal transduction);GO:0046872(metal ion binding);GO:0046872(metal ion binding)	00230(Purine metabolism);04020(Calcium signaling pathway);04924(Renin secretion);04740(Olfactory transduction);04742(Taste transduction);05032(Morphine addiction);05032(Morphine addiction)	K13755	EC:3.1.4.17	calcium/calmodulin-dependent 3',5'-cyclic nucleotide phosphodiesterase 1A isoform X2 [Canis lupus familiaris]	34.0317	34.4524	8.76305	9.03285	3.84831	1.94422	5.79971e-33	1.6006e-31	up	yes	20.5326	22.672	2.65325e-247	8.38148e-246	yes
611438	IL18R1	XM_014117427.2;XM_005625993.3	GO:0016021(integral component of membrane);GO:0030101(natural killer cell activation);GO:0032729(positive regulation of interferon-gamma production);GO:0035655(interleukin-18-mediated signaling pathway);GO:0042008(interleukin-18 receptor activity);GO:0042346(positive regulation of NF-kappaB import into nucleus);GO:0045063(T-helper 1 cell differentiation);GO:0045063(T-helper 1 cell differentiation)	04668(TNF signaling pathway);04060(Cytokine-cytokine receptor interaction);05321(Inflammatiory bowel disease (IBD));05321(Inflammatiory bowel disease (IBD))	K05173	NA	interleukin-18 receptor 1 isoform X1 [Canis lupus familiaris]	0.267342	0.288185	1.97134	2.03915	0.138519	-2.85185	6.2981e-33	1.73449e-31	down	yes	3.20227	3.12713	6.39122e-247	2.01471e-245	yes
490318	HMCN1	XM_547438.5;XM_005622446.2	GO:0005509(calcium ion binding);GO:0005604(basement membrane);GO:0005938(cell cortex);GO:0030054(cell junction);GO:0070062(extracellular exosome);GO:0070062(extracellular exosome)	NA	NA	NA	hemicentin-1 isoform X4 [Canis lupus familiaris]	0.0322904	0.0508472	0.4837	0.414729	0.0925368	-3.43383	6.31382e-33	1.73518e-31	down	yes	0	0	7.30885e-247	2.29915e-245	yes
MSTRG.11679	FSTL1	MSTRG.11679.1;XM_022413757.1;MSTRG.11679.3	GO:0005509(calcium ion binding)	04512(ECM-receptor interaction)	K06254	NA	follistatin-related protein 1 [Canis lupus familiaris]	121.343	129.887	551.231	565.438	0.224981	-2.15213	1.23332e-32	3.38235e-31	down	yes	0.549624	0.711906	1.39886e-246	4.3912e-245	yes
MSTRG.12817		MSTRG.12817.1	NA	NA	NA	NA		12.0535	11.1106	1.52224	1.40085	7.92451	2.98632	1.36961e-32	3.74826e-31	up	yes	3.55793	3.45892	1.47535e-246	4.62165e-245	yes
MSTRG.4054	FLRT2	XM_005623720.3;MSTRG.4054.2	GO:0004860(protein kinase inhibitor activity);GO:0005104(fibroblast growth factor receptor binding);GO:0005615(extracellular space);GO:0005737(cytoplasm);GO:0005887(integral component of plasma membrane);GO:0005911(cell-cell junction);GO:0005925(focal adhesion);GO:0006469(negative regulation of protein kinase activity);GO:0007411(axon guidance);GO:0008543(fibroblast growth factor receptor signali…	NA	NA	NA	leucine-rich repeat transmembrane protein FLRT2 [Canis lupus familiaris]	6.95212	7.02879	2.35776	2.31988	2.98888	1.5796	1.50329e-32	4.10555e-31	up	yes	0.031633	0.065847	2.25492e-246	7.04897e-245	yes
MSTRG.8126	TNFAIP6	XM_533354.6	GO:0005540(hyaluronic acid binding);GO:0007155(cell adhesion);GO:0050728(negative regulation of inflammatory response)	NA	NA	NA	tumor necrosis factor-inducible gene 6 protein [Canis lupus familiaris]	7.85391	9.56408	40.0507	38.5198	0.221686	-2.17341	2.19433e-32	5.98034e-31	down	yes	17.2031	16.5415	2.53332e-246	7.9028e-245	yes
MSTRG.4349	PTGES3L	XM_005624431.3;XM_005624432.3;XM_022422961.1;XM_005624430.3	GO:0000049(tRNA binding);GO:0002196(Ser-tRNA(Ala) hydrolase activity);GO:0004813(alanine-tRNA ligase activity);GO:0005524(ATP binding);GO:0005634(nucleus);GO:0006419(alanyl-tRNA aminoacylation);GO:0006450(regulation of translational fidelity);GO:0006450(regulation of translational fidelity)	NA	NA	NA	putative protein PTGES3L isoform X2 [Canis lupus familiaris]	0.0846125	0.105204	2.07199	2.06841	0.0458449	-4.4471	2.31062e-32	6.28421e-31	down	yes	16.4184	16.3968	7.88586e-246	2.45492e-244	yes
102151330	LOC102151330	XM_022427526.1;XM_005628669.3	NA	NA	NA	NA	uncharacterized protein LOC102151330 isoform X2 [Canis lupus familiaris]	0.046549	0.071919	1.398	1.39553	0.0424081	-4.55952	3.1686e-32	8.59983e-31	down	yes	3.70527	3.49219	1.05292e-245	3.27104e-244	yes
481407	ARHGAP25	XM_014117454.2	GO:0007165(signal transduction)	NA	NA	NA	rho GTPase-activating protein 25 [Canis lupus familiaris]	0.01259	0	0.67641	0.497366	0.0107261	-6.54274	3.36113e-32	9.10353e-31	down	yes	10.5016	10.7027	1.5868e-245	4.9194e-244	yes
MSTRG.6178	NOV	XM_532317.4;MSTRG.6178.2	GO:0001525(angiogenesis);GO:0002062(chondrocyte differentiation);GO:0005112(Notch binding);GO:0005178(integrin binding);GO:0005520(insulin-like growth factor binding);GO:0005578(proteinaceous extracellular matrix);GO:0005737(cytoplasm);GO:0005921(gap junction);GO:0007155(cell adhesion);GO:0007165(signal transduction);GO:0007267(cell-cell signaling);GO:0008201(heparin binding);GO:0010761(fibroblas…	04371(Apelin signaling pathway)	K06827	NA	protein NOV homolog [Canis lupus familiaris]	16.1719	15.7477	55.2235	57.9705	0.28199	-1.82628	4.68018e-32	1.265e-30	down	yes	10.3727	10.4316	1.72835e-245	5.34721e-244	yes
MSTRG.9279	TOPBP1	XM_005634446.3;XM_022408654.1;XM_534266.6;XM_005634445.3;XM_005634447.3;XM_005634448.2;XM_022408653.1	GO:0000794(condensed nuclear chromosome);GO:0001673(male germ cell nucleus);GO:0005794(Golgi apparatus);GO:0005813(centrosome);GO:0006974(cellular response to DNA damage stimulus);GO:0010212(response to ionizing radiation);GO:0015629(actin cytoskeleton);GO:0016605(PML body);GO:0042802(identical protein binding);GO:0042802(identical protein binding)	03440(Homologous recombination);03440(Homologous recombination)	K10728	NA	DNA topoisomerase 2-binding protein 1 isoform X1 [Canis lupus familiaris]	6.02861	5.62423	19.0727	18.5585	0.309659	-1.69125	4.76774e-32	1.28601e-30	down	yes	7.47225	7.53077	2.022e-245	6.24282e-244	yes
MSTRG.9594	MAFB	XM_005635059.2	GO:0000978(RNA polymerase II proximal promoter sequence-specific DNA binding);GO:0001077(transcriptional activator activity, RNA polymerase II proximal promoter sequence-specific DNA binding);GO:0001228(transcriptional activator activity, RNA polymerase II transcription regulatory region sequence-specific DNA binding);GO:0005634(nucleus);GO:0005667(transcription factor complex);GO:0006357(regulat…	04928(Parathyroid hormone synthesis, secretion and action)	K09036	NA	transcription factor MafB [Pan troglodytes]	1.09906	1.10758	6.46448	7.10772	0.162586	-2.62073	7.468e-32	2.01023e-30	down	yes	0.008233	0	2.64165e-245	8.1392e-244	yes
MSTRG.533	ETHE1	XM_850148.5	GO:0005506(iron ion binding);GO:0005654(nucleoplasm);GO:0005739(mitochondrion);GO:0006749(glutathione metabolic process);GO:0050313(sulfur dioxygenase activity);GO:0055114(oxidation-reduction process);GO:0070813(hydrogen sulfide metabolic process)	00920(Sulfur metabolism)	K17725	EC:1.13.11.18	persulfide dioxygenase ETHE1, mitochondrial [Canis lupus familiaris]	91.0153	106.732	30.3611	30.8939	3.22827	1.69076	7.49578e-32	2.01357e-30	up	yes	42.0576	42.3063	2.86382e-245	8.80566e-244	yes
MSTRG.3542	SYT11	XM_846821.5;XM_005622720.3	GO:0005509(calcium ion binding);GO:0005544(calcium-dependent phospholipid binding);GO:0005886(plasma membrane);GO:0006906(vesicle fusion);GO:0017158(regulation of calcium ion-dependent exocytosis);GO:0019905(syntaxin binding);GO:0030276(clathrin binding);GO:0048791(calcium ion-regulated exocytosis of neurotransmitter);GO:0048791(calcium ion-regulated exocytosis of neurotransmitter)	NA	NA	NA	synaptotagmin-11 isoform X1 [Canis lupus familiaris]	23.1609	22.4645	7.75322	7.10444	3.07083	1.61863	9.10577e-32	2.44105e-30	up	yes	1.64948	1.47214	4.7949e-245	1.47132e-243	yes
MSTRG.1637	ERO1B	XM_546074.6;XM_005618798.3;XM_022417391.1	GO:0003756(protein disulfide isomerase activity);GO:0005783(endoplasmic reticulum);GO:0015035(protein disulfide oxidoreductase activity);GO:0016020(membrane);GO:0016671(oxidoreductase activity, acting on a sulfur group of donors, disulfide as acceptor);GO:0019471(4-hydroxyproline metabolic process);GO:0022417(protein maturation by protein folding);GO:0030070(insulin processing);GO:0030198(extrace…	04141(Protein processing in endoplasmic reticulum);04141(Protein processing in endoplasmic reticulum)	K10976	EC:1.8.4.-	ERO1-like protein beta isoform X4 [Canis lupus familiaris]	16.0162	16.4231	4.84957	5.08961	3.26378	1.70654	9.18182e-32	2.45642e-30	up	yes	0	0	3.32913e-244	1.01946e-242	yes
485035	SEMA6B	XM_022407386.1	GO:0001755(neural crest cell migration);GO:0005887(integral component of plasma membrane);GO:0030215(semaphorin receptor binding);GO:0030335(positive regulation of cell migration);GO:0045499(chemorepellent activity);GO:0048843(negative regulation of axon extension involved in axon guidance);GO:0050919(negative chemotaxis);GO:0071526(semaphorin-plexin signaling pathway)	04360(Axon guidance)	K06842	NA	LOW QUALITY PROTEIN: semaphorin-6B [Canis lupus familiaris]	0	0	0.510049	0.478729	-inf	-inf	9.45724e-32	2.52495e-30	down	yes	4.72621	5.16536	4.2789e-244	1.30763e-242	yes
MSTRG.4351	AOC3	XM_537632.4;XM_022422962.1;XR_002629882.1;XM_005624440.3	GO:0005507(copper ion binding);GO:0008131(primary amine oxidase activity);GO:0009308(amine metabolic process);GO:0048038(quinone binding);GO:0055114(oxidation-reduction process);GO:0055114(oxidation-reduction process)	00260(Glycine, serine and threonine metabolism);00350(Tyrosine metabolism);00360(Phenylalanine metabolism);00410(beta-Alanine metabolism);00410(beta-Alanine metabolism)	K00276	EC:1.4.3.21	membrane primary amine oxidase isoform X1 [Canis lupus familiaris]	0.0848807	0.0413923	0.996952	0.939525	0.0652076	-3.93882	1.08163e-31	2.88193e-30	down	yes	28.8128	27.8779	1.12823e-243	3.44086e-242	yes
485962	SLCO4A1	XM_022409147.1;XM_014107271.2;XR_002618601.1;XM_022409148.1	GO:0005887(integral component of plasma membrane);GO:0015347(sodium-independent organic anion transmembrane transporter activity);GO:0015349(thyroid hormone transmembrane transporter activity);GO:0043252(sodium-independent organic anion transport);GO:0070327(thyroid hormone transport);GO:0070327(thyroid hormone transport)	NA	NA	NA	solute carrier organic anion transporter family member 4A1 isoform X1 [Canis lupus familiaris]	1.44088	1.67655	0.183682	0.159309	9.08897	3.18412	1.11369e-31	2.96134e-30	up	yes	20.4698	19.1228	1.25049e-243	3.80601e-242	yes
102153988	LOC102153988	XR_293946.2	NA	NA	NA	NA		0	0	1.85823	2.33544	-inf	-inf	1.30258e-31	3.45659e-30	down	yes	0.0276202	0	2.01115e-243	6.10876e-242	yes
MSTRG.7968	LRRN4CL	XM_003432343.4;XM_022405788.1	GO:0016021(integral component of membrane);GO:0016021(integral component of membrane)	NA	NA	NA	LRRN4 C-terminal-like protein isoform X2 [Canis lupus familiaris]	11.9886	13.9787	1.90082	2.08933	6.50785	2.70218	1.37182e-31	3.63296e-30	up	yes	0	0	2.37558e-243	7.20113e-242	yes
479080	FAM184B	XM_022417145.1;XM_536227.6;XR_002625259.1;XM_005618541.3;XR_291904.3	GO:0003674(molecular_function);GO:0005575(cellular_component);GO:0008150(biological_process);GO:0008150(biological_process)	NA	NA	NA	protein FAM184B isoform X3 [Canis lupus familiaris]	1.02543	0.880817	0.0535134	0.0863359	13.6307	3.76879	1.5048e-31	3.97711e-30	up	yes	1.1628	1.02489	6.89003e-243	2.08437e-241	yes
481097	ITGA7	XM_003431465.5;XM_538218.7;XM_005625456.3;XM_005625457.3;XM_005625455.3;XM_022424019.1	GO:0007155(cell adhesion);GO:0007229(integrin-mediated signaling pathway);GO:0008305(integrin complex);GO:0034113(heterotypic cell-cell adhesion);GO:0035987(endodermal cell differentiation);GO:0035987(endodermal cell differentiation)	04151(PI3K-Akt signaling pathway);04512(ECM-receptor interaction);04510(Focal adhesion);04810(Regulation of actin cytoskeleton);05410(Hypertrophic cardiomyopathy (HCM));05412(Arrhythmogenic right ventricular cardiomyopathy (ARVC));05414(Dilated cardiomyopathy (DCM));05165(Human papillomavirus infection);05165(Human papillomavirus infection)	K06583	NA	integrin alpha-7 isoform X2 [Canis lupus familiaris]	0.0663383	0.0228914	1.08928	0.897897	0.0449028	-4.47705	1.64251e-31	4.33232e-30	down	yes	12.4692	12.2652	9.5342e-243	2.87848e-241	yes
403462	FCGR1A	XM_014120558.2;XM_022404314.1;NM_001002976.2	GO:0001788(antibody-dependent cellular cytotoxicity);GO:0001798(positive regulation of type IIa hypersensitivity);GO:0001805(positive regulation of type III hypersensitivity);GO:0006898(receptor-mediated endocytosis);GO:0006910(phagocytosis, recognition);GO:0006911(phagocytosis, engulfment);GO:0009897(external side of plasma membrane);GO:0016021(integral component of membrane);GO:0019770(IgG rece…	04145(Phagosome);04640(Hematopoietic cell lineage);04666(Fc gamma R-mediated phagocytosis);04380(Osteoclast differentiation);05202(Transcriptional misregulation in cancers);05221(Acute myeloid leukemia);05322(Systemic lupus erythematosus);05150(Staphylococcus aureus infection);05152(Tuberculosis);05140(Leishmaniasis);05140(Leishmaniasis)	K06498	NA	high affinity immunoglobulin gamma Fc receptor I isoform X2 [Canis lupus dingo]	0	0	0.999516	0.932003	-inf	-inf	1.71934e-31	4.52586e-30	down	yes	1692.4	1438.99	2.2735e-242	6.85017e-241	yes
MSTRG.3171	LOC490151	XM_005621887.1;XM_005621888.3;XM_005621883.3;XM_005621881.3;XM_547272.6;XM_005621879.3;XM_022420439.1	GO:0016021(integral component of membrane);GO:0016021(integral component of membrane)	00860(Porphyrin and chlorophyll metabolism);00860(Porphyrin and chlorophyll metabolism)	K01764	EC:4.4.1.17	transmembrane protein 56 [Canis lupus familiaris]	5.46267	5.47386	0.977136	0.882141	5.88214	2.55634	1.89508e-31	4.97849e-30	up	yes	24.2233	22.5084	6.10598e-242	1.83608e-240	yes
MSTRG.8942	SPON1	XM_534067.5;XM_005633691.2	GO:0005615(extracellular space);GO:0031012(extracellular matrix);GO:0031012(extracellular matrix)	NA	NA	NA	spondin-1 [Canis lupus familiaris]	0.842351	1.09699	7.26703	6.58816	0.139972	-2.83679	2.98797e-31	7.83385e-30	down	yes	2.64771	2.67708	7.91268e-242	2.3746e-240	yes
MSTRG.923	ADAMTS6	MSTRG.923.2;MSTRG.923.1;XR_001314730.2;XM_022409967.1;XM_005617441.3;XM_022409964.1;XM_014108721.2;XM_022409973.1;XM_014108720.2	GO:0003279(cardiac septum development);GO:0004222(metalloendopeptidase activity);GO:0005578(proteinaceous extracellular matrix);GO:0006508(proteolysis);GO:0008270(zinc ion binding);GO:0035904(aorta development);GO:0060976(coronary vasculature development);GO:0060976(coronary vasculature development)	NA	NA	NA	A disintegrin and metalloproteinase with thrombospondin motifs 6 isoform X3 [Canis lupus familiaris]	3.75799	3.65098	11.4688	10.4704	0.337705	-1.56616	3.32156e-31	8.69108e-30	down	yes	0.0216437	0.0400791	1.00255e-241	3.00264e-240	yes
MSTRG.1976	ADAMTS12	XR_002626139.1;XM_022417952.1;XM_022417949.1;XM_022417950.1	GO:0004222(metalloendopeptidase activity);GO:0005578(proteinaceous extracellular matrix);GO:0006508(proteolysis);GO:0008270(zinc ion binding);GO:0007160(cell-matrix adhesion);GO:0016477(cell migration);GO:0030167(proteoglycan catabolic process);GO:0032331(negative regulation of chondrocyte differentiation);GO:0050727(regulation of inflammatory response);GO:0051603(proteolysis involved in cellular…	NA	NA	NA	A disintegrin and metalloproteinase with thrombospondin motifs 12 isoform X2 [Canis lupus familiaris]	3.9106	3.84878	11.0275	11.5376	0.343866	-1.54008	3.53674e-31	9.23567e-30	down	yes	5.91845	6.06884	1.0169e-241	3.03954e-240	yes
111096956	LOC111096956	XR_002628940.1;XR_002628941.1	NA	NA	NA	NA		0	0	1.70124	1.60068	-inf	-inf	3.78471e-31	9.86356e-30	down	yes	0	0.0148881	8.35438e-241	2.4922e-239	yes
482861	NRG1	XM_022404071.1;XM_852768.4;XM_022404077.1;XM_022404078.1;XM_005629883.3;XM_014120022.2;XM_022404070.1;XM_022404075.1;XM_022404073.1;XM_022404072.1;XM_014120023.2;XM_022404074.1	GO:0005102(receptor binding);GO:0005615(extracellular space);GO:0007171(activation of transmembrane receptor protein tyrosine kinase activity);GO:0007399(nervous system development);GO:0030154(cell differentiation);GO:0030296(protein tyrosine kinase activator activity);GO:0035556(intracellular signal transduction);GO:0048513(animal organ development);GO:0000165(MAPK cascade);GO:0000902(cell morph…	04012(ErbB signaling pathway);01521(EGFR tyrosine kinase inhibitor resistance);01521(EGFR tyrosine kinase inhibitor resistance)	K05455	NA	pro-neuregulin-1, membrane-bound isoform isoform X8 [Canis lupus familiaris]	0.0806796	0.141443	1.05058	1.08124	0.104194	-3.26266	3.79873e-31	9.88048e-30	down	yes	5.54114	5.42104	4.37106e-240	1.30134e-238	yes
MSTRG.12713	HMGB3	XM_538194.6	GO:0000400(four-way junction DNA binding);GO:0005634(nucleus);GO:0008301(DNA binding, bending);GO:0032392(DNA geometric change);GO:0045596(negative regulation of cell differentiation)	NA	NA	NA	PREDICTED: high mobility group protein B3 isoform X1 [Mustela putorius furo]	1.67671	1.72744	9.9503	10.3419	0.167756	-2.57556	4.29027e-31	1.11369e-29	down	yes	0.161667	0.182749	6.22835e-240	1.85062e-238	yes
MSTRG.8418	CRLF1	MSTRG.8418.4;MSTRG.8418.3;MSTRG.8418.2;XM_022406847.1	GO:0001657(ureteric bud development);GO:0005125(cytokine activity);GO:0005127(ciliary neurotrophic factor receptor binding);GO:0008284(positive regulation of cell proliferation);GO:0019955(cytokine binding);GO:0046982(protein heterodimerization activity);GO:0097058(CRLF-CLCF1 complex);GO:2000672(negative regulation of motor neuron apoptotic process)	04060(Cytokine-cytokine receptor interaction)	K05060	NA	cytokine receptor-like factor 1 [Canis lupus familiaris]	32.1967	33.4048	9.41637	9.07743	3.54722	1.82669	5.05064e-31	1.30847e-29	up	yes	0.27701	0.309191	1.37846e-239	4.0877e-238	yes
MSTRG.12416	ARHGAP6	XM_005641104.3;XM_022416253.1;XM_005641102.2;XM_005641103.3;XM_548858.4	GO:0005096(GTPase activator activity);GO:0005737(cytoplasm);GO:0007015(actin filament organization);GO:0007165(signal transduction);GO:0007202(activation of phospholipase C activity);GO:0015629(actin cytoskeleton);GO:0016004(phospholipase activator activity);GO:0043274(phospholipase binding);GO:0043547(positive regulation of GTPase activity);GO:0048041(focal adhesion assembly);GO:0051497(negative…	NA	NA	NA	rho GTPase-activating protein 6 isoform X4 [Canis lupus familiaris]	0.087022	0.0714135	0.943598	0.969501	0.0828161	-3.59394	5.88891e-31	1.52264e-29	down	yes	1.84219	1.77757	2.81093e-239	8.31914e-238	yes
478943	MFSD4A	XM_536102.6	GO:0016021(integral component of membrane)	NA	NA	NA	major facilitator superfamily domain-containing protein 4A [Canis lupus familiaris]	0	0	0.478347	0.421502	-inf	-inf	6.6672e-31	1.72048e-29	down	yes	64.1113	67.0736	2.73138e-238	8.06779e-237	yes
489418	EXPH5	XM_005619815.3;XM_014113440.2;XM_014113442.2;XM_014113445.2;XM_022418347.1;XM_005619817.3;XM_005619818.3	GO:0005768(endosome);GO:0006886(intracellular protein transport);GO:0017137(Rab GTPase binding);GO:0045921(positive regulation of exocytosis);GO:0050714(positive regulation of protein secretion);GO:0071985(multivesicular body sorting pathway);GO:0071985(multivesicular body sorting pathway)	NA	NA	NA	exophilin-5 isoform X2 [Canis lupus familiaris]	0.362014	0.439647	0.0296699	0.0233055	15.1327	3.9196	6.75333e-31	1.73928e-29	up	yes	34.5902	34.4244	3.68698e-238	1.0869e-236	yes
MSTRG.4097	DIO3	NM_001164188.1	GO:0004800(thyroxine 5'-deiodinase activity);GO:0005886(plasma membrane);GO:0006590(thyroid hormone generation);GO:0008150(biological_process);GO:0010008(endosome membrane);GO:0016021(integral component of membrane);GO:0033798(thyroxine 5-deiodinase activity);GO:0040018(positive regulation of multicellular organism growth);GO:0042404(thyroid hormone catabolic process);GO:0042446(hormone biosynthe…	04919(Thyroid hormone signaling pathway)	K07754	EC:1.21.99.3	thyroxine 5-deiodinase [Canis lupus familiaris]	3.12011	4.04477	0.262155	0.101437	19.7058	4.30055	7.71618e-31	1.98336e-29	up	yes	3.90733	3.96621	5.44875e-238	1.60311e-236	yes
490255	PTPRC	XM_005622280.2;XM_005622281.2;XM_005622278.2;XM_005622282.2;XM_005622279.2	GO:0004725(protein tyrosine phosphatase activity);GO:0016021(integral component of membrane);GO:0035335(peptidyl-tyrosine dephosphorylation);GO:0050852(T cell receptor signaling pathway);GO:0050852(T cell receptor signaling pathway)	04514(Cell adhesion molecules (CAMs));04660(T cell receptor signaling pathway);04666(Fc gamma R-mediated phagocytosis);05340(Primary immunodeficiency);05340(Primary immunodeficiency)	K06478	EC:3.1.3.48	receptor-type tyrosine-protein phosphatase C isoform X1 [Canis lupus familiaris]	0.011282	0	0.410204	0.416049	0.0136544	-6.19449	7.88482e-31	2.02274e-29	down	yes	0.132181	0	1.27581e-237	3.74628e-236	yes
607401	LOC607401	XM_022416629.1	GO:0016021(integral component of membrane)	NA	NA	NA	leucine-rich repeat-containing protein 37A2 [Canis lupus familiaris]	1.39281	2.4289	0.040082	0.035635	50.4736	5.65746	8.06924e-31	2.06601e-29	up	yes	1.97084	1.79641	1.69861e-237	4.97806e-236	yes
483940	RTTN	XM_005615328.3;XM_022412840.1;XR_002621514.1;XM_022413069.1;XM_022412950.1;XM_022413025.1;XM_022412914.1;XM_022412899.1;XM_022413050.1;XR_002621521.1	GO:0005813(centrosome);GO:0007368(determination of left/right symmetry);GO:0036064(ciliary basal body);GO:0044782(cilium organization);GO:0044782(cilium organization)	NA	NA	NA	rotatin isoform X5 [Canis lupus familiaris]	0.242676	0.265622	1.70162	1.51827	0.157862	-2.66326	8.11952e-31	2.07483e-29	down	yes	87.684	88.5072	3.05333e-237	8.93084e-236	yes
111096044	LOC111096044	XR_002627079.1	NA	NA	NA	NA		0	0	0.61788	0.693868	-inf	-inf	1.10635e-30	2.82162e-29	down	yes	0	0	3.11902e-237	9.10524e-236	yes
MSTRG.12310	FAM72A	XM_844007.4;XM_022415336.1;XM_022415335.1	GO:0005739(mitochondrion);GO:0005739(mitochondrion)	NA	NA	NA	protein FAM72A isoform X1 [Canis lupus familiaris]	0.0370137	0.269371	7.39536	8.24684	0.019587	-5.67396	1.14494e-30	2.91437e-29	down	yes	0	0	3.45427e-237	1.00643e-235	yes
MSTRG.1106	HMGN2	NM_001003101.2	GO:0000785(chromatin);GO:0005634(nucleus);GO:0031492(nucleosomal DNA binding)	NA	NA	NA	PREDICTED: putative Dresden prostate carcinoma protein 2 isoform X1 [Chlorocebus sabaeus]	41.4973	49.6057	171.266	189.379	0.252611	-1.98501	1.61353e-30	4.09917e-29	down	yes	114.627	109.264	3.99284e-237	1.1611e-235	yes
610565	LOC610565	XM_022427999.1;XM_005629064.3;XM_848092.5;XM_005629067.3;XR_002633430.1;XM_022428005.1;XM_022428003.1;XM_022428004.1;XM_022428006.1;XM_022428001.1;XR_002633429.1;XM_022428002.1	GO:0016021(integral component of membrane);GO:0016021(integral component of membrane)	NA	NA	NA	uncharacterized protein LOC610565 isoform X2 [Canis lupus familiaris]	1.34872	1.20904	7.88822	8.53298	0.155759	-2.68261	1.76723e-30	4.48098e-29	down	yes	0.167021	0.249949	1.08307e-236	3.14342e-235	yes
MSTRG.9236	RARB	XM_845662.5;XM_022408569.1;XM_014106585.2;XM_005634353.3;XM_003433127.4;XM_022408568.1	GO:0000122(negative regulation of transcription by RNA polymerase II);GO:0000977(RNA polymerase II regulatory region sequence-specific DNA binding);GO:0001657(ureteric bud development);GO:0002068(glandular epithelial cell development);GO:0003148(outflow tract septum morphogenesis);GO:0003406(retinal pigment epithelium development);GO:0003417(growth plate cartilage development);GO:0003707(steroid …	05200(Pathways in cancer);05226(Gastric cancer);05222(Small cell lung cancer);05223(Non-small cell lung cancer);05223(Non-small cell lung cancer)	K08528	NA	retinoic acid receptor beta isoform X3 [Canis lupus familiaris]	4.95072	5.0358	0.856261	0.793855	6.05202	2.59742	2.02516e-30	5.12507e-29	up	yes	0	0.0395626	5.66246e-236	1.64026e-234	yes
MSTRG.6224	NDRG1	XM_005627974.3;NM_001284434.1	GO:0005634(nucleus);GO:0005737(cytoplasm);GO:0005813(centrosome);GO:0005874(microtubule);GO:0005886(plasma membrane);GO:0005913(cell-cell adherens junction);GO:0007165(signal transduction);GO:0008017(microtubule binding);GO:0008285(negative regulation of cell proliferation);GO:0017137(Rab GTPase binding);GO:0030330(DNA damage response, signal transduction by p53 class mediator);GO:0032287(periphe…	NA	NA	NA	protein NDRG1 [Canis lupus familiaris]	224.154	239.142	57.0421	53.9597	4.17377	2.06135	2.12376e-30	5.36424e-29	up	yes	2.11888	2.09687	8.74582e-236	2.52854e-234	yes
490814	CEP128	XM_022422286.1;XR_293002.3;XM_022422281.1;XM_022422280.1;XM_022422287.1;XM_022422282.1;XM_014116107.2;XM_022422289.1;XM_022422283.1;XM_022422284.1;XM_014116109.2;XM_005623716.3;XM_014116108.2	GO:0000922(spindle pole);GO:0005814(centriole);GO:0005814(centriole)	NA	NA	NA	centrosomal protein of 128 kDa isoform X17 [Canis lupus familiaris]	0.413333	0.320941	2.47496	2.38246	0.151165	-2.7258	2.26452e-30	5.70877e-29	down	yes	34.0509	36.696	1.13176e-235	3.26577e-234	yes
482429	AASS	XM_022427647.1	GO:0005739(mitochondrion);GO:0019477(L-lysine catabolic process);GO:0047130(saccharopine dehydrogenase (NADP+, L-lysine-forming) activity);GO:0047131(saccharopine dehydrogenase (NAD+, L-glutamate-forming) activity);GO:0055114(oxidation-reduction process)	00310(Lysine degradation)	K14157	EC:1.5.1.8;EC:1.5.1.9	alpha-aminoadipic semialdehyde synthase, mitochondrial [Canis lupus familiaris]	0.376866	0.359205	0	0	inf	inf	2.89814e-30	7.29207e-29	up	yes	15.0217	14.6388	2.61312e-235	7.52588e-234	yes
MSTRG.5235	LOC111097703	XR_002630697.1	NA	NA	NA	NA		0.099694	0	7.16929	4.73963	0.00837137	-6.90032	3.37982e-30	8.48775e-29	down	yes	0.226502	0.243832	1.41942e-234	4.08015e-233	yes
MSTRG.11332	CYYR1	XM_535572.6	GO:0016021(integral component of membrane)	NA	NA	NA	LOW QUALITY PROTEIN: cysteine and tyrosine-rich protein 1 [Ursus arctos horribilis]	0	0	0.358811	0.298868	-inf	-inf	3.59413e-30	9.00868e-29	down	yes	0.057745	0.051351	1.12082e-233	3.21565e-232	yes
MSTRG.1941	SELENOP	NM_001115118.1	GO:0001887(selenium compound metabolic process);GO:0002576(platelet degranulation);GO:0005576(extracellular region);GO:0005615(extracellular space);GO:0006979(response to oxidative stress);GO:0007420(brain development);GO:0007626(locomotory behavior);GO:0008430(selenium binding);GO:0009791(post-embryonic development);GO:0019953(sexual reproduction);GO:0031089(platelet dense granule lumen);GO:0040…	NA	NA	NA	selenoprotein P precursor [Canis lupus familiaris]	9.51436	8.19739	31.6735	30.6929	0.283995	-1.81606	3.67804e-30	9.20143e-29	down	yes	0.646819	0.57579	1.84041e-233	5.2701e-232	yes
403617	GNGT2	XM_005624326.2;XM_014116462.2;XM_005624325.3;NM_001003071.2;XM_022422524.1;XM_014116461.2;XM_005624324.3	GO:0003924(GTPase activity);GO:0004871(signal transducer activity);GO:0005834(heterotrimeric G-protein complex);GO:0007186(G-protein coupled receptor signaling pathway);GO:0007186(G-protein coupled receptor signaling pathway)	04014(Ras signaling pathway);04371(Apelin signaling pathway);04151(PI3K-Akt signaling pathway);04062(Chemokine signaling pathway);04926(Relaxin signaling pathway);04724(Glutamatergic synapse);04727(GABAergic synapse);04725(Cholinergic synapse);04728(Dopaminergic synapse);04726(Serotonergic synapse);04723(Retrograde endocannabinoid signaling);04713(Circadian entrainment);05200(Pathways in cancer);…	K04549	NA	PREDICTED: guanine nucleotide-binding protein G(I)/G(S)/G(O) subunit gamma-T2 isoform X3 [Camelus ferus]	0	0	0.624157	0.876992	-inf	-inf	3.69592e-30	9.22854e-29	down	yes	0.0591517	0.0165772	6.17353e-233	1.76445e-231	yes
483266	PIK3CG	XM_005630959.3;XM_540385.5	GO:0005737(cytoplasm);GO:0005886(plasma membrane);GO:0005942(phosphatidylinositol 3-kinase complex);GO:0005944(phosphatidylinositol 3-kinase complex, class IB);GO:0006468(protein phosphorylation);GO:0007186(G-protein coupled receptor signaling pathway);GO:0014065(phosphatidylinositol 3-kinase signaling);GO:0016303(1-phosphatidylinositol-3-kinase activity);GO:0035005(1-phosphatidylinositol-4-phosp…	00562(Inositol phosphate metabolism);04371(Apelin signaling pathway);04072(Phospholipase D signaling pathway);04022(cGMP - PKG signaling pathway);04151(PI3K-Akt signaling pathway);04611(Platelet activation);04921(Oxytocin signaling pathway);04261(Adrenergic signaling in cardiomyocytes);04725(Cholinergic synapse);05167(Kaposi sarcoma-associated herpesvirus infection);05145(Toxoplasmosis);05145(Tox…	K21289	EC:2.7.1.153	phosphatidylinositol 4,5-bisphosphate 3-kinase catalytic subunit gamma isoform [Canis lupus familiaris]	0	0	0.226171	0.21926	-inf	-inf	3.87932e-30	9.66807e-29	down	yes	1.89096	1.99467	2.59985e-231	7.4165e-230	yes
483297	CD300LF	XM_540416.5;XR_002629735.1;XR_002629736.1	GO:0016021(integral component of membrane);GO:0016021(integral component of membrane)	NA	NA	NA	CMRF35-like molecule 1 [Canis lupus familiaris]	0	0	0.743472	0.672776	-inf	-inf	3.89078e-30	9.67822e-29	down	yes	1.01073	0.817845	4.40397e-231	1.25392e-229	yes
MSTRG.12110	FRZB	XM_005640381.3	GO:0004930(G-protein coupled receptor activity);GO:0005615(extracellular space);GO:0007186(G-protein coupled receptor signaling pathway);GO:0008285(negative regulation of cell proliferation);GO:0010721(negative regulation of cell development);GO:0014033(neural crest cell differentiation);GO:0016021(integral component of membrane);GO:0017147(Wnt-protein binding);GO:0030308(negative regulation of c…	04310(Wnt signaling pathway)	K02185	NA	secreted frizzled-related protein 3 [Canis lupus familiaris]	0.805901	0.551444	7.7526	6.98577	0.092096	-3.44072	3.92811e-30	9.75258e-29	down	yes	49.1369	51.5337	6.39216e-231	1.81656e-229	yes
MSTRG.9918	DIS3L2	MSTRG.9918.1	NA	NA	NA	NA		2.32093	3.46486	21.7199	23.2659	0.128614	-2.95888	4.28619e-30	1.06215e-28	down	yes	0.016585	0.015858	1.17765e-230	3.34039e-229	yes
MSTRG.332	CENPP	XM_533561.6;XM_022422415.1;XM_022422417.1	GO:0000775(chromosome, centromeric region);GO:0005730(nucleolus);GO:0034080(CENP-A containing nucleosome assembly);GO:0034080(CENP-A containing nucleosome assembly)	NA	NA	NA	centromere protein P isoform X3 [Canis lupus familiaris]	1.80888	1.90831	12.0944	10.7633	0.162623	-2.6204	4.29975e-30	1.0635e-28	down	yes	0	0	3.1905e-230	9.03272e-229	yes
MSTRG.3201	LOC490169	XM_547290.5	GO:0003924(GTPase activity);GO:0005525(GTP binding);GO:0070062(extracellular exosome)	NA	NA	NA	guanylate-binding protein 6 [Canis lupus familiaris]	9.91117	9.9343	1.72718	1.65996	5.85906	2.55067	4.65017e-30	1.14801e-28	up	yes	141.874	137.748	8.14678e-230	2.30212e-228	yes
MSTRG.12167	SGO2	XM_014111121.2;XM_014111122.2;XM_022415054.1	GO:0000775(chromosome, centromeric region);GO:0051754(meiotic sister chromatid cohesion, centromeric);GO:0051754(meiotic sister chromatid cohesion, centromeric)	NA	NA	NA	shugoshin 2 [Canis lupus familiaris]	1.60534	1.61707	7.54937	7.53179	0.213671	-2.22654	4.75631e-30	1.172e-28	down	yes	6.41795	5.78428	1.04152e-229	2.93758e-228	yes
491102	DGKE	XM_548222.5	GO:0004143(diacylglycerol kinase activity);GO:0005524(ATP binding);GO:0005737(cytoplasm);GO:0007205(protein kinase C-activating G-protein coupled receptor signaling pathway);GO:0016021(integral component of membrane);GO:0016310(phosphorylation);GO:0035556(intracellular signal transduction)	00561(Glycerolipid metabolism);00564(Glycerophospholipid metabolism);04070(Phosphatidylinositol signaling system);04072(Phospholipase D signaling pathway);05231(Choline metabolism in cancer)	K00901	EC:2.7.1.107	diacylglycerol kinase epsilon [Canis lupus familiaris]	0.18758	0.186298	1.28204	1.27364	0.146293	-2.77307	5.6472e-30	1.38892e-28	down	yes	10.3236	10.7196	1.73713e-229	4.89037e-228	yes
MSTRG.10515	GPRC5A	XM_014108738.2	GO:0004930(G-protein coupled receptor activity);GO:0005886(plasma membrane);GO:0007186(G-protein coupled receptor signaling pathway);GO:0016021(integral component of membrane);GO:0043231(intracellular membrane-bounded organelle);GO:0070062(extracellular exosome)	NA	NA	NA	retinoic acid-induced protein 3 [Canis lupus familiaris]	12.3208	12.0093	43.7807	42.5462	0.281837	-1.82706	5.78529e-30	1.42021e-28	down	yes	0.0220762	0.0102203	3.00965e-229	8.4569e-228	yes
MSTRG.8291	POC1A	XM_541857.5;XM_022406656.1;XM_014122359.2;XR_002616788.1;XM_005632463.2;XM_022406651.1;XM_022406654.1;XM_022406655.1	GO:0000922(spindle pole);GO:0005814(centriole);GO:0036064(ciliary basal body);GO:0036064(ciliary basal body)	NA	NA	NA	POC1 centriolar protein homolog A isoform X7 [Canis lupus familiaris]	0.871721	0.818679	4.83597	5.51386	0.163326	-2.61417	5.84911e-30	1.4332e-28	down	yes	0	0.00675812	4.33594e-229	1.21609e-227	yes
489509	MYOCD	XM_005620059.3;XM_005620061.3;XM_005620060.3;XM_022418591.1;XM_022418590.1;XM_022418592.1;XM_022418589.1	GO:0001105(RNA polymerase II transcription coactivator activity);GO:0005634(nucleus);GO:0006357(regulation of transcription by RNA polymerase II);GO:0045944(positive regulation of transcription by RNA polymerase II);GO:0051145(smooth muscle cell differentiation);GO:0055007(cardiac muscle cell differentiation);GO:2000727(positive regulation of cardiac muscle cell differentiation);GO:2000727(positi…	NA	NA	NA	myocardin isoform X1 [Canis lupus familiaris]	0.372111	0.443632	2.27833	2.14821	0.184285	-2.43999	6.74503e-30	1.64964e-28	down	yes	0	0	6.05256e-229	1.69438e-227	yes
MSTRG.5143	MAFF	XM_022424449.1;XM_022424450.1;XM_022424451.1;XM_022424453.1;XM_022424448.1;XM_022424452.1	GO:0001228(transcriptional activator activity, RNA polymerase II transcription regulatory region sequence-specific DNA binding);GO:0001701(in utero embryonic development);GO:0005634(nucleus);GO:0005739(mitochondrion);GO:0006357(regulation of transcription by RNA polymerase II);GO:0006366(transcription by RNA polymerase II);GO:0035914(skeletal muscle cell differentiation);GO:0043565(sequence-speci…	NA	NA	NA	transcription factor MafF isoform X1 [Eumetopias jubatus]	10.1331	11.3473	3.56991	3.29804	3.12763	1.64507	6.93283e-30	1.69241e-28	up	yes	9.69769	9.48436	1.46127e-228	4.08313e-227	yes
612457	CXHXorf36	XM_850186.5	GO:0009966(regulation of signal transduction)	04330(Notch signaling pathway)	K02599	NA	deleted in autism-related protein 1 [Canis lupus familiaris]	0.033544	0.050765	0.707406	0.916087	0.0519306	-4.26727	7.2299e-30	1.76165e-28	down	yes	11.0275	11.5376	1.66471e-228	4.64293e-227	yes
MSTRG.8705	GAMT	XM_005633134.3;MSTRG.8705.1	GO:0005634(nucleus);GO:0005737(cytoplasm);GO:0006601(creatine biosynthetic process);GO:0007283(spermatogenesis);GO:0009887(animal organ morphogenesis);GO:0030731(guanidinoacetate N-methyltransferase activity);GO:0032259(methylation);GO:0040014(regulation of multicellular organism growth);GO:0046498(S-adenosylhomocysteine metabolic process);GO:0046500(S-adenosylmethionine metabolic process);GO:007…	00260(Glycine, serine and threonine metabolism);00330(Arginine and proline metabolism)	K00542	EC:2.1.1.2	guanidinoacetate N-methyltransferase [Canis lupus dingo]	12.6664	13.8877	2.12506	1.98568	6.45969	2.69147	7.44226e-30	1.81003e-28	up	yes	10.4903	9.95241	2.77694e-228	7.73062e-227	yes
100688591	PCDH17	XM_022408088.1	GO:0005509(calcium ion binding);GO:0005515(protein binding);GO:0005886(plasma membrane);GO:0007156(homophilic cell adhesion via plasma membrane adhesion molecules);GO:0016021(integral component of membrane);GO:0030534(adult behavior);GO:0050805(negative regulation of synaptic transmission);GO:2000807(regulation of synaptic vesicle clustering)	NA	NA	NA	protocadherin-17 [Canis lupus familiaris]	3.25976	3.38866	0.515298	0.605014	5.93444	2.56911	7.59828e-30	1.84455e-28	up	yes	0	0	3.33476e-228	9.2663e-227	yes
485707	CPA3	XM_542828.6	GO:0002002(regulation of angiotensin levels in blood);GO:0002230(positive regulation of defense response to virus by host);GO:0004181(metallocarboxypeptidase activity);GO:0005615(extracellular space);GO:0006508(proteolysis);GO:0008270(zinc ion binding)	04614(Renin-angiotensin system);04972(Pancreatic secretion);04974(Protein digestion and absorption)	K08780	EC:3.4.17.1	mast cell carboxypeptidase A [Canis lupus familiaris]	0	0	0.875603	0.927995	-inf	-inf	8.94722e-30	2.16801e-28	down	yes	2.93608	2.75598	5.60138e-228	1.55358e-226	yes
MSTRG.6885	SFRP2	MSTRG.6885.2;MSTRG.6885.1	NA	NA	NA	NA		40.3389	36.9947	143.34	189.487	0.232354	-2.10561	9.4054e-30	2.27482e-28	down	yes	2.10569	1.98113	2.03937e-227	5.6459e-226	yes
MSTRG.12597	SRPX2	XM_549134.6;XM_022415659.1;XM_022415661.1;XM_022415660.1	GO:0001525(angiogenesis);GO:0005102(receptor binding);GO:0005615(extracellular space);GO:0005737(cytoplasm);GO:0036458(hepatocyte growth factor binding);GO:0042325(regulation of phosphorylation);GO:0042802(identical protein binding);GO:0048870(cell motility);GO:0051965(positive regulation of synapse assembly);GO:0071625(vocalization behavior);GO:0090050(positive regulation of cell migration invol…	NA	NA	NA	sushi repeat-containing protein SRPX2 isoform X1 [Canis lupus familiaris]	23.5047	21.2391	81.0882	81.5601	0.275095	-1.862	1.10087e-29	2.65769e-28	down	yes	10.4975	10.7167	3.42918e-227	9.47602e-226	yes
MSTRG.2615	EXOC3L1	XM_014114110.2;XM_022419359.1;XM_022419360.1	GO:0000145(exocyst);GO:0000149(SNARE binding);GO:0006887(exocytosis);GO:0051601(exocyst localization);GO:0051601(exocyst localization)	NA	NA	NA	exocyst complex component 3-like protein isoform X1 [Canis lupus familiaris]	0	0	0.491662	0.62458	-inf	-inf	1.26148e-29	3.03657e-28	down	yes	43.7807	42.5462	4.66043e-227	1.28547e-225	yes
485192	SLCO2B1	XM_005633496.3;XM_005633498.3;XM_005633495.3;XM_005633497.3	GO:0005887(integral component of plasma membrane);GO:0015125(bile acid transmembrane transporter activity);GO:0015347(sodium-independent organic anion transmembrane transporter activity);GO:0015721(bile acid and bile salt transport);GO:0043252(sodium-independent organic anion transport);GO:0043252(sodium-independent organic anion transport)	NA	NA	NA	solute carrier organic anion transporter family member 2B1 isoform X1 [Canis lupus familiaris]	0	0.0114853	0.379411	0.482894	0.0133193	-6.23034	1.26244e-29	3.03657e-28	down	yes	0.0835683	0.0595187	6.13239e-227	1.68838e-225	yes
MSTRG.8989	KIF18A	XM_022407946.1;XM_542544.5	GO:0000070(mitotic sister chromatid segregation);GO:0000776(kinetochore);GO:0001726(ruffle);GO:0003779(actin binding);GO:0005524(ATP binding);GO:0005634(nucleus);GO:0005737(cytoplasm);GO:0005828(kinetochore microtubule);GO:0005871(kinesin complex);GO:0005901(caveola);GO:0007018(microtubule-based movement);GO:0007019(microtubule depolymerization);GO:0007080(mitotic metaphase plate congression);GO:…	NA	NA	NA	kinesin-like protein KIF18A [Canis lupus familiaris]	1.38517	1.41698	7.94202	8.80274	0.167345	-2.5791	1.80777e-29	4.34031e-28	down	yes	0	0	7.35947e-227	2.02251e-225	yes
MSTRG.361	UBE2S	NM_001286964.1;MSTRG.361.2	GO:0000209(protein polyubiquitination);GO:0005524(ATP binding);GO:0005634(nucleus);GO:0005680(anaphase-promoting complex);GO:0005737(cytoplasm);GO:0006511(ubiquitin-dependent protein catabolic process);GO:0010458(exit from mitosis);GO:0010994(free ubiquitin chain polymerization);GO:0031145(anaphase-promoting complex-dependent catabolic process);GO:0031625(ubiquitin protein ligase binding);GO:0035…	04120(Ubiquitin mediated proteolysis)	K10583	EC:2.3.2.23	Ubiquitin-conjugating enzyme E2 S [Heterocephalus glaber]	29.5057	33.6339	101.853	95.6353	0.319714	-1.64515	1.96422e-29	4.70731e-28	down	yes	46.0757	45.6436	7.94763e-227	2.18015e-225	yes
MSTRG.989	CX3CL1	NM_001284456.1	GO:0002548(monocyte chemotaxis);GO:0005615(extracellular space);GO:0006954(inflammatory response);GO:0007186(G-protein coupled receptor signaling pathway);GO:0008009(chemokine activity);GO:0009986(cell surface);GO:0016021(integral component of membrane);GO:0030593(neutrophil chemotaxis);GO:0032914(positive regulation of transforming growth factor beta1 production);GO:0043547(positive regulation o…	04668(TNF signaling pathway);04060(Cytokine-cytokine receptor interaction);04062(Chemokine signaling pathway);05163(Human cytomegalovirus infection)	K05508	NA	fractalkine precursor [Canis lupus familiaris]	5.20614	5.27633	0.516541	0.76554	8.17613	3.03142	2.04351e-29	4.88839e-28	up	yes	0.1349	0.0924633	9.81506e-227	2.6875e-225	yes
480497	DBF4B	XM_022422894.1	GO:0003676(nucleic acid binding);GO:0005654(nucleoplasm);GO:0005737(cytoplasm);GO:0008270(zinc ion binding);GO:0008284(positive regulation of cell proliferation);GO:0010571(positive regulation of nuclear cell cycle DNA replication);GO:0010971(positive regulation of G2/M transition of mitotic cell cycle);GO:0016235(aggresome);GO:0019901(protein kinase binding);GO:0030295(protein kinase activator a…	04110(Cell cycle)	K06629	NA	LOW QUALITY PROTEIN: protein DBF4 homolog B [Canis lupus familiaris]	0.409819	0.399286	2.68699	2.45368	0.157393	-2.66756	2.32654e-29	5.5553e-28	down	yes	0	0	2.77014e-226	7.5712e-225	yes
MSTRG.11815	MASP1	XM_005639816.3;XM_005639814.3;XM_022414148.1;XM_022414150.1;XM_022414149.1;XM_005639815.3;XM_022414147.1	GO:0004252(serine-type endopeptidase activity);GO:0005509(calcium ion binding);GO:0005576(extracellular region);GO:0006508(proteolysis);GO:0006956(complement activation);GO:0001867(complement activation, lectin pathway);GO:0005615(extracellular space);GO:0042803(protein homodimerization activity);GO:0045916(negative regulation of complement activation);GO:0048306(calcium-dependent protein binding…	04610(Complement and coagulation cascades);05150(Staphylococcus aureus infection);05150(Staphylococcus aureus infection)	K03992	EC:3.4.21.-	mannan-binding lectin serine protease 1 isoform X7 [Canis lupus familiaris]	3.7582	3.17517	10.5531	11.035	0.321165	-1.63861	2.84085e-29	6.77103e-28	down	yes	0.508124	0.568551	3.46734e-226	9.45954e-225	yes
102154172	LOC102154172	XR_295781.3	GO:0005515(protein binding);GO:0005634(nucleus);GO:0005886(plasma membrane);GO:0006351(transcription, DNA-templated);GO:0006915(apoptotic process);GO:0008284(positive regulation of cell proliferation);GO:0030154(cell differentiation);GO:0040008(regulation of growth);GO:0042974(retinoic acid receptor binding);GO:0043066(negative regulation of apoptotic process);GO:0045596(negative regulation of ce…	NA	NA	NA	PREDICTED: melanoma antigen preferentially expressed in tumors isoform X1 [Mustela putorius furo]	0	0	0.211128	0.177604	-inf	-inf	2.92072e-29	6.94876e-28	down	yes	11.3217	11.9031	3.85561e-225	1.04997e-223	yes
MSTRG.9812	CENPJ	XM_005635587.3;XM_022409718.1;XM_005635585.3	GO:0005814(centriole);GO:0007099(centriole replication);GO:0015631(tubulin binding);GO:0019901(protein kinase binding);GO:0019904(protein domain specific binding);GO:0046599(regulation of centriole replication);GO:0046785(microtubule polymerization);GO:0051301(cell division);GO:0051301(cell division)	NA	NA	NA	centromere protein J isoform X2 [Canis lupus familiaris]	0.913149	0.996202	5.41481	5.8117	0.170075	-2.55575	3.22301e-29	7.65406e-28	down	yes	35.6239	38.0807	3.91475e-225	1.06414e-223	yes
MSTRG.4076	SERPINA1;LOC111097149	XM_022421757.1;NM_001080109.2;XM_022422351.1	GO:0002020(protease binding);GO:0004867(serine-type endopeptidase inhibitor activity);GO:0005615(extracellular space);GO:0005783(endoplasmic reticulum);GO:0005794(Golgi apparatus);GO:0010951(negative regulation of endopeptidase activity);GO:0042802(identical protein binding);GO:0070062(extracellular exosome);GO:0070062(extracellular exosome)	04610(Complement and coagulation cascades);04610(Complement and coagulation cascades)	K03984	NA	alpha-1-antitrypsin precursor [Canis lupus familiaris];LOW QUALITY PROTEIN: alpha-1-antiproteinase-like [Canis lupus familiaris]	0	0	0.673438	0.475036	-inf	-inf	3.39506e-29	8.04808e-28	down	yes	0.0360745	0	1.12721e-224	3.05854e-223	yes
610303	MFNG	XM_847776.3	GO:0002315(marginal zone B cell differentiation);GO:0007389(pattern specification process);GO:0030173(integral component of Golgi membrane);GO:0032092(positive regulation of protein binding);GO:0033829(O-fucosylpeptide 3-beta-N-acetylglucosaminyltransferase activity);GO:0045747(positive regulation of Notch signaling pathway)	00514(Other types of O-glycan biosynthesis);04330(Notch signaling pathway);05165(Human papillomavirus infection)	K05948	EC:2.4.1.222	beta-1,3-N-acetylglucosaminyltransferase manic fringe [Canis lupus familiaris]	0	0	0.702129	0.62877	-inf	-inf	3.57034e-29	8.44829e-28	down	yes	4.11954	4.37756	1.64704e-224	4.46097e-223	yes
484842	USHBP1	XM_005632730.2;XM_541958.4	GO:0030165(PDZ domain binding);GO:0030165(PDZ domain binding)	NA	NA	NA	Usher syndrome type-1C protein-binding protein 1 [Canis lupus familiaris]	0	0	0.72917	0.547368	-inf	-inf	3.65886e-29	8.64217e-28	down	yes	0	0	2.64098e-224	7.14018e-223	yes
MSTRG.5705	MEGF9	XM_005626965.3	GO:0016021(integral component of membrane)	04512(ECM-receptor interaction)	K05636	NA	multiple epidermal growth factor-like domains protein 9 [Canis lupus familiaris]	9.26947	8.76247	2.16804	1.93911	4.39038	2.13435	3.67262e-29	8.65906e-28	up	yes	17.0048	16.2075	4.01921e-224	1.08468e-222	yes
MSTRG.12149	STK17B	XM_545575.6;MSTRG.12149.1;MSTRG.12149.2;MSTRG.12149.3	GO:0004674(protein serine/threonine kinase activity);GO:0005524(ATP binding);GO:0005634(nucleus);GO:0006468(protein phosphorylation);GO:0035556(intracellular signal transduction);GO:2000271(positive regulation of fibroblast apoptotic process)	NA	NA	NA	serine/threonine-protein kinase 17B [Canis lupus familiaris]	6.13196	6.20877	17.1633	16.9529	0.361727	-1.46703	4.61202e-29	1.08544e-27	down	yes	51.0469	50.3965	4.26719e-224	1.14954e-222	yes
492223	GABRA3	XM_005641961.3	GO:0004890(GABA-A receptor activity);GO:0005230(extracellular ligand-gated ion channel activity);GO:0005886(plasma membrane);GO:0006821(chloride transport);GO:0007214(gamma-aminobutyric acid signaling pathway);GO:0016021(integral component of membrane);GO:0030054(cell junction);GO:0034220(ion transmembrane transport);GO:0045202(synapse);GO:1902711(GABA-A receptor complex)	04080(Neuroactive ligand-receptor interaction);04727(GABAergic synapse);04723(Retrograde endocannabinoid signaling);04742(Taste transduction);05032(Morphine addiction);05033(Nicotine addiction)	K05175	NA	gamma-aminobutyric acid receptor subunit alpha-3 [Puma concolor]	0.813488	0.883928	4.80553	4.86495	0.175525	-2.51025	5.03571e-29	1.18303e-27	down	yes	0.193032	0.165616	5.17505e-224	1.39161e-222	yes
MSTRG.7111	PDLIM3	XM_843647.5;XM_003432137.4	GO:0005737(cytoplasm);GO:0007015(actin filament organization);GO:0007507(heart development);GO:0008092(cytoskeletal protein binding);GO:0008270(zinc ion binding);GO:0008307(structural constituent of muscle);GO:0015629(actin cytoskeleton);GO:0015629(actin cytoskeleton)	NA	NA	NA	PDZ and LIM domain protein 3 isoform X2 [Canis lupus familiaris]	0.42044	0.464492	3.13562	3.27539	0.138033	-2.85691	6.71222e-29	1.57407e-27	down	yes	0	0	5.35782e-224	1.43818e-222	yes
MSTRG.6573	SLC2A1	NM_001159326.1;MSTRG.6573.3;MSTRG.6573.1;XM_022427664.1	GO:0005355(glucose transmembrane transporter activity);GO:0016021(integral component of membrane);GO:0016021(integral component of membrane)	04066(HIF-1 signaling pathway);04911(Insulin secretion);04922(Glucagon signaling pathway);04920(Adipocytokine signaling pathway);04919(Thyroid hormone signaling pathway);04976(Bile secretion);05200(Pathways in cancer);05230(Central carbon metabolism in cancer);05211(Renal cell carcinoma);04931(Insulin resistance);05166(HTLV-I infection);05166(HTLV-I infection)	K07299	NA	solute carrier family 2, facilitated glucose transporter member 1 [Canis lupus familiaris]	47.9155	47.7586	14.9215	13.4202	3.37574	1.7552	7.95544e-29	1.86228e-27	up	yes	4.1575	4.24774	1.4808e-223	3.96774e-222	yes
MSTRG.480	CCDC8	XM_005616414.3	GO:0000226(microtubule cytoskeleton organization);GO:0005737(cytoplasm);GO:0005813(centrosome);GO:0005886(plasma membrane);GO:0007088(regulation of mitotic nuclear division);GO:0010923(negative regulation of phosphatase activity);GO:1990393(3M complex)	NA	NA	NA	coiled-coil domain containing 8-like protein [Camelus ferus]	5.0855	5.4598	15.4349	15.7614	0.33803	-1.56478	1.22257e-28	2.85681e-27	down	yes	8.74802	8.42734	1.4845e-223	3.97057e-222	yes
MSTRG.12484	GPR34	XM_003435502.4	GO:0005887(integral component of plasma membrane);GO:0035589(G-protein coupled purinergic nucleotide receptor signaling pathway);GO:0045028(G-protein coupled purinergic nucleotide receptor activity)	NA	NA	NA	probable G-protein coupled receptor 34 [Canis lupus familiaris]	0.27594	0.270926	2.65459	3.37387	0.090714	-3.46253	1.24498e-28	2.904e-27	down	yes	20.1395	20.6374	5.57701e-223	1.48902e-221	yes
MSTRG.450	BCAT2	XM_541509.6;XM_005616334.3;XM_022424110.1;XM_022424114.1;XM_022424118.1;XM_005616333.3	GO:0009082(branched-chain amino acid biosynthetic process);GO:0052654(L-leucine transaminase activity);GO:0052655(L-valine transaminase activity);GO:0052656(L-isoleucine transaminase activity);GO:0052656(L-isoleucine transaminase activity)	00270(Cysteine and methionine metabolism);00280(Valine, leucine and isoleucine degradation);00290(Valine, leucine and isoleucine biosynthesis);00770(Pantothenate and CoA biosynthesis);00770(Pantothenate and CoA biosynthesis)	K00826	EC:2.6.1.42	branched-chain-amino-acid aminotransferase, mitochondrial isoform X1 [Canis lupus familiaris]	39.3863	40.2482	12.893	14.4579	2.91158	1.5418	1.33239e-28	3.10236e-27	up	yes	0	0	5.57384e-222	1.48553e-220	yes
MSTRG.7438	PTPN22	MSTRG.7438.1;XM_014120607.2;XM_005630623.3;XM_540240.6	GO:0002230(positive regulation of defense response to virus by host);GO:0002685(regulation of leukocyte migration);GO:0004725(protein tyrosine phosphatase activity);GO:0005634(nucleus);GO:0005737(cytoplasm);GO:0009898(cytoplasmic side of plasma membrane);GO:0010628(positive regulation of gene expression);GO:0010629(negative regulation of gene expression);GO:0017124(SH3 domain binding);GO:0019900(…	NA	NA	NA	tyrosine-protein phosphatase non-receptor type 22 isoform X3 [Canis lupus familiaris]	6.97726	6.92622	1.21597	1.14693	5.88407	2.55681	1.51485e-28	3.52096e-27	up	yes	0.005442	0.005515	7.42863e-222	1.97636e-220	yes
403714	TEK	XM_005626697.3;XM_005626696.3	GO:0001725(stress fiber);GO:0002040(sprouting angiogenesis);GO:0004714(transmembrane receptor protein tyrosine kinase activity);GO:0005524(ATP binding);GO:0005884(actin filament);GO:0005887(integral component of plasma membrane);GO:0005902(microvillus);GO:0005911(cell-cell junction);GO:0009925(basal plasma membrane);GO:0009986(cell surface);GO:0010595(positive regulation of endothelial cell migra…	04014(Ras signaling pathway);04015(Rap1 signaling pathway);04010(MAPK signaling pathway);04066(HIF-1 signaling pathway);04151(PI3K-Akt signaling pathway);05323(Rheumatoid arthritis);05323(Rheumatoid arthritis)	K05121	EC:2.7.10.1	angiopoietin-1 receptor [Puma concolor]	0.150392	0.10791	1.44544	1.19738	0.0977374	-3.35495	1.75472e-28	4.07126e-27	down	yes	43.5087	47.1421	8.73013e-222	2.31851e-220	yes
607087	C9H17orf53	XM_005624407.3;XM_022422908.1;XM_022422907.1;XM_022422909.1	GO:0003674(molecular_function);GO:0005575(cellular_component);GO:0008150(biological_process);GO:0008150(biological_process)	NA	NA	NA	uncharacterized protein C17orf53 homolog isoform X3 [Canis lupus familiaris]	0.182191	0.108939	1.61956	1.71926	0.0871957	-3.5196	2.44143e-28	5.65454e-27	down	yes	173.833	163.561	1.00801e-221	2.67229e-220	yes
MSTRG.6184	COL14A1	XM_005627893.3;XM_005627895.3;XM_014118604.2;XM_005627894.3	GO:0005615(extracellular space);GO:0031012(extracellular matrix);GO:0070062(extracellular exosome);GO:0070062(extracellular exosome)	04974(Protein digestion and absorption);04974(Protein digestion and absorption)	K08133	NA	collagen alpha-1(XIV) chain isoform X2 [Canis lupus familiaris]	6.18465	6.04126	19.8028	18.9901	0.315159	-1.66585	2.63641e-28	6.09535e-27	down	yes	21.0979	23.1843	1.62312e-221	4.29539e-220	yes
MSTRG.7861	CD248	XM_540833.6	GO:0005509(calcium ion binding);GO:0005737(cytoplasm);GO:0008284(positive regulation of cell proliferation);GO:0016477(cell migration);GO:0048535(lymph node development);GO:0050840(extracellular matrix binding);GO:0060033(anatomical structure regression);GO:0070062(extracellular exosome);GO:2000353(positive regulation of endothelial cell apoptotic process)	NA	NA	NA	endosialin [Canis lupus familiaris]	24.2719	20.7565	82.5278	81.5651	0.274408	-1.86561	3.14426e-28	7.2567e-27	down	yes	0.29897	0.18136	2.86787e-221	7.57613e-220	yes
483056	MALL	XM_540171.6;XM_022404703.1	GO:0000139(Golgi membrane);GO:0005886(plasma membrane);GO:0016021(integral component of membrane);GO:0030136(clathrin-coated vesicle);GO:0045121(membrane raft);GO:0045121(membrane raft)	NA	NA	NA	MAL-like protein [Canis lupus familiaris]	0	0	0.52136	0.532098	-inf	-inf	3.25068e-28	7.48912e-27	down	yes	0.81234	0.923173	4.35933e-221	1.14959e-219	yes
MSTRG.5740	DLA-12	NM_001014379.1	GO:0002474(antigen processing and presentation of peptide antigen via MHC class I);GO:0003823(antigen binding);GO:0005886(plasma membrane);GO:0006955(immune response);GO:0016021(integral component of membrane);GO:0019882(antigen processing and presentation);GO:0042605(peptide antigen binding);GO:0042612(MHC class I protein complex)	04514(Cell adhesion molecules (CAMs));04144(Endocytosis);04145(Phagosome);04218(Cellular senescence);04650(Natural killer cell mediated cytotoxicity);04612(Antigen processing and presentation);05203(Viral carcinogenesis);05320(Autoimmune thyroid disease);05330(Allograft rejection);05332(Graft-versus-host disease);05416(Viral myocarditis);04940(Type I diabetes mellitus);05166(HTLV-I infection);051…	K06751	NA	DLA class I histocompatibility antigen, A9/A9 alpha chain-like [Canis lupus dingo]	225.243	261.433	62.8924	64.9635	3.80644	1.92844	3.55836e-28	8.1836e-27	up	yes	23.2143	22.5431	4.54863e-221	1.19741e-219	yes
MSTRG.2369	MXRA8	MSTRG.2369.4;MSTRG.2369.1;MSTRG.2369.2;XR_002626822.1;MSTRG.2369.3;XR_002626823.1;XR_002626824.1;XM_546712.6	GO:0009986(cell surface);GO:0016021(integral component of membrane);GO:0060857(establishment of glial blood-brain barrier);GO:0070062(extracellular exosome);GO:0070062(extracellular exosome)	04310(Wnt signaling pathway);04330(Notch signaling pathway);04390(Hippo signaling pathway);04150(mTOR signaling pathway);04550(Signaling pathways regulating pluripotency of stem cells);04916(Melanogenesis);05200(Pathways in cancer);05225(Hepatocellular carcinoma);05226(Gastric cancer);05217(Basal cell carcinoma);05224(Breast cancer);04934(Cushing syndrome);05166(HTLV-I infection);05165(Human papi…	K02353	NA	matrix remodeling-associated protein 8 [Canis lupus familiaris]	89.2744	90.4519	26.6305	24.9576	3.48387	1.80069	4.23559e-28	9.72406e-27	up	yes	1.69437	1.81699	4.89441e-221	1.28618e-219	yes
MSTRG.11572	ZGRF1	XM_022413411.1;XM_014110061.2;XM_022413418.1;XM_022413412.1;XM_022413416.1;XM_022413415.1;XM_022413417.1;XM_022413413.1;XM_022413414.1;XM_022413419.1	GO:0008270(zinc ion binding);GO:0016021(integral component of membrane);GO:0016021(integral component of membrane)	03013(RNA transport);03015(mRNA surveillance pathway);03015(mRNA surveillance pathway)	K14326	EC:3.6.4.-	protein ZGRF1 isoform X9 [Canis lupus familiaris]	0.273729	0.302792	2.03681	1.6195	0.157679	-2.66494	4.2491e-28	9.73802e-27	down	yes	3.12016	2.7984	7.50927e-221	1.96987e-219	yes
486810	ENTPD1	XM_005637555.3;XM_014108860.2;XM_022412023.1;XM_022412020.1;XM_022412022.1	GO:0016021(integral component of membrane);GO:0016787(hydrolase activity);GO:0016787(hydrolase activity)	00230(Purine metabolism);00240(Pyrimidine metabolism);05169(Epstein-Barr virus infection);05169(Epstein-Barr virus infection)	K01510	EC:3.6.1.5	ectonucleoside triphosphate diphosphohydrolase 1 isoform X1 [Canis lupus familiaris]	0.00762453	0	0.522767	0.49528	0.00748937	-7.06094	4.27924e-28	9.78998e-27	down	yes	0.112377	0.121343	1.46911e-220	3.84713e-219	yes
487380	EPHB2	XM_005617824.3;XM_005617823.3;XM_014110690.2	GO:0001525(angiogenesis);GO:0001655(urogenital system development);GO:0004713(protein tyrosine kinase activity);GO:0005005(transmembrane-ephrin receptor activity);GO:0005102(receptor binding);GO:0005515(protein binding);GO:0005524(ATP binding);GO:0005576(extracellular region);GO:0005829(cytosol);GO:0005886(plasma membrane);GO:0005887(integral component of plasma membrane);GO:0007399(nervous syste…	04360(Axon guidance);04360(Axon guidance)	K05111	EC:2.7.10.1	EPH receptor B2, isoform CRA_c [Homo sapiens]	0.375122	0.404227	2.97229	2.39041	0.145328	-2.78262	4.45392e-28	1.01719e-26	down	yes	6.54698	7.70723	1.3081e-219	3.41953e-218	yes
MSTRG.6917	PDIA4	XM_843145.6	GO:0003756(protein disulfide isomerase activity);GO:0005783(endoplasmic reticulum);GO:0005788(endoplasmic reticulum lumen);GO:0006457(protein folding);GO:0009986(cell surface);GO:0034976(response to endoplasmic reticulum stress);GO:0045454(cell redox homeostasis)	04141(Protein processing in endoplasmic reticulum);04918(Thyroid hormone synthesis)	K09582	EC:5.3.4.1	protein disulfide-isomerase A4 [Canis lupus familiaris]	467.974	508.416	118.362	122.457	4.05444	2.0195	4.52187e-28	1.03091e-26	up	yes	2.23431	2.39576	1.46331e-219	3.81861e-218	yes
479540	PDE4B	XM_014113706.2;XM_014113705.2;XM_022418713.1;XM_536678.6;XM_003434644.4	GO:0004114(3',5'-cyclic-nucleotide phosphodiesterase activity);GO:0007165(signal transduction);GO:0000930(gamma-tubulin complex);GO:0001780(neutrophil homeostasis);GO:0004115(3',5'-cyclic-AMP phosphodiesterase activity);GO:0005813(centrosome);GO:0005829(cytosol);GO:0006198(cAMP catabolic process);GO:0008021(synaptic vesicle);GO:0014069(postsynaptic density);GO:0016020(membrane);GO:0030552(cAMP bi…	00230(Purine metabolism);04024(cAMP signaling pathway);04928(Parathyroid hormone synthesis, secretion and action);05032(Morphine addiction);05032(Morphine addiction)	K13293	EC:3.1.4.53	cAMP-specific 3',5'-cyclic phosphodiesterase 4B isoform X5 [Canis lupus familiaris]	0.762179	0.684076	3.77862	3.55589	0.197185	-2.34238	4.53063e-28	1.03111e-26	down	yes	14.0888	15.7771	2.32789e-219	6.06422e-218	yes
MSTRG.4601	CCL2	MSTRG.4601.1;NM_001003297.1	GO:0000165(MAPK cascade);GO:0002548(monocyte chemotaxis);GO:0005615(extracellular space);GO:0005622(intracellular);GO:0006954(inflammatory response);GO:0007010(cytoskeleton organization);GO:0008009(chemokine activity);GO:0008360(regulation of cell shape);GO:0009611(response to wounding);GO:0010574(regulation of vascular endothelial growth factor production);GO:0010759(positive regulation of macro…	04668(TNF signaling pathway);04060(Cytokine-cytokine receptor interaction);04621(NOD-like receptor signaling pathway);04657(IL-17 signaling pathway);04062(Chemokine signaling pathway);05323(Rheumatoid arthritis);05418(Fluid shear stress and atherosclerosis);04933(AGE-RAGE signaling pathway in diabetic complications);05164(Influenza A);05168(Herpes simplex infection);05163(Human cytomegalovirus in…	K14624	NA	C-C motif chemokine 2 [Canis lupus dingo]	192.194	182.768	47.5946	54.7224	3.6647	1.8737	5.43806e-28	1.23549e-26	up	yes	0.038811	0.035934	2.46195e-219	6.40234e-218	yes
MSTRG.8568	DNMT1	XM_533919.6;XM_022407068.1;XM_022407066.1;XM_022407067.1	GO:0003677(DNA binding);GO:0003682(chromatin binding);GO:0003886(DNA (cytosine-5-)-methyltransferase activity);GO:0005634(nucleus);GO:0008270(zinc ion binding);GO:0010216(maintenance of DNA methylation);GO:0010628(positive regulation of gene expression);GO:0051571(positive regulation of histone H3-K4 methylation);GO:0051573(negative regulation of histone H3-K9 methylation);GO:0090116(C-5 methylat…	00270(Cysteine and methionine metabolism);05206(MicroRNAs in cancer);05206(MicroRNAs in cancer)	K00558	EC:2.1.1.37	DNA (cytosine-5)-methyltransferase 1 isoform X3 [Canis lupus familiaris]	5.75998	6.29249	17.6031	17.1253	0.347049	-1.52679	5.62531e-28	1.27582e-26	down	yes	0.19483	0.248608	4.16138e-219	1.0803e-217	yes
MSTRG.12665	TMEM255A	XM_003435658.4;XM_022415595.1;XM_538157.6	GO:0016021(integral component of membrane);GO:0016021(integral component of membrane)	NA	NA	NA	transmembrane protein 255A isoform X2 [Canis lupus familiaris]	8.92237	7.47613	25.2959	24.2426	0.331025	-1.59499	5.82913e-28	1.31976e-26	down	yes	0.020049	0.016451	6.32761e-219	1.63982e-217	yes
481896	FAM46A	XM_014118121.2;XM_005627568.3;XM_539017.6;XM_005627567.2	GO:0010468(regulation of gene expression);GO:0030193(regulation of blood coagulation);GO:0030193(regulation of blood coagulation)	04371(Apelin signaling pathway);04810(Regulation of actin cytoskeleton);04260(Cardiac muscle contraction);04261(Adrenergic signaling in cardiomyocytes);04261(Adrenergic signaling in cardiomyocytes)	K05742	NA	protein FAM46A isoform X1 [Canis lupus familiaris]	3.91676	3.31403	11.4666	12.0456	0.307533	-1.70119	6.11361e-28	1.38178e-26	down	yes	0	0	1.14036e-218	2.95019e-217	yes
MSTRG.1914	ARSI	NM_001048118.1	GO:0008152(metabolic process);GO:0008484(sulfuric ester hydrolase activity)	NA	NA	NA	arylsulfatase I precursor [Canis lupus familiaris]	4.34531	5.42339	24.0775	24.9597	0.19921	-2.32764	7.36338e-28	1.66139e-26	down	yes	174.685	161.233	8.80069e-218	2.27288e-216	yes
MSTRG.11126	DUT	MSTRG.11126.1;XM_846796.5	GO:0000287(magnesium ion binding);GO:0004170(dUTP diphosphatase activity);GO:0005654(nucleoplasm);GO:0005737(cytoplasm);GO:0005739(mitochondrion);GO:0006226(dUMP biosynthetic process);GO:0046081(dUTP catabolic process);GO:0070062(extracellular exosome)	00240(Pyrimidine metabolism);00983(Drug metabolism - other enzymes)	K01520	EC:3.6.1.23	deoxyuridine 5'-triphosphate nucleotidohydrolase, mitochondrial [Canis lupus familiaris]	3.14099	3.38893	15.8624	16.3749	0.202558	-2.3036	8.23938e-28	1.85584e-26	down	yes	0.206756	0.198404	9.16701e-218	2.36342e-216	yes
609889	LRRC25	XM_014122405.2;XM_847238.5	GO:0016021(integral component of membrane);GO:0016021(integral component of membrane)	NA	NA	NA	leucine-rich repeat-containing protein 25 [Canis lupus familiaris]	0	0	0.777278	0.732573	-inf	-inf	9.85825e-28	2.21667e-26	down	yes	2.05203	2.25891	4.94579e-217	1.27293e-215	yes
MSTRG.8721	CFD	XM_014122378.2;XM_542213.7	GO:0004252(serine-type endopeptidase activity);GO:0005615(extracellular space);GO:0006508(proteolysis);GO:0070062(extracellular exosome);GO:0070062(extracellular exosome)	04610(Complement and coagulation cascades);05150(Staphylococcus aureus infection);05150(Staphylococcus aureus infection)	K01334	EC:3.4.21.46	complement factor D isoform X1 [Canis lupus familiaris]	94.0878	151.215	24.7571	22.2867	5.21434	2.38248	1.08329e-27	2.43165e-26	up	yes	99.399	106.354	5.41276e-217	1.39073e-215	yes
MSTRG.9206	ENTPD3	XM_542723.5;XM_014106794.2	GO:0005886(plasma membrane);GO:0009134(nucleoside diphosphate catabolic process);GO:0009143(nucleoside triphosphate catabolic process);GO:0016021(integral component of membrane);GO:0017110(nucleoside-diphosphatase activity);GO:0017111(nucleoside-triphosphatase activity);GO:0017111(nucleoside-triphosphatase activity)	00230(Purine metabolism);00240(Pyrimidine metabolism);05169(Epstein-Barr virus infection);05169(Epstein-Barr virus infection)	K01510	EC:3.6.1.5	ectonucleoside triphosphate diphosphohydrolase 3 [Canis lupus familiaris]	57.4611	56.8241	17.37	17.0364	3.32163	1.73189	1.08838e-27	2.43891e-26	up	yes	0.05583	0.087674	8.09413e-217	2.07611e-215	yes
MSTRG.9488	ANGPT4	XM_005634894.3;XM_846919.5;XM_014107142.2;XM_022408848.1	GO:0001525(angiogenesis);GO:0005615(extracellular space);GO:0007171(activation of transmembrane receptor protein tyrosine kinase activity);GO:0007219(Notch signaling pathway);GO:0016525(negative regulation of angiogenesis);GO:0030297(transmembrane receptor protein tyrosine kinase activator activity);GO:0030971(receptor tyrosine kinase binding);GO:0043066(negative regulation of apoptotic process);…	04014(Ras signaling pathway);04015(Rap1 signaling pathway);04010(MAPK signaling pathway);04066(HIF-1 signaling pathway);04151(PI3K-Akt signaling pathway);04151(PI3K-Akt signaling pathway)	K05467	NA	angiopoietin-4 [Canis lupus familiaris]	8.43609	8.19785	1.66173	1.70946	4.93414	2.3028	1.50108e-27	3.35797e-26	up	yes	0.0543851	0.0719292	9.3315e-217	2.3894e-215	yes
482329	MEOX2	XM_022427424.1	GO:0000978(RNA polymerase II proximal promoter sequence-specific DNA binding);GO:0000980(RNA polymerase II distal enhancer sequence-specific DNA binding);GO:0001077(transcriptional activator activity, RNA polymerase II proximal promoter sequence-specific DNA binding);GO:0001205(transcriptional activator activity, RNA polymerase II distal enhancer sequence-specific DNA binding);GO:0001525(angiogen…	NA	NA	NA	PREDICTED: homeobox protein MOX-2 isoform X1 [Mandrillus leucophaeus]	0.21672	0.161002	2.12447	1.768	0.0970393	-3.36529	1.89036e-27	4.22159e-26	down	yes	13.2179	13.2323	8.64087e-216	2.2088e-214	yes
MSTRG.3664	TYMS	NM_001252174.1	GO:0004799(thymidylate synthase activity);GO:0006231(dTMP biosynthetic process);GO:0032259(methylation)	00240(Pyrimidine metabolism);00670(One carbon pool by folate);01523(Antifolate resistance)	K00560	EC:2.1.1.45	thymidylate synthase [Canis lupus familiaris]	7.4321	9.08843	33.5853	33.3329	0.246876	-2.01814	1.95824e-27	4.36574e-26	down	yes	67.8326	70.8787	3.0553e-215	7.79672e-214	yes
100856703	PCDH1	XM_005617313.3;XM_003638913.2;XM_014108005.2;XM_005617312.3	GO:0005509(calcium ion binding);GO:0005886(plasma membrane);GO:0007156(homophilic cell adhesion via plasma membrane adhesion molecules);GO:0016021(integral component of membrane);GO:0016021(integral component of membrane)	NA	NA	NA	protocadherin-1 isoform X1 [Canis lupus familiaris]	0.320672	0.23634	2.04785	1.80367	0.144622	-2.78964	2.13538e-27	4.75258e-26	down	yes	19.4019	17.827	1.41127e-214	3.59527e-213	yes
488642	CD48	XM_545759.6	GO:0007165(signal transduction);GO:0009897(external side of plasma membrane);GO:0016021(integral component of membrane);GO:0042110(T cell activation)	04650(Natural killer cell mediated cytotoxicity)	K06479	NA	CD48 antigen isoform X1 [Canis lupus familiaris]	0	0	1.45534	0.960552	-inf	-inf	2.34081e-27	5.20097e-26	down	yes	0	0.020062	2.02167e-214	5.14155e-213	yes
MSTRG.2481	WFDC1	XM_022419111.1;XR_001316299.2;XR_002626976.1;XR_002626977.1;XM_022419110.1	GO:0001558(regulation of cell growth);GO:0005615(extracellular space);GO:0010466(negative regulation of peptidase activity);GO:0030414(peptidase inhibitor activity);GO:0050728(negative regulation of inflammatory response);GO:0061045(negative regulation of wound healing);GO:0061045(negative regulation of wound healing)	NA	NA	NA	WAP four-disulfide core domain protein 1 isoform X1 [Canis lupus familiaris]	1.15159	0.446531	13.2622	11.821	0.0637131	-3.97227	2.37967e-27	5.27835e-26	down	yes	24.1665	26.164	1.34612e-213	3.41769e-212	yes
100855726	LY9	XM_014111282.2;XM_005640882.3;XM_014111283.2;XM_014111284.2;XM_005640880.3;XM_014111281.2	GO:0005886(plasma membrane);GO:0009986(cell surface);GO:0016021(integral component of membrane);GO:0032740(positive regulation of interleukin-17 production);GO:0072540(T-helper 17 cell lineage commitment);GO:0072540(T-helper 17 cell lineage commitment)	NA	NA	NA	T-lymphocyte surface antigen Ly-9 isoform X4 [Canis lupus familiaris]	0	0	0.365168	0.412498	-inf	-inf	2.66018e-27	5.89058e-26	down	yes	8.1807	7.6779	3.07125e-213	7.78448e-212	yes
611844	PSRC1	XM_014114770.2;XM_014114768.2;XM_014114771.2	GO:0000922(spindle pole);GO:0001578(microtubule bundle formation);GO:0005829(cytosol);GO:0005876(spindle microtubule);GO:0007080(mitotic metaphase plate congression);GO:0008017(microtubule binding);GO:0030308(negative regulation of cell growth);GO:0030496(midbody);GO:0031116(positive regulation of microtubule polymerization);GO:0045737(positive regulation of cyclin-dependent protein serine/threon…	NA	NA	NA	proline/serine-rich coiled-coil protein 1 isoform X1 [Canis lupus familiaris]	0.915998	0.987741	5.77955	5.32632	0.171417	-2.54442	2.69855e-27	5.96548e-26	down	yes	26.272	27.8477	3.53464e-213	8.94389e-212	yes
MSTRG.9937	COL6A3	MSTRG.9937.4;MSTRG.9937.3;MSTRG.9937.5;XM_014107642.2;XM_022409537.1;XM_022409538.1;MSTRG.9937.2;MSTRG.9937.1;XM_014107640.2;XM_014107641.2;XM_014107638.2;XM_014107634.2;XM_014107635.1;XM_014107636.2;NM_001103215.1	GO:0004867(serine-type endopeptidase inhibitor activity);GO:0005578(proteinaceous extracellular matrix);GO:0005581(collagen trimer);GO:0005615(extracellular space);GO:0010951(negative regulation of endopeptidase activity);GO:0042383(sarcolemma);GO:0070062(extracellular exosome);GO:0070062(extracellular exosome)	04151(PI3K-Akt signaling pathway);04512(ECM-receptor interaction);04510(Focal adhesion);04974(Protein digestion and absorption);05165(Human papillomavirus infection);05165(Human papillomavirus infection)	K06238	NA	collagen alpha-3(VI) chain precursor [Canis lupus familiaris]	18.5696	15.8803	68.8847	66.4041	0.254639	-1.97347	3.53192e-27	7.7946e-26	down	yes	0	0	4.01184e-213	1.01343e-211	yes
609604	SERPINB2	XM_846892.4;XM_014106918.1	GO:0004867(serine-type endopeptidase inhibitor activity);GO:0005615(extracellular space);GO:0005737(cytoplasm);GO:0010951(negative regulation of endopeptidase activity);GO:0043066(negative regulation of apoptotic process);GO:0043066(negative regulation of apoptotic process)	04610(Complement and coagulation cascades);04610(Complement and coagulation cascades)	K19821	NA	plasminogen activator inhibitor 2 isoform X1 [Canis lupus familiaris]	0.028556	0	0.910849	0.916925	0.0156234	-6.00015	4.12812e-27	9.09504e-26	down	yes	16.2968	16.2096	9.68451e-213	2.44229e-211	yes
610720	SLAIN1	XM_848263.5;XM_005634003.3	GO:0005515(protein binding);GO:0005515(protein binding)	NA	NA	NA	PREDICTED: SLAIN motif-containing protein 1 isoform X1 [Panthera pardus]	1.69246	1.94607	0.214547	0.198645	8.80592	3.13847	4.28114e-27	9.41636e-26	up	yes	73.8659	75.7196	9.8524e-213	2.48046e-211	yes
403770	ITGB2	XM_022413230.1;XM_014109833.2;XM_005638977.3	GO:0007159(leukocyte cell-cell adhesion);GO:0007160(cell-matrix adhesion);GO:0007229(integrin-mediated signaling pathway);GO:0009986(cell surface);GO:0019901(protein kinase binding);GO:0030141(secretory granule);GO:0030369(ICAM-3 receptor activity);GO:0030593(neutrophil chemotaxis);GO:0034113(heterotypic cell-cell adhesion);GO:0034687(integrin alphaL-beta2 complex);GO:0035987(endodermal cell diff…	04015(Rap1 signaling pathway);04390(Hippo signaling pathway);04514(Cell adhesion molecules (CAMs));04145(Phagosome);04810(Regulation of actin cytoskeleton);04610(Complement and coagulation cascades);04650(Natural killer cell mediated cytotoxicity);04670(Leukocyte transendothelial migration);05323(Rheumatoid arthritis);05416(Viral myocarditis);05133(Pertussis);05134(Legionellosis);05150(Staphyloco…	K06464	NA	integrin beta-2 isoform X1 [Canis lupus familiaris]	0	0	0.526936	0.374383	-inf	-inf	4.31462e-27	9.47409e-26	down	yes	63.9661	64.8187	9.88409e-213	2.48427e-211	yes
106558521	LOC106558521	XM_014112097.2	GO:0005634(nucleus);GO:0006366(transcription by RNA polymerase II);GO:0045893(positive regulation of transcription, DNA-templated)	NA	NA	NA	uncharacterized protein LOC112650210 isoform X4 [Canis lupus dingo]	3.76259	2.98573	0	0.135383	49.8461	5.63941	5.01595e-27	1.09957e-25	up	yes	2.62356	2.79196	2.18987e-212	5.49481e-211	yes
MSTRG.7831	CDK2AP2	XM_846714.5;MSTRG.7831.1	GO:0005515(protein binding);GO:0005634(nucleus);GO:0005737(cytoplasm);GO:0005874(microtubule);GO:0070507(regulation of microtubule cytoskeleton organization);GO:2000035(regulation of stem cell division);GO:2000134(negative regulation of G1/S transition of mitotic cell cycle)	NA	NA	NA	PREDICTED: cyclin-dependent kinase 2-associated protein 2 isoform X1 [Bos mutus]	35.615	38.2862	11.3819	11.7432	3.19571	1.67614	5.20725e-27	1.1396e-25	up	yes	11.621	11.7082	1.08347e-211	2.71409e-210	yes
MSTRG.6011	PRSS35	XM_005627584.3;XM_022426308.1	GO:0004252(serine-type endopeptidase activity);GO:0005739(mitochondrion);GO:0006508(proteolysis);GO:0006508(proteolysis)	NA	NA	NA	inactive serine protease 35 isoform X2 [Canis lupus familiaris]	0.778715	0.69816	3.73047	3.93112	0.192764	-2.3751	5.29803e-27	1.15753e-25	down	yes	58.1331	60.454	3.76629e-211	9.41886e-210	yes
MSTRG.8078		MSTRG.8078.1	NA	NA	NA	NA		12.1009	10.7316	2.19735	2.28804	5.09042	2.34778	5.7749e-27	1.25962e-25	up	yes	0	0	5.72552e-211	1.42947e-209	yes
485493	KLF12	XM_014106334.2;XM_014106337.2;XM_005633968.3;XM_022408022.1;XM_005633969.3	GO:0003676(nucleic acid binding);GO:0046872(metal ion binding);GO:0046872(metal ion binding)	NA	NA	NA	Krueppel-like factor 12 isoform X4 [Tupaia chinensis]	8.20083	7.18522	2.70399	2.33582	3.05291	1.61018	5.97707e-27	1.30155e-25	up	yes	44.6984	43.4778	1.7339e-210	4.32179e-209	yes
MSTRG.479	CALM3	XM_533635.6;XM_022424705.1	GO:0000922(spindle pole);GO:0002027(regulation of heart rate);GO:0005509(calcium ion binding);GO:0005513(detection of calcium ion);GO:0005634(nucleus);GO:0005813(centrosome);GO:0005876(spindle microtubule);GO:0010880(regulation of release of sequestered calcium ion into cytosol by sarcoplasmic reticulum);GO:0017022(myosin binding);GO:0019901(protein kinase binding);GO:0019904(protein domain speci…	04014(Ras signaling pathway);04015(Rap1 signaling pathway);04371(Apelin signaling pathway);04020(Calcium signaling pathway);04070(Phosphatidylinositol signaling system);04024(cAMP signaling pathway);04022(cGMP - PKG signaling pathway);04114(Oocyte meiosis);04218(Cellular senescence);04625(C-type lectin receptor signaling pathway);04910(Insulin signaling pathway);04922(Glucagon signaling pathway);…	K02183	NA	Csa-calmodulin 3, partial [Cupiennius salei]	21.6928	22.5523	69.2232	70.6781	0.316259	-1.66082	7.15575e-27	1.55563e-25	down	yes	2.88815	3.15286	1.75267e-210	4.36133e-209	yes
611419	C7H1orf112	XR_002628328.1;XM_022421087.1;XM_022421088.1;XM_005622538.3;XM_022421089.1;XM_005622539.3	GO:0003674(molecular_function);GO:0005575(cellular_component);GO:0008150(biological_process);GO:0008150(biological_process)	NA	NA	NA	uncharacterized protein C1orf112 homolog isoform X5 [Canis lupus familiaris]	0.662373	0.680456	3.51466	3.25979	0.19822	-2.33483	8.1916e-27	1.77788e-25	down	yes	1.26318	1.2782	1.78653e-210	4.43823e-209	yes
MSTRG.334	ASPN	XM_005615994.3	GO:0004860(protein kinase inhibitor activity);GO:0005509(calcium ion binding);GO:0005518(collagen binding);GO:0005578(proteinaceous extracellular matrix);GO:0005737(cytoplasm);GO:0006469(negative regulation of protein kinase activity);GO:0019221(cytokine-mediated signaling pathway);GO:0030282(bone mineralization);GO:0030512(negative regulation of transforming growth factor beta receptor signaling…	NA	NA	NA	asporin [Canis lupus familiaris]	158.341	152.763	577.878	596.021	0.265018	-1.91584	8.68611e-27	1.88209e-25	down	yes	9.41637	9.07743	2.06654e-210	5.12535e-209	yes
489272	IGSF9B	XM_022419466.1	GO:0007156(homophilic cell adhesion via plasma membrane adhesion molecules);GO:0016021(integral component of membrane);GO:0019900(kinase binding);GO:0030425(dendrite);GO:0043025(neuronal cell body);GO:0060077(inhibitory synapse);GO:0097151(positive regulation of inhibitory postsynaptic potential)	NA	NA	NA	protein turtle homolog B [Canis lupus familiaris]	0.785213	0.717185	0.123559	0.086012	7.16892	2.84176	8.98101e-27	1.94277e-25	up	yes	0.058495	0.056434	4.36722e-210	1.08135e-208	yes
488585	RGS1	XM_005640819.3;XM_014111294.2;XM_545702.5;XM_853197.5	GO:0005096(GTPase activator activity);GO:0005737(cytoplasm);GO:0005886(plasma membrane);GO:0008277(regulation of G-protein coupled receptor protein signaling pathway);GO:0043547(positive regulation of GTPase activity);GO:0043547(positive regulation of GTPase activity)	NA	NA	NA	regulator of G-protein signaling 1 isoform X2 [Canis lupus familiaris]	0	0	1.1233	1.47617	-inf	-inf	1.04782e-26	2.26291e-25	down	yes	14.3882	14.3855	4.4279e-210	1.09458e-208	yes
481276	CSF2RB	XM_538397.6;XM_005625909.2	GO:0004896(cytokine receptor activity);GO:0016021(integral component of membrane);GO:0019221(cytokine-mediated signaling pathway);GO:0019221(cytokine-mediated signaling pathway)	04630(Jak-STAT signaling pathway);04060(Cytokine-cytokine receptor interaction);04210(Apoptosis);05200(Pathways in cancer);05200(Pathways in cancer)	K04738	NA	cytokine receptor common subunit beta isoform X2 [Canis lupus familiaris]	0	0	0.237903	0.242353	-inf	-inf	1.12913e-26	2.43449e-25	down	yes	0.239563	0.05971	5.36993e-210	1.32526e-208	yes
MSTRG.7894	LTBP3	XM_005631480.3;MSTRG.7894.2	GO:0005509(calcium ion binding);GO:0031012(extracellular matrix);GO:0036363(transforming growth factor beta activation);GO:0050431(transforming growth factor beta binding);GO:0070062(extracellular exosome);GO:1902462(positive regulation of mesenchymal stem cell proliferation);GO:2000741(positive regulation of mesenchymal stem cell differentiation)	NA	NA	NA	latent-transforming growth factor beta-binding protein 3 [Canis lupus familiaris]	50.5744	52.3677	15.7214	14.3616	3.42194	1.77481	1.37016e-26	2.94934e-25	up	yes	0	0	5.92417e-210	1.45964e-208	yes
MSTRG.10915		MSTRG.10915.1	NA	NA	NA	NA		10.7858	11.5052	1.24341	1.85048	7.20483	2.84896	1.44689e-26	3.10938e-25	up	yes	5.45219	4.58893	6.72189e-210	1.65347e-208	yes
MSTRG.5000	CPM	XM_022424880.1	GO:0004181(metallocarboxypeptidase activity);GO:0004185(serine-type carboxypeptidase activity);GO:0005615(extracellular space);GO:0005886(plasma membrane);GO:0006518(peptide metabolic process);GO:0008270(zinc ion binding);GO:0009986(cell surface);GO:0016485(protein processing);GO:0070062(extracellular exosome)	NA	NA	NA	carboxypeptidase M [Canis lupus familiaris]	0.252318	0.194935	1.49717	1.60792	0.144039	-2.79547	1.55129e-26	3.3283e-25	down	yes	0	0	1.62388e-209	3.98795e-208	yes
MSTRG.7947	RARRES3	XM_014121355.2;MSTRG.7947.1	GO:0004623(phospholipase A2 activity);GO:0006644(phospholipid metabolic process);GO:0008285(negative regulation of cell proliferation);GO:0016021(integral component of membrane)	00564(Glycerophospholipid metabolism);00565(Ether lipid metabolism);00590(Arachidonic acid metabolism);00591(Linoleic acid metabolism);00592(alpha-Linolenic acid metabolism)	K16817	EC:3.1.1.32;EC:3.1.1.4	retinoic acid receptor responder protein 3 [Canis lupus familiaris]	60.8574	62.7012	16.2997	18.1768	3.58385	1.84151	1.57302e-26	3.36939e-25	up	yes	5.45982	5.63599	2.9599e-208	7.25708e-207	yes
608545	AIF1L	XM_005625228.3;XM_014116997.2;XM_014116996.2	GO:0005509(calcium ion binding);GO:0005884(actin filament);GO:0005925(focal adhesion);GO:0051015(actin filament binding);GO:0070062(extracellular exosome);GO:0070062(extracellular exosome)	NA	NA	NA	allograft inflammatory factor 1-like isoform X3 [Canis lupus familiaris]	2.3773	2.73415	0.389115	0.221109	8.37635	3.06632	1.64066e-26	3.50856e-25	up	yes	0.210239	0.148112	5.9549e-208	1.45764e-206	yes
MSTRG.12235	IGFBP2	MSTRG.12235.1;XM_022415094.1;XM_022415096.1;XM_022415095.1	GO:0001558(regulation of cell growth);GO:0005615(extracellular space);GO:0031994(insulin-like growth factor I binding);GO:0031995(insulin-like growth factor II binding);GO:0032868(response to insulin);GO:0042104(positive regulation of activated T cell proliferation);GO:0043567(regulation of insulin-like growth factor receptor signaling pathway);GO:0070062(extracellular exosome);GO:0070062(extrace…	NA	NA	NA	insulin-like growth factor-binding protein 2 isoform X2 [Canis lupus familiaris]	593.026	629.581	158.409	165.315	3.77669	1.91712	1.97237e-26	4.21104e-25	up	yes	10.1536	12.0878	8.13953e-208	1.98915e-206	yes
MSTRG.2466	MAP1LC3B	XM_536756.5;XM_005620588.3	GO:0000045(autophagosome assembly);GO:0000421(autophagosome membrane);GO:0005515(protein binding);GO:0005622(intracellular);GO:0005739(mitochondrion);GO:0005776(autophagosome);GO:0005829(cytosol);GO:0005874(microtubule);GO:0005930(axoneme);GO:0006995(cellular response to nitrogen starvation);GO:0008017(microtubule binding);GO:0012505(endomembrane system);GO:0016236(macroautophagy);GO:0031090(orga…	04216(Ferroptosis);04216(Ferroptosis)	K10435	NA	microtubule-associated proteins 1A/1B light chain 3B isoform X1 [Canis lupus familiaris]	92.6338	93.4254	28.1389	27.3348	3.35401	1.74589	2.01857e-26	4.30266e-25	up	yes	1.33104	1.20962	1.00052e-207	2.4411e-206	yes
474898	LOC474898	XM_005627313.3;XM_022426028.1;XM_022426027.1	GO:0009986(cell surface);GO:0016021(integral component of membrane);GO:0019722(calcium-mediated signaling);GO:0030168(platelet activation);GO:0031091(platelet alpha granule);GO:0001530(lipopolysaccharide binding);GO:0002588(positive regulation of antigen processing and presentation of peptide antigen via MHC class II);GO:0006911(phagocytosis, engulfment);GO:0032497(detection of lipopolysaccharide…	04380(Osteoclast differentiation);04380(Osteoclast differentiation)	K14378	NA	triggering receptor expressed on myeloid cells 2 isoform X4 [Canis lupus familiaris]	0	0	0.522696	0.448688	-inf	-inf	2.42095e-26	5.15199e-25	down	yes	0.012432	0.005776	1.37481e-207	3.34886e-206	yes
486704	C3AR1	XM_005637196.3;XM_014108728.2	GO:0005829(cytosol);GO:0006935(chemotaxis);GO:0007186(G-protein coupled receptor signaling pathway);GO:0007204(positive regulation of cytosolic calcium ion concentration);GO:0010575(positive regulation of vascular endothelial growth factor production);GO:0010759(positive regulation of macrophage chemotaxis);GO:0016021(integral component of membrane);GO:0045766(positive regulation of angiogenesis)…	04080(Neuroactive ligand-receptor interaction);04610(Complement and coagulation cascades);05150(Staphylococcus aureus infection);05150(Staphylococcus aureus infection)	K04009	NA	C3a anaphylatoxin chemotactic receptor [Canis lupus familiaris]	0.0886165	0.0917099	1.01426	0.980162	0.0904154	-3.46729	2.69472e-26	5.72531e-25	down	yes	0.152794	0.128762	7.91689e-207	1.92533e-205	yes
485769	JAG1	XM_005634783.3	GO:0001974(blood vessel remodeling);GO:0002011(morphogenesis of an epithelial sheet);GO:0002456(T cell mediated immunity);GO:0003184(pulmonary valve morphogenesis);GO:0003215(cardiac right ventricle morphogenesis);GO:0005112(Notch binding);GO:0005509(calcium ion binding);GO:0005912(adherens junction);GO:0016021(integral component of membrane);GO:0016324(apical plasma membrane);GO:0032495(response…	04330(Notch signaling pathway);04371(Apelin signaling pathway);04668(TNF signaling pathway);04658(Th1 and Th2 cell differentiation);05200(Pathways in cancer);05224(Breast cancer);05165(Human papillomavirus infection);01522(Endocrine resistance)	K06052	NA	protein jagged-1 [Canis lupus familiaris]	0.606646	0.578826	2.998	3.08488	0.194887	-2.35929	2.77147e-26	5.87883e-25	down	yes	10.8705	10.2892	8.6567e-207	2.10184e-205	yes
MSTRG.2059	HYOU1	MSTRG.2059.3;MSTRG.2059.2;XM_022418221.1;XM_005619686.3;XM_005619689.3;XM_022418218.1;XM_022418220.1;XM_022418219.1	GO:0002931(response to ischemia);GO:0005524(ATP binding);GO:0005783(endoplasmic reticulum);GO:0005925(focal adhesion);GO:0016020(membrane);GO:0034663(endoplasmic reticulum chaperone complex);GO:0034976(response to endoplasmic reticulum stress);GO:0051087(chaperone binding);GO:0070062(extracellular exosome);GO:0071456(cellular response to hypoxia);GO:1903298(negative regulation of hypoxia-induced …	04141(Protein processing in endoplasmic reticulum);04141(Protein processing in endoplasmic reticulum)	K09486	NA	hypoxia up-regulated protein 1 isoform X1 [Canis lupus familiaris]	324.927	304.616	81.7569	81.5622	3.85468	1.94661	2.92217e-26	6.18848e-25	up	yes	0.014352	0	1.89695e-206	4.59834e-205	yes
610668	ACE	XM_003639249.4	GO:0001822(kidney development);GO:0002446(neutrophil mediated immunity);GO:0003084(positive regulation of systemic arterial blood pressure);GO:0004180(carboxypeptidase activity);GO:0005737(cytoplasm);GO:0005886(plasma membrane);GO:0006508(proteolysis);GO:0007283(spermatogenesis);GO:0008237(metallopeptidase activity);GO:0008241(peptidyl-dipeptidase activity);GO:0010608(posttranscriptional regulati…	04924(Renin secretion);04614(Renin-angiotensin system);05410(Hypertrophic cardiomyopathy (HCM));05142(Chagas disease (American trypanosomiasis))	K01283	EC:3.4.15.1	angiotensin-converting enzyme isoform X1 [Canis lupus dingo]	0.013025	0	0.370795	0.51031	0.0147826	-6.07996	3.01459e-26	6.37391e-25	down	yes	0.0262712	0.0121187	2.44001e-206	5.90521e-205	yes
609574	PDE2A	XM_846858.5	GO:0000122(negative regulation of transcription by RNA polymerase II);GO:0004118(cGMP-stimulated cyclic-nucleotide phosphodiesterase activity);GO:0005634(nucleus);GO:0005829(cytosol);GO:0005886(plasma membrane);GO:0006198(cAMP catabolic process);GO:0008144(drug binding);GO:0019933(cAMP-mediated signaling);GO:0019934(cGMP-mediated signaling);GO:0030224(monocyte differentiation);GO:0030552(cAMP bin…	00230(Purine metabolism);04022(cGMP - PKG signaling pathway);04925(Aldosterone synthesis and secretion);04740(Olfactory transduction);05032(Morphine addiction)	K18283	EC:3.1.4.17	cGMP-dependent 3',5'-cyclic phosphodiesterase [Canis lupus familiaris]	0.03903	0	0.654213	0.781386	0.0271873	-5.20093	3.22436e-26	6.80646e-25	down	yes	20.8337	21.2226	4.16401e-206	1.00613e-204	yes
MSTRG.107	RAB32	XM_022424691.1;MSTRG.107.2;MSTRG.107.1	GO:0003924(GTPase activity);GO:0005525(GTP binding);GO:0005739(mitochondrion);GO:0005769(early endosome);GO:0005802(trans-Golgi network);GO:0007264(small GTPase mediated signal transduction);GO:0016020(membrane);GO:0019882(antigen processing and presentation);GO:0030742(GTP-dependent protein binding);GO:0032438(melanosome organization);GO:0035646(endosome to melanosome transport);GO:0035650(AP-1 …	NA	NA	NA	ras-related protein Rab-32 [Canis lupus familiaris]	77.1191	84.0399	24.9882	25.8304	3.17126	1.66506	3.4027e-26	7.17138e-25	up	yes	0	0	6.04254e-206	1.45769e-204	yes
MSTRG.10448	PTHLH	XM_022410845.1;XM_022410848.1;XM_022410847.1;XM_022410849.1;NM_001003303.1;XM_022410846.1;MSTRG.10448.2	GO:0002076(osteoblast development);GO:0005179(hormone activity);GO:0005615(extracellular space);GO:0005634(nucleus);GO:0005737(cytoplasm);GO:0007189(adenylate cyclase-activating G-protein coupled receptor signaling pathway);GO:0032330(regulation of chondrocyte differentiation);GO:0051428(peptide hormone receptor binding);GO:0051428(peptide hormone receptor binding)	NA	NA	NA	PREDICTED: parathyroid hormone-related protein isoform X1 [Mustela putorius furo]	6.3795	5.60876	25.1479	25.1345	0.238418	-2.06843	4.06125e-26	8.54558e-25	down	yes	8.43597	8.51313	9.06875e-206	2.18422e-204	yes
608326	NAA11	XM_005639107.3;XM_022413550.1	GO:0006475(internal protein amino acid acetylation);GO:0017198(N-terminal peptidyl-serine acetylation);GO:0018002(N-terminal peptidyl-glutamic acid acetylation);GO:0022626(cytosolic ribosome);GO:0031415(NatA complex);GO:1990189(peptide-serine-N-acetyltransferase activity);GO:1990190(peptide-glutamate-N-acetyltransferase activity);GO:1990190(peptide-glutamate-N-acetyltransferase activity)	NA	NA	NA	N-alpha-acetyltransferase 11 isoform X1 [Canis lupus familiaris]	1.7292	1.89929	0.103174	0	35.1687	5.13622	4.32736e-26	9.09093e-25	up	yes	0.013905	0.024607	1.16546e-205	2.80251e-204	yes
MSTRG.11929	GFOD1	XM_005640046.3	GO:0016491(oxidoreductase activity);GO:0055114(oxidation-reduction process)	NA	NA	NA	glucose-fructose oxidoreductase domain-containing protein 1 [Canis lupus dingo]	22.3949	21.7406	6.67016	7.10834	3.20321	1.67952	4.60563e-26	9.66003e-25	up	yes	0.593844	0.592489	1.55124e-205	3.72422e-204	yes
491122	BRIP1	XM_847556.5	GO:0003677(DNA binding);GO:0004003(ATP-dependent DNA helicase activity);GO:0005524(ATP binding);GO:0005634(nucleus);GO:0006139(nucleobase-containing compound metabolic process);GO:0032508(DNA duplex unwinding)	03440(Homologous recombination);03460(Fanconi anemia pathway)	K15362	EC:3.6.4.12	Fanconi anemia group J protein [Canis lupus familiaris]	0.145825	0.211326	1.44697	1.36768	0.12689	-2.97835	4.74295e-26	9.93217e-25	down	yes	0.97836	1.10976	1.68696e-205	4.04358e-204	yes
MSTRG.158	SOD2	XM_533463.6	GO:0001306(age-dependent response to oxidative stress);GO:0001836(release of cytochrome c from mitochondria);GO:0001889(liver development);GO:0003032(detection of oxygen);GO:0003069(acetylcholine-mediated vasodilation involved in regulation of systemic arterial blood pressure);GO:0004784(superoxide dismutase activity);GO:0005743(mitochondrial inner membrane);GO:0006357(regulation of transcription…	04068(FoxO signaling pathway);04146(Peroxisome);04211(Longevity regulating pathway - mammal);04213(Longevity regulating pathway - multiple species);05016(Huntington disease)	K04564	EC:1.15.1.1	superoxide dismutase [Mn], mitochondrial [Canis lupus familiaris]	20.233	20.8177	7.98733	7.33456	2.67922	1.42182	4.89898e-26	1.02425e-24	up	yes	2.50821	2.28254	2.2551e-205	5.39678e-204	yes
MSTRG.10689	RBP4	XM_534969.6	GO:0001654(eye development);GO:0005215(transporter activity);GO:0005615(extracellular space);GO:0006094(gluconeogenesis);GO:0006810(transport);GO:0019841(retinol binding);GO:0030277(maintenance of gastrointestinal epithelium);GO:0032024(positive regulation of insulin secretion);GO:0032526(response to retinoic acid);GO:0042572(retinol metabolic process);GO:0042593(glucose homeostasis);GO:0070062(e…	NA	NA	NA	PREDICTED: retinol-binding protein 4 isoform X1 [Chlorocebus sabaeus]	115.106	116.894	402.086	385.17	0.294694	-1.76271	4.93122e-26	1.02935e-24	down	yes	6.40575	7.00806	5.3273e-205	1.27287e-203	yes
485782	PRND	XM_005634820.3	GO:0005507(copper ion binding);GO:0005886(plasma membrane);GO:0006878(cellular copper ion homeostasis);GO:0016021(integral component of membrane);GO:0051260(protein homooligomerization)	NA	NA	NA	prion-like protein doppel [Canis lupus familiaris]	0.031221	0	0.673831	0.574562	0.025009	-5.32141	5.81194e-26	1.21127e-24	down	yes	5.08347	4.83925	6.79441e-205	1.62083e-203	yes
MSTRG.9449	TMEM230	MSTRG.9449.1	NA	NA	NA	NA		6.10915	6.3297	1.00538	0.965991	6.30974	2.65758	6.0717e-26	1.2634e-24	up	yes	1.58393	1.86287	1.26198e-204	3.00572e-203	yes
MSTRG.12418	ARHGAP6	MSTRG.12418.1	NA	NA	NA	NA		3.87868	4.60038	0.644576	0.488232	7.48499	2.904	6.12175e-26	1.27179e-24	up	yes	0	0.022855	1.36367e-204	3.24277e-203	yes
MSTRG.1918	CSF1R	XM_546306.6	GO:0005011(macrophage colony-stimulating factor receptor activity);GO:0005524(ATP binding);GO:0005622(intracellular);GO:0005886(plasma membrane);GO:0007169(transmembrane receptor protein tyrosine kinase signaling pathway);GO:0007411(axon guidance);GO:0008283(cell proliferation);GO:0008284(positive regulation of cell proliferation);GO:0008285(negative regulation of cell proliferation);GO:0008360(r…	04014(Ras signaling pathway);04015(Rap1 signaling pathway);04010(MAPK signaling pathway);04151(PI3K-Akt signaling pathway);04060(Cytokine-cytokine receptor interaction);04640(Hematopoietic cell lineage);04380(Osteoclast differentiation);05200(Pathways in cancer);05202(Transcriptional misregulation in cancers);05221(Acute myeloid leukemia)	K05090	EC:2.7.10.1	macrophage colony-stimulating factor 1 receptor [Canis lupus familiaris]	0.16691	0.257832	1.88529	1.67549	0.119283	-3.06754	6.47248e-26	1.34253e-24	down	yes	0.526936	0.374383	2.24383e-204	5.32732e-203	yes
MSTRG.8961	LOC111089962;LOC476879	MSTRG.8961.2;XM_014122837.2;XM_003432933.4;XM_534081.6;MSTRG.8961.5;MSTRG.8961.4	GO:0006953(acute-phase response);GO:0034364(high-density lipoprotein particle);GO:0005615(extracellular space);GO:0042056(chemoattractant activity);GO:0050918(positive chemotaxis);GO:0060326(cell chemotaxis);GO:0034364(high-density lipoprotein particle)	NA	NA	NA	serum amyloid A protein [Canis lupus familiaris]	23.1841	25.0755	3.50329	4.54134	5.99898	2.58472	7.97289e-26	1.65113e-24	up	yes	15.8029	15.3715	2.26864e-204	5.37771e-203	yes
MSTRG.8729	FGF22	XM_850137.5;XM_005633169.3	GO:0005104(fibroblast growth factor receptor binding);GO:0005576(extracellular region);GO:0008083(growth factor activity);GO:0008543(fibroblast growth factor receptor signaling pathway);GO:0005730(nucleolus);GO:0005794(Golgi apparatus);GO:0009986(cell surface);GO:0009986(cell surface)	04014(Ras signaling pathway);04015(Rap1 signaling pathway);04010(MAPK signaling pathway);04151(PI3K-Akt signaling pathway);04810(Regulation of actin cytoskeleton);05200(Pathways in cancer);05226(Gastric cancer);05218(Melanoma);05224(Breast cancer);05224(Breast cancer)	K04358	NA	fibroblast growth factor 22 isoform X2 [Canis lupus familiaris]	1.89744	2.01461	0.1241	0.164362	13.5618	3.76147	8.95962e-26	1.85255e-24	up	yes	139.12	137.547	2.38524e-204	5.64519e-203	yes
MSTRG.9127	COL4A1	MSTRG.9127.2;XM_022408226.1	GO:0001569(branching involved in blood vessel morphogenesis);GO:0005201(extracellular matrix structural constituent);GO:0005587(collagen type IV trimer);GO:0007420(brain development);GO:0007528(neuromuscular junction development);GO:0048407(platelet-derived growth factor binding);GO:0061304(retinal blood vessel morphogenesis);GO:0061333(renal tubule morphogenesis);GO:0071230(cellular response to …	04151(PI3K-Akt signaling pathway);04512(ECM-receptor interaction);04510(Focal adhesion);04926(Relaxin signaling pathway);04974(Protein digestion and absorption);05200(Pathways in cancer);05222(Small cell lung cancer);04933(AGE-RAGE signaling pathway in diabetic complications);05165(Human papillomavirus infection);05146(Amoebiasis)	K06237	NA	PREDICTED: collagen alpha-1(IV) chain [Odobenus rosmarus divergens]	115.292	96.9832	423.297	413.609	0.253643	-1.97913	9.72384e-26	2.0074e-24	down	yes	3.40266	3.35398	3.70468e-204	8.75412e-203	yes
485411	NAV2	XM_005633751.3;XM_005633755.3;XM_005633754.3;XM_005633752.3;XM_005633753.3;XM_542530.6;XM_014122561.2	GO:0003025(regulation of systemic arterial blood pressure by baroreceptor feedback);GO:0005614(interstitial matrix);GO:0005654(nucleoplasm);GO:0007605(sensory perception of sound);GO:0007608(sensory perception of smell);GO:0007626(locomotory behavior);GO:0008201(heparin binding);GO:0021554(optic nerve development);GO:0021563(glossopharyngeal nerve development);GO:0021564(vagus nerve development);…	NA	NA	NA	neuron navigator 2 isoform X9 [Canis lupus familiaris]	0.151651	0.127449	0.808272	0.906863	0.162728	-2.61947	1.00113e-25	2.0635e-24	down	yes	9.56801	12.1779	4.84686e-204	1.14351e-202	yes
487576	AQP9	XM_544701.5;XM_022412733.1	GO:0005345(purine nucleobase transmembrane transporter activity);GO:0005350(pyrimidine nucleobase transmembrane transporter activity);GO:0005887(integral component of plasma membrane);GO:0006833(water transport);GO:0009992(cellular water homeostasis);GO:0015204(urea transmembrane transporter activity);GO:0015250(water channel activity);GO:0015254(glycerol channel activity);GO:0015793(glycerol tra…	04976(Bile secretion);04976(Bile secretion)	K09877	NA	aquaporin-9 isoform X1 [Canis lupus familiaris]	0.0133811	0	0.377344	0.452844	0.0161182	-5.95517	1.03177e-25	2.1233e-24	down	yes	1.96334	2.38722	6.48252e-204	1.52701e-202	yes
MSTRG.3384	ANGPTL1	XM_005622263.3;NM_001109813.1	GO:0005102(receptor binding);GO:0005615(extracellular space);GO:0007169(transmembrane receptor protein tyrosine kinase signaling pathway);GO:0070062(extracellular exosome);GO:0070062(extracellular exosome)	NA	NA	NA	angiopoietin-related protein 1 isoform X1 [Canis lupus familiaris]	3.78586	3.87842	10.4176	10.7411	0.362228	-1.46503	1.2372e-25	2.54208e-24	down	yes	1.62528	1.49713	7.33966e-204	1.7262e-202	yes
478294	CEP152	XM_005638394.3;XM_005638392.3	GO:0005815(microtubule organizing center);GO:0007099(centriole replication);GO:0098535(de novo centriole assembly involved in multi-ciliated epithelial cell differentiation);GO:0098536(deuterosome);GO:0098536(deuterosome)	NA	NA	NA	centrosomal protein of 152 kDa isoform X1 [Canis lupus familiaris]	0.791174	0.805004	3.82177	3.91951	0.206191	-2.27795	1.82278e-25	3.73942e-24	down	yes	2.02242	2.17938	1.17982e-203	2.77045e-202	yes
MSTRG.1065	COL16A1	MSTRG.1065.1;XM_014109943.2;MSTRG.1065.2	GO:0005178(integrin binding);GO:0005578(proteinaceous extracellular matrix);GO:0033622(integrin activation);GO:0033627(cell adhesion mediated by integrin);GO:0051894(positive regulation of focal adhesion assembly);GO:0071230(cellular response to amino acid stimulus)	04974(Protein digestion and absorption)	K16630	NA	LOW QUALITY PROTEIN: collagen alpha-1(XVI) chain [Canis lupus familiaris]	59.7029	60.2359	215.013	212.387	0.280624	-1.83329	2.02898e-25	4.15593e-24	down	yes	0	0	1.20442e-203	2.8238e-202	yes
MSTRG.11772	ZMAT3	XM_022414146.1;MSTRG.11772.1	GO:0002039(p53 binding);GO:0003723(RNA binding);GO:0005622(intracellular);GO:0008270(zinc ion binding);GO:0072332(intrinsic apoptotic signaling pathway by p53 class mediator)	04115(p53 signaling pathway)	K10137	NA	zinc finger matrin-type protein 3 isoform X1 [Canis lupus familiaris]	26.0178	24.7469	8.10946	7.73398	3.20415	1.67994	2.17282e-25	4.4436e-24	up	yes	0	0	1.64431e-203	3.84913e-202	yes
MSTRG.8814	LOC102155410	XM_005633447.2	GO:0004129(cytochrome-c oxidase activity);GO:0005739(mitochondrion);GO:0005743(mitochondrial inner membrane);GO:0005751(mitochondrial respiratory chain complex IV);GO:0006123(mitochondrial electron transport, cytochrome c to oxygen);GO:0016021(integral component of membrane);GO:1902600(proton transmembrane transport)	00190(Oxidative phosphorylation);04260(Cardiac muscle contraction);04714(Thermogenesis);05010(Alzheimer disease);05012(Parkinson disease);05016(Huntington disease);04932(Non-alcoholic fatty liver disease (NAFLD))	K02272	NA	PREDICTED: cytochrome c oxidase subunit 7C, mitochondrial-like [Leptonychotes weddellii]	1.4312	1.22881	10.2724	11.241	0.123644	-3.01573	2.60227e-25	5.31359e-24	down	yes	24.2885	25.0796	2.03636e-203	4.75943e-202	yes
478895	ACADL	XM_536053.6	GO:0000062(fatty-acyl-CoA binding);GO:0004466(long-chain-acyl-CoA dehydrogenase activity);GO:0005739(mitochondrion);GO:0009055(electron transfer activity);GO:0016401(palmitoyl-CoA oxidase activity);GO:0019254(carnitine metabolic process, CoA-linked);GO:0033539(fatty acid beta-oxidation using acyl-CoA dehydrogenase);GO:0042758(long-chain fatty acid catabolic process);GO:0050660(flavin adenine dinu…	00071(Fatty acid degradation);03320(PPAR signaling pathway)	K00255	EC:1.3.8.8	long-chain specific acyl-CoA dehydrogenase, mitochondrial [Canis lupus familiaris]	3.21264	3.10142	0.671095	0.61035	4.9273	2.3008	3.4748e-25	7.08416e-24	up	yes	3.96458	3.40502	2.93616e-203	6.85181e-202	yes
486004	TRPC4	XM_005635421.3;XM_543129.6	GO:0005887(integral component of plasma membrane);GO:0006828(manganese ion transport);GO:0015279(store-operated calcium channel activity);GO:0051480(regulation of cytosolic calcium ion concentration);GO:0070588(calcium ion transmembrane transport);GO:0070588(calcium ion transmembrane transport)	04360(Axon guidance);04360(Axon guidance)	K04967	NA	short transient receptor potential channel 4 isoform X2 [Canis lupus familiaris]	1.43183	1.3042	7.13933	6.77618	0.196617	-2.34654	3.6124e-25	7.35325e-24	down	yes	0.009985	0.009245	4.97534e-203	1.15924e-201	yes
MSTRG.11885	LOC478701	XM_535868.6	GO:0003924(GTPase activity);GO:0005200(structural constituent of cytoskeleton);GO:0005525(GTP binding);GO:0005634(nucleus);GO:0005737(cytoplasm);GO:0005874(microtubule);GO:0007017(microtubule-based process);GO:0070062(extracellular exosome)	04145(Phagosome);04540(Gap junction)	K07375	NA	tubulin beta chain-like, partial [Vulpes vulpes]	12.5607	12.549	44.0957	39.4015	0.300725	-1.73348	3.92523e-25	7.97765e-24	down	yes	0.140848	0.230715	5.2409e-203	1.21922e-201	yes
MSTRG.4138		MSTRG.4138.1	NA	NA	NA	NA		0.119954	0	2.10569	1.98113	0.0293514	-5.09042	4.25201e-25	8.62843e-24	down	yes	0.362129	0	8.37285e-203	1.94481e-201	yes
MSTRG.7994	FEN1	XM_533271.6;XM_022405811.1;XM_005631652.3	GO:0000287(magnesium ion binding);GO:0000784(nuclear chromosome, telomeric region);GO:0003677(DNA binding);GO:0004523(RNA-DNA hybrid ribonuclease activity);GO:0005654(nucleoplasm);GO:0005730(nucleolus);GO:0005739(mitochondrion);GO:0005886(plasma membrane);GO:0006284(base-excision repair);GO:0008409(5'-3' exonuclease activity);GO:0017108(5'-flap endonuclease activity);GO:0043137(DNA replication, r…	03030(DNA replication);03410(Base excision repair);03450(Non-homologous end-joining);03450(Non-homologous end-joining)	K04799	EC:3.-.-.-	myelin regulatory factor isoform X10 [Vulpes vulpes]	3.22749	3.48674	13.8811	14.8266	0.233882	-2.09615	4.39751e-25	8.90988e-24	down	yes	17.4357	17.7334	1.44318e-202	3.34697e-201	yes
MSTRG.12031	COBLL1	XM_014110699.2;MSTRG.12031.4;MSTRG.12031.1;MSTRG.12031.2;XM_022414660.1;MSTRG.12031.14;XM_014110694.1;XM_014110700.1;XM_022414659.1;XM_022414661.1;XM_022414658.1;MSTRG.12031.3;XM_014110695.1	GO:0003785(actin monomer binding);GO:0030041(actin filament polymerization);GO:0051639(actin filament network formation);GO:0051639(actin filament network formation)	NA	NA	NA	cordon-bleu protein-like 1 isoform X6 [Canis lupus familiaris]	39.5876	36.7189	11.4022	11.8149	3.28665	1.71662	4.5903e-25	9.28615e-24	up	yes	35.8338	38.7359	1.78287e-202	4.12838e-201	yes
609393	GCH1	XM_005623417.3	GO:0003934(GTP cyclohydrolase I activity);GO:0005525(GTP binding);GO:0005654(nucleoplasm);GO:0005737(cytoplasm);GO:0005829(cytosol);GO:0006729(tetrahydrobiopterin biosynthetic process);GO:0008270(zinc ion binding);GO:0014916(regulation of lung blood pressure);GO:0031410(cytoplasmic vesicle);GO:0031965(nuclear membrane);GO:0032496(response to lipopolysaccharide);GO:0034341(response to interferon-g…	00790(Folate biosynthesis)	K01495	EC:3.5.4.16	GTP cyclohydrolase 1 [Canis lupus familiaris]	4.40141	4.90587	0.57265	0.579133	8.08075	3.01449	4.8078e-25	9.71117e-24	up	yes	0.036532	0.081238	3.33696e-202	7.71511e-201	yes
481753	SCUBE3	XM_538874.6;XM_022425961.1;XM_005627251.3	GO:0005509(calcium ion binding);GO:0005509(calcium ion binding)	NA	NA	NA	signal peptide, CUB and EGF-like domain-containing protein 3 isoform X2 [Canis lupus familiaris]	0	0.00360982	0.241197	0.188151	0.00840768	-6.89408	6.58257e-25	1.32755e-23	down	yes	1.88529	1.67549	4.01613e-202	9.27109e-201	yes
MSTRG.12209	KLF7	XM_022415277.1;XM_022415275.1;XM_022415274.1;XM_854989.5;XM_022415276.1;XR_002623749.1	GO:0003676(nucleic acid binding);GO:0046872(metal ion binding);GO:0003677(DNA binding);GO:0003700(DNA binding transcription factor activity);GO:0007411(axon guidance);GO:0045893(positive regulation of transcription, DNA-templated);GO:0048813(dendrite morphogenesis);GO:0048813(dendrite morphogenesis)	NA	NA	NA	Krueppel-like factor 7 isoform X3 [Canis lupus familiaris]	4.16031	3.49992	10.7114	10.7376	0.357137	-1.48545	7.14021e-25	1.4378e-23	down	yes	0.376141	0.401461	1.04478e-201	2.40813e-200	yes
609979	ALX4	XM_845644.4	GO:0000977(RNA polymerase II regulatory region sequence-specific DNA binding);GO:0001228(transcriptional activator activity, RNA polymerase II transcription regulatory region sequence-specific DNA binding);GO:0001942(hair follicle development);GO:0005634(nucleus);GO:0005667(transcription factor complex);GO:0006366(transcription by RNA polymerase II);GO:0007517(muscle organ development);GO:0009791…	NA	NA	NA	homeobox protein aristaless-like 4 [Canis lupus familiaris]	0.029877	0.077593	0.738684	0.973492	0.0627681	-3.99383	7.77425e-25	1.56308e-23	down	yes	0.217257	0.205595	1.19423e-201	2.74838e-200	yes
MSTRG.11811	DNAJB11	XM_022414325.1;MSTRG.11811.3;XM_022414324.1;MSTRG.11811.1;MSTRG.11811.4	GO:0005788(endoplasmic reticulum lumen);GO:0006457(protein folding);GO:0051082(unfolded protein binding);GO:0005634(nucleus);GO:0005783(endoplasmic reticulum);GO:0016020(membrane);GO:0016556(mRNA modification);GO:0032781(positive regulation of ATPase activity);GO:0032781(positive regulation of ATPase activity)	04141(Protein processing in endoplasmic reticulum);04141(Protein processing in endoplasmic reticulum)	K09517	NA	dnaJ homolog subfamily B member 11 isoform X2 [Canis lupus familiaris]	145.041	146.473	42.1221	46.3696	3.29425	1.71995	9.19441e-25	1.84578e-23	up	yes	37.1009	39.0003	1.39092e-201	3.19613e-200	yes
MSTRG.5431	LOX	XM_005626439.3;MSTRG.5431.1;XM_538599.5;MSTRG.5431.2	GO:0004720(protein-lysine 6-oxidase activity);GO:0005507(copper ion binding);GO:0005578(proteinaceous extracellular matrix);GO:0005581(collagen trimer);GO:0007507(heart development);GO:0030199(collagen fibril organization);GO:0030324(lung development);GO:0035904(aorta development);GO:0048251(elastic fiber assembly);GO:0055114(oxidation-reduction process);GO:0055114(oxidation-reduction process)	NA	NA	NA	protein-lysine 6-oxidase isoform X1 [Canis lupus familiaris]	61.5544	56.7853	205.561	227.699	0.273138	-1.8723	1.02335e-24	2.05124e-23	down	yes	124.949	130.336	1.45041e-201	3.32774e-200	yes
609341	CYGB	XM_014116197.2;NM_001077587.1	GO:0005344(oxygen carrier activity);GO:0005506(iron ion binding);GO:0015671(oxygen transport);GO:0019825(oxygen binding);GO:0020037(heme binding);GO:0043005(neuron projection);GO:0043025(neuronal cell body);GO:0043025(neuronal cell body)	NA	NA	NA	cytoglobin isoform X1 [Canis lupus dingo]	0.0387061	0.051444	1.01072	0.916408	0.0467795	-4.41798	1.54063e-24	3.08338e-23	down	yes	0.464576	0.465739	1.89722e-201	4.34622e-200	yes
MSTRG.55	MOXD1	XM_541103.5;MSTRG.55.2;XM_005615415.2	GO:0005507(copper ion binding);GO:0005789(endoplasmic reticulum membrane);GO:0016715(oxidoreductase activity, acting on paired donors, with incorporation or reduction of molecular oxygen, reduced ascorbate as one donor, and incorporation of one atom of oxygen);GO:0055114(oxidation-reduction process);GO:0055114(oxidation-reduction process)	00350(Tyrosine metabolism);00350(Tyrosine metabolism)	K00503	EC:1.14.17.1	DBH-like monooxygenase protein 1 isoform X1 [Canis lupus familiaris]	15.0261	15.4707	5.29723	4.51681	3.10747	1.63574	1.63717e-24	3.27159e-23	up	yes	44.4031	44.5784	3.69357e-201	8.44847e-200	yes
MSTRG.3405	TNFSF18	XM_022421054.1	GO:0002309(T cell proliferation involved in immune response);GO:0007267(cell-cell signaling);GO:0009986(cell surface);GO:0032813(tumor necrosis factor receptor superfamily binding);GO:0033209(tumor necrosis factor-mediated signaling pathway);GO:0042129(regulation of T cell proliferation)	04060(Cytokine-cytokine receptor interaction)	K05479	NA	tumor necrosis factor ligand superfamily member 18 [Canis lupus familiaris]	1.56193	1.74056	0.196175	0.121233	10.4046	3.37914	1.72096e-24	3.4338e-23	up	yes	0.369078	0.374301	5.32859e-201	1.21698e-199	yes
MSTRG.5002	LYZ	NM_001300876.1	GO:0001895(retina homeostasis);GO:0003796(lysozyme activity);GO:0005615(extracellular space);GO:0042802(identical protein binding);GO:0070062(extracellular exosome)	04970(Salivary secretion)	K13915	EC:3.2.1.17	lysozyme C precursor [Canis lupus familiaris]	0.084294	0	2.88138	3.70232	0.0128034	-6.28732	2.26476e-24	4.51197e-23	down	yes	0.440235	0.337963	6.53036e-201	1.48918e-199	yes
100685341	LOC100685341	XM_022413444.1;XM_022413437.1;XM_022413446.1;XR_002621914.1;XM_022413438.1;XR_002621915.1;XR_002621917.1;XM_022413441.1;XR_002621916.1;XM_022413445.1;XM_022413435.1;XM_022413436.1	GO:0005096(GTPase activator activity);GO:0005829(cytosol);GO:0007165(signal transduction);GO:0043547(positive regulation of GTPase activity);GO:0051056(regulation of small GTPase mediated signal transduction);GO:0003674(molecular_function);GO:0003674(molecular_function)	NA	NA	NA	rho GTPase-activating protein 20-like isoform X6 [Canis lupus familiaris]	0.0158407	0.0166707	0.232915	0.180157	0.0787063	-3.66738	2.38804e-24	4.75036e-23	down	yes	0.087987	0	8.94458e-201	2.03662e-199	yes
MSTRG.1900	GM2A	XM_003639011.4	GO:0004563(beta-N-acetylhexosaminidase activity);GO:0005739(mitochondrion);GO:0006689(ganglioside catabolic process);GO:0007611(learning or memory);GO:0008047(enzyme activator activity);GO:0009313(oligosaccharide catabolic process);GO:0019915(lipid storage);GO:0043085(positive regulation of catalytic activity);GO:0050885(neuromuscular process controlling balance);GO:0070062(extracellular exosome)	04142(Lysosome)	K12383	NA	ganglioside GM2 activator [Canis lupus familiaris]	0.566146	0.669441	3.18971	3.49974	0.184707	-2.43669	2.51815e-24	5.00157e-23	down	yes	8.47786	7.14671	9.56633e-201	2.17489e-199	yes
MSTRG.7672	TTC17	XM_005631096.3;XM_843509.5;XM_022405297.1	GO:0005737(cytoplasm);GO:0005886(plasma membrane);GO:0015629(actin cytoskeleton);GO:0030041(actin filament polymerization);GO:0044782(cilium organization);GO:0044782(cilium organization)	NA	NA	NA	tetratricopeptide repeat protein 17 isoform X3 [Canis lupus familiaris]	60.1926	60.3044	19.2681	18.2674	3.21021	1.68267	2.56575e-24	5.08841e-23	up	yes	16.7408	17.2019	2.1777e-200	4.94349e-199	yes
MSTRG.1816	CPLX2	XM_005619188.3;XM_005619189.3	GO:0006836(neurotransmitter transport);GO:0019905(syntaxin binding);GO:0031915(positive regulation of synaptic plasticity);GO:0031915(positive regulation of synaptic plasticity)	04721(Synaptic vesicle cycle);04721(Synaptic vesicle cycle)	K15294	NA	complexin-2 [Homo sapiens]	0.399571	0.384264	1.96334	2.38722	0.180169	-2.47258	3.23663e-24	6.40922e-23	down	yes	5.04437	5.00241	4.92408e-200	1.1161e-198	yes
102154086	LOC102154086	XR_002625186.1;XR_002625187.1;XR_002625188.1;XR_001315877.2;XR_002625189.1	NA	NA	NA	NA		0.0657012	0.0548805	0.441931	0.437894	0.137052	-2.86721	3.71212e-24	7.33969e-23	down	yes	0	0	5.98226e-200	1.3539e-198	yes
MSTRG.6181	DSCC1	XM_846218.5	GO:0000775(chromosome, centromeric region);GO:0000785(chromatin);GO:0003689(DNA clamp loader activity);GO:0005654(nucleoplasm);GO:0006275(regulation of DNA replication);GO:0031390(Ctf18 RFC-like complex);GO:0034088(maintenance of mitotic sister chromatid cohesion)	NA	NA	NA	sister chromatid cohesion protein DCC1 isoform X1 [Vulpes vulpes]	2.51891	2.30902	11.2999	10.6792	0.21966	-2.18666	3.72422e-24	7.35254e-23	down	yes	0.187391	0.101748	8.81481e-200	1.99196e-198	yes
MSTRG.9826	HMGB2	XM_543194.4	GO:0000400(four-way junction DNA binding);GO:0000790(nuclear chromatin);GO:0000793(condensed chromosome);GO:0001158(enhancer sequence-specific DNA binding);GO:0002437(inflammatory response to antigenic stimulus);GO:0003684(damaged DNA binding);GO:0003690(double-stranded DNA binding);GO:0003697(single-stranded DNA binding);GO:0005615(extracellular space);GO:0005634(nucleus);GO:0005737(cytoplasm);G…	NA	NA	NA	HMGB2 [Cricetulus griseus]	40.6922	41.879	122.113	116.362	0.346246	-1.53013	5.01584e-24	9.88762e-23	down	yes	0.051047	0.0310136	1.01203e-199	2.28354e-198	yes
MSTRG.1197	ALDH4A1	XM_850179.5	GO:0003842(1-pyrroline-5-carboxylate dehydrogenase activity);GO:0006537(glutamate biosynthetic process);GO:0006561(proline biosynthetic process);GO:0016620(oxidoreductase activity, acting on the aldehyde or oxo group of donors, NAD or NADP as acceptor);GO:0055114(oxidation-reduction process)	00250(Alanine, aspartate and glutamate metabolism);00330(Arginine and proline metabolism)	K00294	EC:1.2.1.88	delta-1-pyrroline-5-carboxylate dehydrogenase, mitochondrial [Canis lupus familiaris]	14.6232	16.5113	3.95829	4.52845	3.6686	1.87523	5.25012e-24	1.03339e-22	up	yes	31.0066	33.5578	1.47653e-199	3.32662e-198	yes
MSTRG.8736	PGR	NM_001003074.1	GO:0003677(DNA binding);GO:0003700(DNA binding transcription factor activity);GO:0003707(steroid hormone receptor activity);GO:0005496(steroid binding);GO:0005634(nucleus);GO:0005737(cytoplasm);GO:0006351(transcription, DNA-templated);GO:0006355(regulation of transcription, DNA-templated);GO:0008270(zinc ion binding);GO:0043401(steroid hormone mediated signaling pathway);GO:0043565(sequence-speci…	04114(Oocyte meiosis);04915(Estrogen signaling pathway);04914(Progesterone-mediated oocyte maturation);05224(Breast cancer)	K08556	NA	progesterone receptor [Canis lupus familiaris]	7.68674	7.83013	1.75291	1.67538	4.52613	2.17828	6.21213e-24	1.22091e-22	up	yes	1.65925	1.95438	1.98204e-199	4.45884e-198	yes
MSTRG.12737	TKTL1	XM_538204.6;XM_005642019.3;XM_014111943.2	GO:0003824(catalytic activity);GO:0008152(metabolic process);GO:0008152(metabolic process)	00030(Pentose phosphate pathway);01051(Biosynthesis of ansamycins);01051(Biosynthesis of ansamycins)	K00615	EC:2.2.1.1	transketolase-like protein 1 isoform X1 [Canis lupus familiaris]	2.10585	1.66042	11.119	9.1878	0.185469	-2.43075	6.3788e-24	1.25179e-22	down	yes	2.80023	3.05974	2.60757e-199	5.85728e-198	yes
MSTRG.4449	LOC102154875	MSTRG.4449.1	NA	NA	NA	NA		42.7537	43.1703	137.613	125.655	0.326375	-1.6154	8.11048e-24	1.58924e-22	down	yes	0.28189	0.259651	2.98141e-199	6.687e-198	yes
MSTRG.10852	CPXM2	MSTRG.10852.1;MSTRG.10852.2;XM_014109086.2;XM_022411777.1	GO:0004181(metallocarboxypeptidase activity);GO:0004185(serine-type carboxypeptidase activity);GO:0005615(extracellular space);GO:0006518(peptide metabolic process);GO:0008270(zinc ion binding);GO:0016485(protein processing);GO:0031012(extracellular matrix);GO:0031012(extracellular matrix)	NA	NA	NA	inactive carboxypeptidase-like protein X2 isoform X3 [Canis lupus familiaris]	9.27588	8.415	1.88314	1.62057	5.04919	2.33605	9.18734e-24	1.79756e-22	up	yes	18.34	18.866	3.34541e-199	7.49222e-198	yes
MSTRG.12724	PNCK	XM_022416195.1;XM_014111417.2	GO:0004674(protein serine/threonine kinase activity);GO:0005524(ATP binding);GO:0006468(protein phosphorylation);GO:0006468(protein phosphorylation)	NA	NA	NA	calcium/calmodulin-dependent protein kinase type 1B [Canis lupus dingo]	3.73	3.93796	0.513873	0.497228	7.58377	2.92292	9.22713e-24	1.80266e-22	up	yes	0.332666	0.279405	4.35047e-199	9.72858e-198	yes
488651	ADAMTS4	XM_545768.6	GO:0002020(protease binding);GO:0004222(metalloendopeptidase activity);GO:0005578(proteinaceous extracellular matrix);GO:0005615(extracellular space);GO:0006508(proteolysis);GO:0008270(zinc ion binding)	NA	NA	NA	A disintegrin and metalloproteinase with thrombospondin motifs 4 [Canis lupus familiaris]	0.651348	0.913586	4.08503	4.13912	0.190285	-2.39377	9.54574e-24	1.86213e-22	down	yes	8.76304	10.3486	1.35227e-198	3.01946e-197	yes
102151699	LOC102151699	XR_001316957.2;XR_002630244.1;XR_002630247.1;XR_001316958.2;XR_002630246.1;XR_002630248.1;XR_002630241.1;XR_002630245.1;XR_001316959.2;XR_002630240.1	NA	NA	NA	NA		0.207853	0.285251	1.31621	1.28058	0.189889	-2.39677	1.01423e-23	1.97557e-22	down	yes	0	0	1.52226e-198	3.39398e-197	yes
MSTRG.11265	SEMA7A	XM_005638616.3	GO:0001755(neural crest cell migration);GO:0005178(integrin binding);GO:0005615(extracellular space);GO:0007229(integrin-mediated signaling pathway);GO:0009897(external side of plasma membrane);GO:0030215(semaphorin receptor binding);GO:0030335(positive regulation of cell migration);GO:0038191(neuropilin binding);GO:0045499(chemorepellent activity);GO:0045773(positive regulation of axon extension…	04360(Axon guidance)	K06529	NA	semaphorin-7A [Canis lupus familiaris]	2.49981	2.44567	11.2276	11.6213	0.216443	-2.20794	1.06991e-23	2.08092e-22	down	yes	1.61699	1.70477	3.4485e-198	7.67725e-197	yes
MSTRG.4487	SGCA	XM_005624636.3;XM_005624635.2	GO:0003012(muscle system process);GO:0005509(calcium ion binding);GO:0005911(cell-cell junction);GO:0016012(sarcoglycan complex);GO:0016021(integral component of membrane);GO:0042383(sarcolemma);GO:0045121(membrane raft);GO:0061024(membrane organization);GO:0061024(membrane organization)	05410(Hypertrophic cardiomyopathy (HCM));05412(Arrhythmogenic right ventricular cardiomyopathy (ARVC));05414(Dilated cardiomyopathy (DCM));05416(Viral myocarditis);05416(Viral myocarditis)	K12565	NA	alpha-sarcoglycan [Canis lupus familiaris]	5.03853	5.26046	1.09495	1.07214	4.75246	2.24867	1.10169e-23	2.13956e-22	up	yes	0.413826	0.375052	3.50205e-198	7.78492e-197	yes
MSTRG.10392		MSTRG.10392.1;MSTRG.10392.2;MSTRG.10392.3	NA	NA	NA	NA		271.254	245.365	918.113	904.964	0.283377	-1.8192	1.16678e-23	2.26261e-22	down	yes	23.6253	24.3261	4.52362e-198	1.0041e-196	yes
100686333	TMEM204	XM_003434871.4	GO:0001945(lymph vessel development);GO:0005886(plasma membrane);GO:0016021(integral component of membrane);GO:0030947(regulation of vascular endothelial growth factor receptor signaling pathway);GO:0051145(smooth muscle cell differentiation)	NA	NA	NA	LOW QUALITY PROTEIN: transmembrane protein 204 [Canis lupus familiaris]	0	0.032896	0.753964	0.969344	0.0190889	-5.71112	1.223e-23	2.36813e-22	down	yes	0.32765	0.29291	5.84864e-198	1.29629e-196	yes
MSTRG.1787	FAM213A	XM_536403.7;XM_022417605.1;XM_005619094.1;XM_005619093.3;MSTRG.1787.1	GO:0005739(mitochondrion);GO:0016209(antioxidant activity);GO:0045670(regulation of osteoclast differentiation);GO:0055114(oxidation-reduction process);GO:0070062(extracellular exosome);GO:0070062(extracellular exosome)	04010(MAPK signaling pathway);04010(MAPK signaling pathway)	K08052	NA	redox-regulatory protein FAM213A isoform X2 [Canis lupus familiaris]	24.4084	26.6657	6.06047	6.27333	4.14099	2.04998	1.25782e-23	2.43197e-22	up	yes	7.7526	6.98577	1.25859e-197	2.78541e-196	yes
612193	LUZP2	XM_014122801.2;XM_022407942.1	GO:0003674(molecular_function);GO:0005575(cellular_component);GO:0005576(extracellular region);GO:0008150(biological_process);GO:0008150(biological_process)	NA	NA	NA	leucine zipper protein 2 isoform X2 [Canis lupus dingo]	0.117709	0.048785	1.63164	1.85972	0.0476874	-4.39025	1.33436e-23	2.57616e-22	down	yes	0.0341751	0.0632842	1.45687e-197	3.21948e-196	yes
MSTRG.5948	CENPQ	XM_022426137.1;XM_022426138.1;XM_022426139.1;XM_022426140.1;XM_022426136.1	GO:0005654(nucleoplasm);GO:0015629(actin cytoskeleton);GO:0015629(actin cytoskeleton)	NA	NA	NA	centromere protein Q isoform X1 [Canis lupus familiaris]	2.22433	2.48882	10.3096	12.2387	0.209024	-2.25826	1.36615e-23	2.63366e-22	down	yes	1.95555	1.77374	1.55432e-197	3.42979e-196	yes
478970	FCER1A	NM_001110766.2;XM_022415289.1	GO:0001812(positive regulation of type I hypersensitivity);GO:0001820(serotonin secretion);GO:0005622(intracellular);GO:0005887(integral component of plasma membrane);GO:0007257(activation of JUN kinase activity);GO:0009897(external side of plasma membrane);GO:0019370(leukotriene biosynthetic process);GO:0019767(IgE receptor activity);GO:0019863(IgE binding);GO:0038095(Fc-epsilon receptor signali…	04072(Phospholipase D signaling pathway);04071(Sphingolipid signaling pathway);04664(Fc epsilon RI signaling pathway);05310(Asthma);05310(Asthma)	K08089	NA	high affinity immunoglobulin epsilon receptor subunit alpha precursor [Canis lupus familiaris]	0	0	0.927832	0.90786	-inf	-inf	1.39669e-23	2.68858e-22	down	yes	0	0	1.74564e-197	3.8463e-196	yes
MSTRG.4017	LOC111097108	XR_002629330.1	NA	04014(Ras signaling pathway);04015(Rap1 signaling pathway);04010(MAPK signaling pathway);04151(PI3K-Akt signaling pathway);04510(Focal adhesion);05200(Pathways in cancer)	K16859	NA	placenta growth factor isoform X9 [Canis lupus familiaris]	0	0	0.781102	0.745427	-inf	-inf	1.42634e-23	2.74163e-22	down	yes	0.122042	0.126944	1.77517e-197	3.90563e-196	yes
MSTRG.7908	TM7SF2	XM_533236.5;XM_022405666.1	GO:0005637(nuclear inner membrane);GO:0016126(sterol biosynthetic process);GO:0016627(oxidoreductase activity, acting on the CH-CH group of donors);GO:0016628(oxidoreductase activity, acting on the CH-CH group of donors, NAD or NADP as acceptor);GO:0030176(integral component of endoplasmic reticulum membrane);GO:0043235(receptor complex);GO:0055114(oxidation-reduction process);GO:0055114(oxidatio…	00100(Steroid biosynthesis);00100(Steroid biosynthesis)	K00222	EC:1.3.1.70	delta(14)-sterol reductase isoform X1 [Canis lupus familiaris]	7.18413	6.81214	1.27053	1.45079	5.14319	2.36266	1.43783e-23	2.75967e-22	up	yes	8.60795	8.28591	3.03496e-197	6.66757e-196	yes
MSTRG.3237	AK5	XM_547325.6;XM_005622053.3;XM_022420615.1	GO:0004017(adenylate kinase activity);GO:0004550(nucleoside diphosphate kinase activity);GO:0005524(ATP binding);GO:0005737(cytoplasm);GO:0005815(microtubule organizing center);GO:0006165(nucleoside diphosphate phosphorylation);GO:0009142(nucleoside triphosphate biosynthetic process);GO:0046034(ATP metabolic process);GO:0046034(ATP metabolic process)	00230(Purine metabolism);00730(Thiamine metabolism);00730(Thiamine metabolism)	K00939	EC:2.7.4.3	adenylate kinase isoenzyme 5 isoform X1 [Canis lupus familiaris]	29.4862	29.1199	11.5182	11.4394	2.5528	1.35208	1.59833e-23	3.06323e-22	up	yes	0	0.0132822	4.11806e-197	9.03385e-196	yes
MSTRG.12821	LOC100856742	XM_014112118.2	GO:0003924(GTPase activity)	NA	NA	NA	GPN-loop GTPase 1-like, partial [Canis lupus familiaris]	0.444828	0.370719	4.34389	5.85146	0.079992	-3.644	1.62604e-23	3.11179e-22	down	yes	0.313699	0.557635	5.75475e-197	1.26058e-195	yes
MSTRG.996	HERPUD1	XM_845948.5;XM_014109341.2;XM_005617538.3	GO:0005789(endoplasmic reticulum membrane);GO:0006511(ubiquitin-dependent protein catabolic process);GO:0030968(endoplasmic reticulum unfolded protein response);GO:0030970(retrograde protein transport, ER to cytosol);GO:0031396(regulation of protein ubiquitination);GO:0032092(positive regulation of protein binding);GO:0032469(endoplasmic reticulum calcium ion homeostasis);GO:0034704(calcium chann…	04141(Protein processing in endoplasmic reticulum);04141(Protein processing in endoplasmic reticulum)	K14027	NA	homocysteine-responsive endoplasmic reticulum-resident ubiquitin-like domain member 1 protein isoform X1 [Canis lupus familiaris]	208.307	207.669	63.4987	64.2762	3.25554	1.70289	1.63345e-23	3.12141e-22	up	yes	8.48932	9.5333	2.40004e-196	5.24965e-195	yes
MSTRG.4080	BDKRB2	MSTRG.4080.2;XM_005623175.3;NM_001003095.1	GO:0002020(protease binding);GO:0004947(bradykinin receptor activity);GO:0005768(endosome);GO:0005886(plasma membrane);GO:0006939(smooth muscle contraction);GO:0007186(G-protein coupled receptor signaling pathway);GO:0009651(response to salt stress);GO:0016021(integral component of membrane);GO:0031702(type 1 angiotensin receptor binding);GO:0033137(negative regulation of peptidyl-serine phosphor…	04020(Calcium signaling pathway);04071(Sphingolipid signaling pathway);04022(cGMP - PKG signaling pathway);04080(Neuroactive ligand-receptor interaction);04810(Regulation of actin cytoskeleton);04610(Complement and coagulation cascades);04961(Endocrine and other factor-regulated calcium reabsorption);04750(Inflammatory mediator regulation of TRP channels);05200(Pathways in cancer);05142(Chagas di…	K03916	NA	B2 bradykinin receptor [Canis lupus familiaris]	8.96917	9.2804	2.36432	2.25798	3.94816	1.98118	1.81621e-23	3.46561e-22	up	yes	1887.3	1797.23	2.42742e-196	5.30181e-195	yes
609907	RMI2	XM_847255.5	GO:0005634(nucleus);GO:0005737(cytoplasm)	03460(Fanconi anemia pathway)	K15365	NA	recQ-mediated genome instability protein 2 [Canis lupus familiaris]	0.332431	0.267332	2.50859	3.10218	0.106895	-3.22574	1.94401e-23	3.70406e-22	down	yes	8.71565	9.52506	2.66589e-196	5.8142e-195	yes
489447	AIPL1	XM_022418417.1;XM_546565.5	GO:0001895(retina homeostasis);GO:0001917(photoreceptor inner segment);GO:0001918(farnesylated protein binding);GO:0005634(nucleus);GO:0005737(cytoplasm);GO:0006457(protein folding);GO:0007601(visual perception);GO:0007603(phototransduction, visible light);GO:0018343(protein farnesylation);GO:0030823(regulation of cGMP metabolic process);GO:0043066(negative regulation of apoptotic process);GO:004…	04934(Cushing syndrome);04934(Cushing syndrome)	K17767	NA	aryl-hydrocarbon-interacting protein-like 1 isoform X2 [Canis lupus familiaris]	0.034658	0.098353	1.56838	1.33375	0.0458322	-4.44749	2.0223e-23	3.84765e-22	down	yes	0.512701	0.596017	2.91184e-196	6.34139e-195	yes
MSTRG.6175	TNFRSF11B	XM_003639448.4	GO:0005031(tumor necrosis factor-activated receptor activity);GO:0005578(proteinaceous extracellular matrix);GO:0005615(extracellular space);GO:0005887(integral component of plasma membrane);GO:0006954(inflammatory response);GO:0006955(immune response);GO:0007275(multicellular organism development);GO:0030198(extracellular matrix organization);GO:0032496(response to lipopolysaccharide);GO:0033209…	04060(Cytokine-cytokine receptor interaction);04380(Osteoclast differentiation)	K05148	NA	tumor necrosis factor receptor superfamily member 11B [Canis lupus familiaris]	0.079576	0.06879	1.44335	1.07008	0.0590293	-4.08242	2.06749e-23	3.92489e-22	down	yes	3.33883	3.00686	3.92661e-196	8.53896e-195	yes
106558270	LOC106558270	XR_001315293.2	NA	NA	NA	NA		0.429081	0.274946	2.8179	3.29237	0.11522	-3.11753	2.06888e-23	3.92489e-22	down	yes	4.01396	4.11732	5.2822e-196	1.14703e-194	yes
MSTRG.6364		MSTRG.6364.1	NA	NA	NA	NA		4.8155	6.77093	0.411861	0.672725	10.6828	3.41722	2.14094e-23	4.05573e-22	up	yes	15.2989	16.0434	1.93996e-195	4.20653e-194	yes
MSTRG.8202	LMCD1	XM_533751.5	GO:0000122(negative regulation of transcription by RNA polymerase II);GO:0002230(positive regulation of defense response to virus by host);GO:0003714(transcription corepressor activity);GO:0005615(extracellular space);GO:0005634(nucleus);GO:0008270(zinc ion binding);GO:0010611(regulation of cardiac muscle hypertrophy);GO:0031012(extracellular matrix);GO:0070886(positive regulation of calcineurin-…	04310(Wnt signaling pathway)	K04511	NA	LIM and cysteine-rich domains protein 1 [Canis lupus familiaris]	10.7354	10.6615	33.858	31.9822	0.324982	-1.62157	2.40917e-23	4.55726e-22	down	yes	20.6646	19.4132	2.69968e-195	5.84541e-194	yes
MSTRG.5016	LGR5	MSTRG.5016.1	NA	NA	NA	NA		0.054931	0.227057	2.60753	2.62937	0.0538463	-4.21501	2.45511e-23	4.63747e-22	down	yes	0.245804	0.218738	9.50274e-195	2.05459e-193	yes
MSTRG.3892	WDHD1	XM_005623419.3;XM_005623418.3	GO:0005654(nucleoplasm);GO:0005654(nucleoplasm)	NA	NA	NA	WD repeat and HMG-box DNA-binding protein 1 isoform X1 [Canis lupus dingo]	1.83403	1.72901	7.67869	7.96053	0.227827	-2.13399	2.96406e-23	5.59077e-22	down	yes	0.591408	0.364172	1.28449e-194	2.77321e-193	yes
MSTRG.2090	CADM1	XM_014113407.2;XM_022418280.1;XM_014113403.2;XM_022418277.1;XM_005619738.3;XM_022418276.1;XM_022418281.1;XM_014113406.2;XM_022418268.1	GO:0004872(receptor activity);GO:0005102(receptor binding);GO:0005887(integral component of plasma membrane);GO:0005913(cell-cell adherens junction);GO:0007156(homophilic cell adhesion via plasma membrane adhesion molecules);GO:0007157(heterophilic cell-cell adhesion via plasma membrane cell adhesion molecules);GO:0008037(cell recognition);GO:0042271(susceptibility to natural killer cell mediated…	04514(Cell adhesion molecules (CAMs));04514(Cell adhesion molecules (CAMs))	K06781	NA	cell adhesion molecule 1 isoform X11 [Canis lupus familiaris]	3.19471	3.55908	0.704783	0.753091	4.63262	2.21183	3.04723e-23	5.73939e-22	up	yes	1.55666	1.62592	1.64678e-194	3.55029e-193	yes
474639	TRIM36	XM_022425127.1;XM_005626319.3;XM_022425128.1	GO:0001669(acrosomal vesicle);GO:0004842(ubiquitin-protein transferase activity);GO:0007340(acrosome reaction);GO:0008270(zinc ion binding);GO:0016567(protein ubiquitination);GO:0051726(regulation of cell cycle);GO:0070062(extracellular exosome);GO:0070062(extracellular exosome)	NA	NA	NA	E3 ubiquitin-protein ligase TRIM36 isoform X3 [Canis lupus familiaris]	4.45183	4.01989	0.933273	0.912154	4.59066	2.1987	3.16288e-23	5.94867e-22	up	yes	122.113	116.362	1.85081e-194	3.98442e-193	yes
608713	FANCA	XM_845822.5;XM_022419067.1;XM_022419061.1;XM_014113939.2;XR_002626919.1;XM_022419068.1;XR_002626921.1;XR_001316274.2;XM_022419060.1;XR_002626920.1;XR_002626917.1	GO:0007140(male meiotic nuclear division);GO:0008584(male gonad development);GO:0008585(female gonad development);GO:0042127(regulation of cell proliferation);GO:0043240(Fanconi anaemia nuclear complex);GO:0043240(Fanconi anaemia nuclear complex)	03460(Fanconi anemia pathway);03460(Fanconi anemia pathway)	K10888	NA	Fanconi anemia group A protein isoform X11 [Canis lupus familiaris]	0.234292	0.325826	2.02057	1.55043	0.156852	-2.67252	3.22603e-23	6.05875e-22	down	yes	3.98098	3.94622	3.55965e-194	7.65223e-193	yes
MSTRG.120	LOC100683099	XM_014112758.2;MSTRG.120.1	GO:0003823(antigen binding);GO:0005886(plasma membrane);GO:0019882(antigen processing and presentation);GO:0042267(natural killer cell mediated cytotoxicity);GO:0046703(natural killer cell lectin-like receptor binding)	04650(Natural killer cell mediated cytotoxicity)	K07986	NA	NKG2D ligand 1 [Canis lupus familiaris]	18.8622	18.7373	4.1535	4.74602	4.22489	2.07891	3.26322e-23	6.11982e-22	up	yes	0.463473	0.333668	4.05235e-194	8.69893e-193	yes
MSTRG.3735	LGMN	XM_537355.6;XM_022421783.1;XM_022421782.1	GO:0003014(renal system process);GO:0004197(cysteine-type endopeptidase activity);GO:0005764(lysosome);GO:0005770(late endosome);GO:0006624(vacuolar protein processing);GO:0010447(response to acidic pH);GO:0032801(receptor catabolic process);GO:0040015(negative regulation of multicellular organism growth);GO:0043524(negative regulation of neuron apoptotic process);GO:0045177(apical part of cell);…	04142(Lysosome);04612(Antigen processing and presentation);04612(Antigen processing and presentation)	K01369	EC:3.4.22.34	legumain isoform X2 [Canis lupus familiaris]	70.8091	70.5766	24.2212	20.5534	3.15772	1.65888	3.34829e-23	6.2704e-22	up	yes	7.15132	7.52402	5.00391e-194	1.07262e-192	yes
MSTRG.8308	MANF	XM_003639760.4	GO:0005615(extracellular space);GO:0005783(endoplasmic reticulum);GO:0048471(perinuclear region of cytoplasm)	NA	NA	NA	LOW QUALITY PROTEIN: mesencephalic astrocyte-derived neurotrophic factor [Canis lupus familiaris]	207.713	250.479	66.4812	71.1594	3.3289	1.73504	3.36334e-23	6.28959e-22	up	yes	0.00920752	0.0113066	2.22653e-193	4.76593e-192	yes
MSTRG.6591	COL9A2	NM_001197170.1	GO:0005594(collagen type IX trimer)	04151(PI3K-Akt signaling pathway);04512(ECM-receptor interaction);04510(Focal adhesion);04974(Protein digestion and absorption);05165(Human papillomavirus infection)	K08131	NA		1.3379	1.40464	7.23252	6.08988	0.20586	-2.28027	3.71286e-23	6.9275e-22	down	yes	8.96119	8.47971	2.43324e-193	5.20096e-192	yes
MSTRG.2803	NUDT1	XM_547012.5	GO:0005634(nucleus);GO:0005759(mitochondrial matrix);GO:0006203(dGTP catabolic process);GO:0006281(DNA repair);GO:0008413(8-oxo-7,8-dihydroguanosine triphosphate pyrophosphatase activity);GO:0030515(snoRNA binding);GO:0035539(8-oxo-7,8-dihydrodeoxyguanosine triphosphate pyrophosphatase activity);GO:0036219(GTP diphosphatase activity);GO:0042262(DNA protection);GO:0046061(dATP catabolic process);G…	NA	NA	NA	7,8-dihydro-8-oxoguanine triphosphatase [Canis lupus familiaris]	1.47262	2.00285	10.0757	10.3445	0.170198	-2.55472	3.71503e-23	6.9275e-22	down	yes	0.026343	0.048436	3.69627e-193	7.88941e-192	yes
481930	MMS22L	XM_014118166.2;XR_002632099.1	GO:0000724(double-strand break repair via homologous recombination);GO:0031297(replication fork processing);GO:0035101(FACT complex);GO:0042555(MCM complex);GO:0043596(nuclear replication fork);GO:0043596(nuclear replication fork)	NA	NA	NA	protein MMS22-like [Canis lupus familiaris]	0.306853	0.263606	1.40144	1.43649	0.201013	-2.31464	3.74661e-23	6.97646e-22	down	yes	3.46544	3.57367	7.26598e-193	1.54867e-191	yes
475686	EFR3B	XM_014120472.2;XM_005630212.3;XM_014120473.2	GO:0005886(plasma membrane);GO:0046854(phosphatidylinositol phosphorylation);GO:0072659(protein localization to plasma membrane);GO:0072659(protein localization to plasma membrane)	NA	NA	NA	protein EFR3 homolog B isoform X3 [Canis lupus familiaris]	0.509998	0.527997	2.422	2.18764	0.225179	-2.15085	4.04488e-23	7.52117e-22	down	yes	1.97447	1.9045	2.18119e-192	4.64237e-191	yes
403813	HRH1	XM_005632155.3	GO:0004969(histamine receptor activity);GO:0005654(nucleoplasm);GO:0005737(cytoplasm);GO:0005886(plasma membrane);GO:0006954(inflammatory response);GO:0007200(phospholipase C-activating G-protein coupled receptor signaling pathway);GO:0007613(memory);GO:0008542(visual learning);GO:0016021(integral component of membrane);GO:0019229(regulation of vasoconstriction);GO:0043114(regulation of vascular …	04020(Calcium signaling pathway);04080(Neuroactive ligand-receptor interaction);04750(Inflammatory mediator regulation of TRP channels)	K04149	NA	histamine H1 receptor [Canis lupus familiaris]	0.102329	0.0891039	0.800199	0.831791	0.1173	-3.09172	4.19732e-23	7.79358e-22	down	yes	0.44968	0.369375	1.99253e-191	4.23484e-190	yes
MSTRG.11158	DNAAF4;CCPG1	MSTRG.11158.1;XM_544691.6;XM_544692.5;XM_014109447.2;XM_022412647.1;XM_005638435.3	GO:0008284(positive regulation of cell proliferation);GO:0016021(integral component of membrane);GO:0045787(positive regulation of cell cycle);GO:0045944(positive regulation of transcription by RNA polymerase II);GO:2001106(regulation of Rho guanyl-nucleotide exchange factor activity);GO:0003341(cilium movement);GO:0005634(nucleus);GO:0005737(cytoplasm);GO:0005886(plasma membrane);GO:0007368(dete…	NA	NA	NA	cell cycle progression protein 1 [Canis lupus familiaris];dynein assembly factor 4, axonemal isoform X1 [Canis lupus familiaris]	40.5407	39.2954	12.5416	12.9299	3.13433	1.64816	4.32013e-23	8.01026e-22	up	yes	6.77046	6.05487	2.47251e-191	5.24752e-190	yes
MSTRG.2938	IGSF6	XM_005621426.3;XM_005621428.3;XM_022419960.1	GO:0016021(integral component of membrane);GO:0016021(integral component of membrane)	NA	NA	NA	immunoglobulin superfamily member 6 isoform X3 [Canis lupus familiaris]	0.10268	0.031382	1.37532	1.23628	0.0513333	-4.28396	5.08669e-23	9.41829e-22	down	yes	0.319196	0.314172	2.69935e-191	5.72087e-190	yes
MSTRG.6672	RNF11	MSTRG.6672.2;XM_005629010.3;XM_014119683.2;MSTRG.6672.5;MSTRG.6672.3;MSTRG.6672.4;MSTRG.6672.1	GO:0000151(ubiquitin ligase complex);GO:0004842(ubiquitin-protein transferase activity);GO:0008270(zinc ion binding);GO:0051865(protein autoubiquitination);GO:0070062(extracellular exosome);GO:0070062(extracellular exosome)	NA	NA	NA	RING finger protein 11 isoform X1 [Canis lupus familiaris]	70.2478	78.1578	22.4079	24.2916	3.17789	1.66807	5.23111e-23	9.67202e-22	up	yes	6.26478	5.19749	3.26793e-191	6.91613e-190	yes
MSTRG.12733	RENBP	XM_850262.6	GO:0006044(N-acetylglucosamine metabolic process);GO:0050121(N-acylglucosamine 2-epimerase activity);GO:0070062(extracellular exosome)	00520(Amino sugar and nucleotide sugar metabolism)	K01787	EC:5.1.3.8	N-acylglucosamine 2-epimerase [Canis lupus familiaris]	8.75215	9.03282	1.92915	1.95826	4.57503	2.19378	6.27009e-23	1.15767e-21	up	yes	0.220519	0.284713	1.04423e-190	2.20686e-189	yes
MSTRG.6910	MSMO1	XM_005629392.3;NM_001313785.1	GO:0005506(iron ion binding);GO:0006633(fatty acid biosynthetic process);GO:0016021(integral component of membrane);GO:0016491(oxidoreductase activity);GO:0055114(oxidation-reduction process);GO:0055114(oxidation-reduction process)	00100(Steroid biosynthesis);00100(Steroid biosynthesis)	K07750	EC:1.14.18.9	methylsterol monooxygenase 1 [Canis lupus familiaris]	27.3006	31.2707	8.64212	10.8217	3.00925	1.5894	7.16295e-23	1.32066e-21	up	yes	0.136412	0.161478	1.28171e-190	2.70494e-189	yes
MSTRG.677	DPY19L3	XM_005616780.2;XM_005616779.3;XM_022426400.1;XM_848815.4	GO:0000030(mannosyltransferase activity);GO:0005637(nuclear inner membrane);GO:0016021(integral component of membrane);GO:0018406(protein C-linked glycosylation via 2'-alpha-mannosyl-L-tryptophan);GO:0018406(protein C-linked glycosylation via 2'-alpha-mannosyl-L-tryptophan)	NA	NA	NA	probable C-mannosyltransferase DPY19L3 isoform X1 [Canis lupus familiaris]	18.4041	18.5846	6.86017	6.16294	2.84023	1.50601	7.17572e-23	1.32116e-21	up	yes	0	0	1.4348e-190	3.02375e-189	yes
484354	KLK4	XM_005615765.3;NM_001197169.1	GO:0004252(serine-type endopeptidase activity);GO:0006508(proteolysis);GO:0022617(extracellular matrix disassembly);GO:0030163(protein catabolic process);GO:0097186(amelogenesis);GO:0097186(amelogenesis)	NA	NA	NA	kallikrein-4 precursor [Canis lupus familiaris]	0.763401	0.881644	5.05041	5.0958	0.162134	-2.62474	8.22095e-23	1.51148e-21	down	yes	0.629857	0.542424	1.7046e-190	3.58731e-189	yes
[truncated: 22,770 more rows]

## Sheet: IPC2VSIPC1
gene_id	gene_name	transcript_id	GO	KEGG	KO_ENTRY	EC	Description	FPKM.IPC2_1	FPKM.IPC2_2	FPKM.IPC1_1	FPKM.IPC1_2	fc	log2(fc)	pval	qval	regulation	significant
[truncated: 23,483 more rows]

[truncated: 3 more sheets: IPC3VSIPC2, IPC4VSIPC3, Beta_cellVSIPC4]
